# Supplementary material for: Far-red perception by vegetative organs and not fruits drives fruit growth responses in tomato plants
Source: Plant Physiol. 2026 Jun 15;201(3):kiag358. doi: 10.1093/plphys/kiag358 (PMC13360295; doi:10.1093/plphys/kiag358)
Supplement: kiag358_Supplementary_Data [file kiag358_supplementary_data.zip]

Archive with 2 entries (2 files):
- Supplementary Data.pdf
- Supplementary_Dataset_S1_to_S6.xlsx
