# Supplementary material for: Far-red perception by vegetative organs and not fruits drives fruit growth responses in tomato plants
Source: Plant Physiol. 2026 Jun 15;201(3):kiag358. doi: 10.1093/plphys/kiag358 (PMC13360295; doi:10.1093/plphys/kiag358)
Supplement: kiag358_Supplementary_Data [file kiag358_supplementary_data.zip › Supplementary_Dataset_S1_to_S6.xlsx]

## Sheet: S1_Metadata
Dataset S1: Description of samples used for RNA sequencing
Library ID	Sample description	Time after FR start (h)	Tissue	Light Treatment	Replicate
T0_Fruit_NFR32	T0_Fruit_NFR_rep1	0	Fruit	NFR	1
T0_Fruit_NFR38	T0_Fruit_NFR_rep2	0	Fruit	NFR	2
T0_Fruit_NFR74	T0_Fruit_NFR_rep3	0	Fruit	NFR	3
T0_Fruit_NFR92	T0_Fruit_NFR_rep4	0	Fruit	NFR	4
T0_Fruit_FR12	T0_Fruit_FR_rep1	0	Fruit	FR	1
T0_Fruit_FR48	T0_Fruit_FR_rep2	0	Fruit	FR	2
T0_Fruit_FR54	T0_Fruit_FR_rep3	0	Fruit	FR	3
T0_Fruit_FR90	T0_Fruit_FR_rep4	0	Fruit	FR	4
T0_Leaf_NFR31	T0_Leaf_NFR_rep1	0	Leaf	NFR	1
T0_Leaf_NFR37	T0_Leaf_NFR_rep2	0	Leaf	NFR	2
T0_Leaf_NFR73	T0_Leaf_NFR_rep3	0	Leaf	NFR	3
T0_Leaf_NFR91	T0_Leaf_NFR_rep4	0	Leaf	NFR	4
T0_Leaf_FR11	T0_Leaf_FR_rep1	0	Leaf	FR	1
T0_Leaf_FR47	T0_Leaf_FR_rep2	0	Leaf	FR	2
T0_Leaf_FR53	T0_Leaf_FR_rep3	0	Leaf	FR	3
T0_Leaf_FR89	T0_Leaf_FR_rep4	0	Leaf	FR	4
T6_Fruit_NFR2	T6_Fruit_NFR_rep1	6	Fruit	NFR	1
T6_Fruit_NFR30	T6_Fruit_NFR_rep2	6	Fruit	NFR	2
T6_Fruit_NFR66	T6_Fruit_NFR_rep3	6	Fruit	NFR	3
T6_Fruit_NFR96	T6_Fruit_NFR_rep4	6	Fruit	NFR	4
T6_Fruit_FR16	T6_Fruit_FR_rep1	6	Fruit	FR	1
T6_Fruit_FR20	T6_Fruit_FR_rep2	6	Fruit	FR	2
T6_Fruit_FR46	T6_Fruit_FR_rep3	6	Fruit	FR	3
T6_Fruit_FR82	T6_Fruit_FR_rep4	6	Fruit	FR	4
T6_Leaf_NFR1	T6_Leaf_NFR_rep1	6	Leaf	NFR	1
T6_Leaf_NFR29	T6_Leaf_NFR_rep2	6	Leaf	NFR	2
T6_Leaf_NFR65	T6_Leaf_NFR_rep3	6	Leaf	NFR	3
T6_Leaf_NFR95	T6_Leaf_NFR_rep4	6	Leaf	NFR	4
T6_Leaf_FR15	T6_Leaf_FR_rep1	6	Leaf	FR	1
T6_Leaf_FR19	T6_Leaf_FR_rep2	6	Leaf	FR	2
T6_Leaf_FR45	T6_Leaf_FR_rep3	6	Leaf	FR	3
T6_Leaf_FR81	T6_Leaf_FR_rep4	6	Leaf	FR	4
T12_Fruit_NFR6	T12_Fruit_NFR_rep1	12	Fruit	NFR	1
T12_Fruit_NFR28	T12_Fruit_NFR_rep2	12	Fruit	NFR	2
T12_Fruit_NFR42	T12_Fruit_NFR_rep3	12	Fruit	NFR	3
T12_Fruit_NFR64	T12_Fruit_NFR_rep4	12	Fruit	NFR	4
T12_Fruit_FR22	T12_Fruit_FR_rep1	12	Fruit	FR	1
T12_Fruit_FR44	T12_Fruit_FR_rep2	12	Fruit	FR	2
T12_Fruit_FR58	T12_Fruit_FR_rep3	12	Fruit	FR	3
T12_Fruit_FR80	T12_Fruit_FR_rep4	12	Fruit	FR	4
T12_Leaf_NFR5	T12_Leaf_NFR_rep1	12	Leaf	NFR	1
T12_Leaf_NFR27	T12_Leaf_NFR_rep2	12	Leaf	NFR	2
T12_Leaf_NFR41	T12_Leaf_NFR_rep3	12	Leaf	NFR	3
T12_Leaf_NFR63	T12_Leaf_NFR_rep4	12	Leaf	NFR	4
T12_Leaf_FR21	T12_Leaf_FR_rep1	12	Leaf	FR	1
T12_Leaf_FR57	T12_Leaf_FR_rep2	12	Leaf	FR	2
T12_Leaf_FR79	T12_Leaf_FR_rep3	12	Leaf	FR	3
T24_Fruit_NFR4	T24_Fruit_NFR_rep1	24	Fruit	NFR	1
T24_Fruit_NFR36	T24_Fruit_NFR_rep2	24	Fruit	NFR	2
T24_Fruit_NFR62	T24_Fruit_NFR_rep3	24	Fruit	NFR	3
T24_Fruit_NFR98	T24_Fruit_NFR_rep4	24	Fruit	NFR	4
T24_Fruit_FR18	T24_Fruit_FR_rep1	24	Fruit	FR	1
T24_Fruit_FR52	T24_Fruit_FR_rep2	24	Fruit	FR	2
T24_Fruit_FR78	T24_Fruit_FR_rep3	24	Fruit	FR	3
T24_Fruit_FR88	T24_Fruit_FR_rep4	24	Fruit	FR	4
T24_Leaf_NFR3	T24_Leaf_NFR_rep1	24	Leaf	NFR	1
T24_Leaf_NFR35	T24_Leaf_NFR_rep2	24	Leaf	NFR	2
T24_Leaf_NFR61	T24_Leaf_NFR_rep3	24	Leaf	NFR	3
T24_Leaf_NFR97	T24_Leaf_NFR_rep4	24	Leaf	NFR	4
T24_Leaf_FR17	T24_Leaf_FR_rep1	24	Leaf	FR	1
T24_Leaf_FR51	T24_Leaf_FR_rep2	24	Leaf	FR	2
T24_Leaf_FR77	T24_Leaf_FR_rep3	24	Leaf	FR	3
T24_Leaf_FR87	T24_Leaf_FR_rep4	24	Leaf	FR	4
T48_Fruit_NFR10	T48_Fruit_NFR_rep1	48	Fruit	NFR	1
T48_Fruit_NFR34	T48_Fruit_NFR_rep2	48	Fruit	NFR	2
T48_Fruit_NFR60	T48_Fruit_NFR_rep3	48	Fruit	NFR	3
T48_Fruit_NFR70	T48_Fruit_NFR_rep4	48	Fruit	NFR	4
T48_Fruit_FR26	T48_Fruit_FR_rep1	48	Fruit	FR	1
T48_Fruit_FR56	T48_Fruit_FR_rep2	48	Fruit	FR	2
T48_Fruit_FR76	T48_Fruit_FR_rep3	48	Fruit	FR	3
T48_Fruit_FR86	T48_Fruit_FR_rep4	48	Fruit	FR	4
T48_Leaf_NFR9	T48_Leaf_NFR_rep1	48	Leaf	NFR	1
T48_Leaf_NFR33	T48_Leaf_NFR_rep2	48	Leaf	NFR	2
T48_Leaf_NFR59	T48_Leaf_NFR_rep3	48	Leaf	NFR	3
T48_Leaf_NFR69	T48_Leaf_NFR_rep4	48	Leaf	NFR	4
T48_Leaf_FR25	T48_Leaf_FR_rep1	48	Leaf	FR	1
T48_Leaf_FR55	T48_Leaf_FR_rep2	48	Leaf	FR	2
T48_Leaf_FR75	T48_Leaf_FR_rep3	48	Leaf	FR	3
T48_Leaf_FR85	T48_Leaf_FR_rep4	48	Leaf	FR	4
T96_Fruit_NFR8	T96_Fruit_NFR_rep1	96	Fruit	NFR	1
T96_Fruit_NFR68	T96_Fruit_NFR_rep2	96	Fruit	NFR	2
T96_Fruit_NFR94	T96_Fruit_NFR_rep3	96	Fruit	NFR	3
T96_Fruit_NFR104	T96_Fruit_NFR_rep4	96	Fruit	NFR	4
T96_Fruit_FR14	T96_Fruit_FR_rep1	96	Fruit	FR	1
T96_Fruit_FR24	T96_Fruit_FR_rep2	96	Fruit	FR	2
T96_Fruit_FR50	T96_Fruit_FR_rep3	96	Fruit	FR	3
T96_Fruit_FR84	T96_Fruit_FR_rep4	96	Fruit	FR	4
T96_Leaf_NFR7	T96_Leaf_NFR_rep1	96	Leaf	NFR	1
T96_Leaf_NFR67	T96_Leaf_NFR_rep2	96	Leaf	NFR	2
T96_Leaf_NFR93	T96_Leaf_NFR_rep3	96	Leaf	NFR	3
T96_Leaf_NFR103	T96_Leaf_NFR_rep4	96	Leaf	NFR	4
T96_Leaf_FR13	T96_Leaf_FR_rep1	96	Leaf	FR	1
T96_Leaf_FR23	T96_Leaf_FR_rep2	96	Leaf	FR	2
T96_Leaf_FR49	T96_Leaf_FR_rep3	96	Leaf	FR	3
T96_Leaf_FR83	T96_Leaf_FR_rep4	96	Leaf	FR	4

## Sheet: S2_ReadCountsRaw
Dataset S2: Gene expression data, raw read counts
Gene ID	Type	T0_Fruit_NFR_rep1	T0_Fruit_NFR_rep2	T0_Fruit_NFR_rep3	T0_Fruit_NFR_rep4	T0_Fruit_FR_rep1	T0_Fruit_FR_rep2	T0_Fruit_FR_rep3	T0_Fruit_FR_rep4	T0_Leaf_NFR_rep1	T0_Leaf_NFR_rep2	T0_Leaf_NFR_rep3	T0_Leaf_NFR_rep4	T0_Leaf_FR_rep1	T0_Leaf_FR_rep2	T0_Leaf_FR_rep3	T0_Leaf_FR_rep4	T6_Fruit_NFR_rep1	T6_Fruit_NFR_rep2	T6_Fruit_NFR_rep3	T6_Fruit_NFR_rep4	T6_Fruit_FR_rep1	T6_Fruit_FR_rep2	T6_Fruit_FR_rep3	T6_Fruit_FR_rep4	T6_Leaf_NFR_rep1	T6_Leaf_NFR_rep2	T6_Leaf_NFR_rep3	T6_Leaf_NFR_rep4	T6_Leaf_FR_rep1	T6_Leaf_FR_rep2	T6_Leaf_FR_rep3	T6_Leaf_FR_rep4	T12_Fruit_NFR_rep1	T12_Fruit_NFR_rep2	T12_Fruit_NFR_rep3	T12_Fruit_NFR_rep4	T12_Fruit_FR_rep1	T12_Fruit_FR_rep2	T12_Fruit_FR_rep3	T12_Fruit_FR_rep4	T12_Leaf_NFR_rep1	T12_Leaf_NFR_rep2	T12_Leaf_NFR_rep3	T12_Leaf_NFR_rep4	T12_Leaf_FR_rep1	T12_Leaf_FR_rep2	T12_Leaf_FR_rep3	T24_Fruit_NFR_rep1
Solyc00g005280.1	mRNA	0	0	0	0	0	0	0	0	0	0	0	0	0	0	0	0	0	0	0	0	0	0	0	0	0	0	0	0	0	0	0	0	0	0	0	0	0	0	0	0	0	0	0	0	0	0	0	0
Solyc00g006650.1	mRNA	0	0	0	0	0	0	0	0	0	0	0	0	0	0	0	0	0	0	0	0	0	0	0	0	0	0	0	0	0	0	0	0	0	0	0	0	0	0	0	0	0	0	0	0	0	0	0	0
Solyc00g007330.1	mRNA	0	0	0	0	0	0	0	0	0	0	0	0	0	0	0	0	0	0	0	0	0	0	0	0	0	0	0	0	0	0	0	0	0	0	0	0	0	0	0	0	0	0	0	0	0	0	0	0
Solyc00g007340.1	mRNA	0	0	0	0	0	0	0	0	0	0	0	0	0	0	0	0	0	0	0	0	0	0	0	0	0	0	0	0	0	0	0	0	0	0	0	0	0	0	0	0	0	0	0	0	0	0	0	0
Solyc00g007350.1	mRNA	0	0	1	1	0	0	1	1	0	0	0	0	0	0	0	0	0	1	2.59	1.9	1	3	1	0	0	0	0	0	0	0	0	0	0	2	0	3	0	0	1.33	2	0	0	0	0	0	0	0	0
Solyc00g007450.1	mRNA	0	0	0	0	0	0	0	0	0	0	0	0	0	0	0	0	0	0	0	0	0	0	0	0	0	0	0	0	0	0	0	0	0	0	0	0	0	0	0	0	0	0	0	0	0	0	0	0
Solyc00g007920.1	mRNA	0	0	0	0	0	0	0	0	0	0	0	0	0	0	0	0	0	0	0	0	0	0	0	0	0	0	0	0	0	0	0	0	0	0	0	0	0	0	0	0	0	0	0	0	0	0	0	0
Solyc00g007930.1	mRNA	0	0	0	0	0	0	0	0	0	0	0	0	0	0	0	0	0	0	0	0	0	0	0	0	0	0	0	0	0	0	0	0	0	0	0	0	0	0	0	0	0	0	0	0	0	0	0	0
Solyc00g007940.1	mRNA	0	0	0	0	0	0	0	0	0	0	0	0	0	0	0	0	0	0	0	0	0	0	0	0	0	0	0	0	0	0	0	0	0	0	0	0	0	0	0	0	0	0	0	0	0	0	0	0
Solyc00g011560.1	mRNA	0	0	0	1.06	0	0	0	1	0	0	0	0	0	0	0	0	0	2	0	1.98	2.02	2	0	0	0	0	0	0	0	0	0	0	1	0	0	1	0.96	2.03	0	3	0	0	0	0	0	0	0	1
Solyc00g011660.1	mRNA	14.98	17.81	3.96	12.36	5	11.07	12.47	3.61	0	0	0	0	0	0	1	0	6.98	3.72	14.13	12.85	22.24	7.86	6.02	22.14	0	0	0	0	0	0	0	0	18.93	27.75	6.06	6.91	14.33	5.34	12.74	18.92	0	0	0	0	0	0	0	12.72
Solyc00g011670.1	mRNA	0	0	0	0	0	0	0	0	0	0	0	0	0	0	0	0	0	0	0	0	0	0	0	0	0	0	0	0	0	0	0	0	0	0	0	0	0	0	0	0	0	0	0	0	0	0	0	0
Solyc00g012540.1	mRNA	2	0	0	0	0	0	1	3	0	0	0	0	0	0	0	0	0	0	2.41	3.1	2	0	0	2	0	0	0	0	0	0	0	0	2	0	2	0	0	1	2.67	0	0	0	0	0	0	0	0	2
Solyc00g013100.1	mRNA	0	0	0	0	0	0	0	0	0	0	0	0	0	0	0	0	0	0	0	0	0	0	0	0	0	0	0	0	0	0	0	0	0	0	0	0	0	0	0	0	0	0	0	0	0	0	0	0
Solyc00g013110.1	mRNA	0	0	0	0	0	0	0	0	0	0	0	0	0	0	0	0	0	0	0	0	0	0	0	0	0	0	0	0	0	0	0	0	0	0	0	0	0	0	0	0	0	0	0	0	0	0	0	0
Solyc00g013170.1	mRNA	0	0	0	0	0	0	0	0	0	0	0	0	0	0	0	0	0	0	0	0	0	0	0	0	0	0	0	0	0	0	0	0	0	0	0	0	0	0	1	0	0	0	0	0	0	0	0	0
Solyc00g013180.1	mRNA	0	0	0	0	0	0	0	0	0	0	0	0	0	0	0	0	0	0	0	0	0	0	0	0	0.07	0	0	0	0	0	0	0	0	0	0	0	0	0	0	0	0	0	0	0	0	0	0	0
Solyc00g014290.1	mRNA	0	0	0	0	0	0	0	0	0	0	0	0	0	0	0	0	0	0	0	0	0	0	0	0	0	0	0	0	0	0	0	0	0	0	0	0	0	0	0	0	0	0	0	0	0	0	0	0
Solyc00g014790.2	mRNA	0	0	0	0	0	0	0	0	0	0	0	0	0	0	0	0	0	0	0	0	0	0	0	0	0	0	0	0	0	0	0	0	0	0	0	0	0	0	0	0	0	0	0	0	0	0	0	0
Solyc00g014800.1	mRNA	0	0	0	0	0	0	0	0	0	0	0	0	0	0	0	0	0	0	0	0	0	0	0	0	0	0	0	0	0	0	0	0	0	0	0	0	0	0	0	0	0	0	0	0	0	0	0	0
Solyc00g014810.1	mRNA	0	0	0	0	0	0	0	0	0	0	0	0	0	0	0	0	0	0	0	0	0	0	0	0	0	0	0	0	0	0	0	0	0	0	0	0	0	0	0	0	0	0	0	0	0	0	0	0
Solyc00g014850.1	mRNA	0	0	0	0	1	0	0	0	0	0	0	0	0	0	0	0	0	0	0	0	0	0	0	0	0	1	0	0	0	0	0	0	0	0	0	0	0	0	0	0	0	0	0	0	0	0	0	0
Solyc00g014860.1	mRNA	0	0	0	0	0	0	0	0	0	0	0	0	0	0	0	0	0	0	0	0	0	0	0	0	0	0	0	0	0	0	0	0	0	0	0	0	0	0	0	0	0	0	0	0	0	0	0	0
Solyc00g015600.1	mRNA	0	0	0	0	0	0	0	0	0	0	0	0	0	0	0	0	0	0	0	0	0	0	0	0	0	0	0	0	0	0	0	0	0	0	0	0	0	0	0	0	0	0	0	0	0	0	0	0
Solyc00g016590.1	mRNA	0	0	0	0	0	0	0	0	0	0	0	0	0	0	0	0	0	0	0	0	0	0	0	0	0	0	0	0	0	0	0	0	0	0	0	0	0	0	0	0	0	0	0	0	0	0	0	0
Solyc00g019730.1	mRNA	0	0	0	0	0	0	0	0	0	1	0	0	0	0	0	0	1	0	1	0	1	0	0	0	0	0	0	0	2	0	0	0	0	0.31	0	0	0	0	0	0	0	0	0	0	0	0	0	0
Solyc00g019750.1	mRNA	0	0	0	0	0	0	0	0	0	0	0	0	0	0	0	0	0	0	0	0	0	0	0	0	0	0	0	0	0	0	0	0	0	0	0	0	0	0	0	0	0	0	0	0	0	0	0	0
Solyc00g019950.1	mRNA	0	0	0	0	0	0	0	0	0	0	0	0	0	0	0	0	0	0	0	1	0	0	0	0	0	0	0	0	0	0	0	0	0	0	0	0	0	0	0	0	1	0	1	0	0	0	0	0
Solyc00g019970.2	mRNA	0	0	0	0	0	0	0	0	0	0	0	0	0	0	0	0	0	0	0	0	0	0	0	0	1	0	0	0	0	0	0	0	0	0	0	0	0	0	0	0	0	0	0	0	0	0	0	0
Solyc00g019980.2	mRNA	0	0	0	0	0	0	0	0	0	0	0	0	0	0	0	0	0	0	0	0	0	0	0	0	0	0	0	0	0	0	0	0	0	0	0	0	0	0	0	0	0	0	0	0	0	0	0	0
Solyc00g019990.1	mRNA	0	0	0	0	0	0	0	0	0	0	0	0	0	0	0	0	0	0	0	0	0	0	0	0	0	0	0	0	0	0	0	0	0	0	0	0	0	0	0	0	0	0	0	0	0	0	0	0
Solyc00g020000.1	mRNA	0	0	0	0	0	0	0	0	0	0	0	0	0	0	0	0	0	0	0	0	0	0	0	0	0	0	0	0	0	0	0	0	0	0	0	0	0	0	0	0	0	0	0	0	0	0	0	0
Solyc00g020010.1	mRNA	0	1	0	0	0	0	0	0	0	0	0	0	0	0	0	0	0	0	0	0	0	0	0	0	0	0	0	0	0	0	0	0	0	0	0	0	0	0	0	0	0	0	0	0	0	0	0	0
Solyc00g020020.2	mRNA	0	0	0	0	0	0	0	0	0	0	0	0	0	0	0	0	0	0	0	0	0	0	0	0	0	0	0	0	0	0	0	0	0	0	0	0	0	0	0	0	0	0	0	0	0	0	0	0
Solyc00g020030.1	mRNA	0	0	0	0	0	0	0	0	0	0	0	0	0	0	0	0	0	0	0	0	0	0	0	0	0	0	0	0	0	0	0	0	0	0	0	0	0	0	0	0	0	0	0	0	0	0	0	0
Solyc00g020040.1	mRNA	0	0	0	0	0	0	0	0	0	0	0	0	0	0	0	0	0	0	0	0	0	0	0	0	0	0	0	0	0	0	0	0	0	0	0	0	0	0	0	0	0	0	0	0	0	0	0	0
Solyc00g021630.1	mRNA	0	0	0	0	0	0	0	0	0	0	0	0	0	0	0	0	0	0	0	0	0	0	0	0	0	0	0	0	0	0	0	0	0	0	0	0	1	0	0	0	0	0	0	0	0	1	0	1
Solyc00g021640.2	mRNA	0	0	0	2	0	1	0	0	0	1	0	0	0	0	0	0	0	0	0	0	0	0	0	0	0	0	0	0	0	0	0	0	1	0	0	2	0	0	0	0	0	0	1	0	1	0	0	1
Solyc00g021650.1	mRNA	0	0	0	0	0	0	0	0	0	0	0	0	0	0	0	0	0	0	0	0	0	0	0	0	0	0	0	0	0	0	0	0	0	0	0	0	0	0	0	0	0	0	0	0	0	0	0	0
Solyc00g021660.1	mRNA	0	0	0	0	0	0	0	0	0	0	0	0	0	0	0	0	0	0	0	0	0	0	0	0	0	0	0	0	0	0	0	0	0	0	0	0	0	0	0	0	0	0	0	0	0	0	0	0
Solyc00g022070.1	mRNA	0	0	0	0	0	0	0	0	0	0	0	0	0	0	0	0	0	0	0	0	0	0	0	0	0	0	0	0	0	0	0	0	0	0	0	0	0	0	0	0	0	0	0	0	0	0	0	0
Solyc00g022080.1	mRNA	0	0	0	0	0	0	0	0	0	0	0	0	0	0	0	0	0	0	0	0	0	0	0	0	0	0	0	0	0	0	0	0	0	0	0	0	0	0	0	0	0	0	0	0	0	0	0	0
Solyc00g022090.1	mRNA	1	0	0	0	0	0	0	0	0	0	0	0	0	0	1	0	0	0	0	0	0	0	0	0	0	0	0	0	0	0	0	0	0	0	0	0	0	0	0	0	0	0	0	0	0	0	0	0
Solyc00g022100.1	mRNA	0	0	0	0	0	0	0	1	0	1.75	1	0	0	0	0.08	1	0	0	0	0	1.82	0	0	0	1	0	0	0	0	0	0	0	0	0	0	0	0	0	0	0	0	0	1	0	0	0	0	0
Solyc00g023570.1	mRNA	0	0	0	0	0	0	0	0	0	0	0	0	0	0	0	0	0	0	0	0	0	0	0	0	0	0	0	0	0	0	0	0	0	0	0	0	0	0	0	0	0	0	0	0	0	0	0	0
Solyc00g023580.1	mRNA	0	0	0	0	0	0	0	0	0	0	0	0	0	0	0	0	0	0	0	0	0	0	0	0	0	0	0	0	0	0	0	0	0	0	0	0	0	0	0	0	0	0	0	0	0	0	0	0
Solyc00g023590.2	mRNA	0	0	0	0	0	0	0	0	0	0	0	0	0	0	0	0	0	0	0	0	0	0	0	0	0	0	0	0	0	0	0	0	0	0	0	0	0	0	0	0	0	0	0	0	0	0	0	0
Solyc00g023600.1	mRNA	0	0	0	0	0	0	0	0	0	0	0	0	0	0	0	0	0	0	0	0	0	0	0	0	0	0	0	0	0	0	0	0	0	0	0	0	0	0	0	0	0	0	0	0	0	0	0	0
Solyc00g023700.2	mRNA	0	0	0	0	0	0	0	0	0	0	0	0	0	0	0	0	0	0	0	0	0	0	0	0	0	0	0	0	0	0	0	0	0	0	0	0	0	0	0	0	0	0	0	0	0	0	0	0
Solyc00g023710.1	mRNA	0	0	0	0	0	0	0	0	0	0	0	0	0	0	0	0	0	0	0	0	0	0	0	0	0	0	0	0	0	0	0	0	0	0	0	0	0	0	0	0	0	0	0	0	0	0	1	0
Solyc00g025290.1	mRNA	3.54	1.76	2.65	2.41	1.28	0	3.73	3.69	3	0	1	2.88	1.44	1.34	3	0	1	1.77	6.87	2	2.12	1.84	5.03	2	4.6	0	1	0	0	0	2	1	1.78	4.76	7	3.71	5	6.83	4.6	1.46	0	8	0	0	0	0	0	3
Solyc00g025300.1	mRNA	0	0	0	0	0	0	0	0	0	0	0	0	0	0	0	0	0	0	0	0	0	0	0	0	0	0	0	0	0	0	0	0	0	0	0	0	0	0	0	0	0	0	0	0	0	0	0	0
Solyc00g025400.2	mRNA	0	0	0	0	0	0	0	0	0	0	0	0	0	0	0	0	0	0	0	0	0	0	0	0	0	0	0	0	0	0	0	0	0	0	0	0	0	0	0	0	0	0	0	0	0	0	0	0
Solyc00g028960.1	mRNA	0	0	0	0	0	0	0	0	88	31	37	38	37	26	26	55	0	0	0	0	0	0	0	0	50	6	22	131	52	63	40	32	0	0	0	0	0	0	0	0	40	18	10	2	2	2	6	0
Solyc00g032030.1	mRNA	2	1	0	0	0	0	1	0	0	0	0	0	0	0	0	0	1	0.63	0	2.99	1	0	0	1	0	0	0	0	0	0	0	0	0	2.65	0	0	0	0	0	0	0	0	0	0	0	0	0	2
Solyc00g036520.1	mRNA	0	0	0	0	0	0	0	0	0	0	0	0	0	0	0	0	0	0	0	0	0	0	0	0	0	0	0	0	0	0	0	0	0	0	0	0	0	0	0	0	0	0	0	0	0	0	0	0
Solyc00g036530.1	mRNA	0	0	0	0	0	0	0	0	0	0	0	0	0	0	0	0	0	0	0	0	0	0	0	0	0	0	0	0	0	0	0	0	0	0	0	0	0	0	0	0	0	0	0	0	0	0	0	0
Solyc00g047180.1	mRNA	0	0	0	0	0	0	0	0	0	0	0	0	0	0	0	0	0	0	0	0	0	0	0	0	0	0	0	0	0	0	0	0	0	0	0	0	0	0	0	0	0	0	0	0	0	0	0	0
Solyc00g047190.1	mRNA	0	0	0	0	0	0	0	0	0	0	0	0	0	0	0	0	0	0	0	0	0	0	0	0	0	0	0	0	0	0	0	0	0	0	0	0	0	0	0	0	0	0	0	0	0	0	0	0
Solyc00g047200.1	mRNA	0	0	0	0	0	0	0	0	0	0	0	0	0	0	0	0	0	0	0	0	0	0	0	0	0	0	0	0	0	0	0	0	0	0	0	0	0	0	0	0	0	0	0	0	0	0	0	0
Solyc00g049210.1	mRNA	0	0	0	0	0	0	0	0	0	0	0	0	0	0	1	0	0	0	0	0	1	0	0	0	0	1	0	0	0	0	0	0	0	0	0	0	0	0	0	0	0	0	0	0	0	0	0	0
Solyc00g049220.1	mRNA	0	0	0	0	0	0	0	0	0	0	0	0	0	0	0	0	0	0	0	0	0	0	0	0	0	0	0	0	0	0	0	0	0	0	0	0	0	0	0	0	0	0	0	0	0	0	0	0
Solyc00g052430.2	mRNA	0	0	0	1	0	1	0	0	0	0	0	2	0	0	0	0	0	0	0	0	0	0	1	0	0	0	1	1	0	0	0	0	0	0	0	0	0	1	0	0	0	0	0	0	0	0	0	1
Solyc00g052530.2	mRNA	0	0	0	0	0	0	0	0	0	0	0	0	0	0	0	0	0	0	0	0	0	0	0	0	0	0	0	0	0	0	0	0	0	0	0	0	0	0	0	0	0	0	0	0	0	0	0	0
Solyc00g052540.1	mRNA	0	0	0	0	0	0	0	0	0	0	0	0	0	0	0	0	0	0	0	0	0	0	0	0	0	0	0	0	0	0	0	0	0	0	0	0	0	0	0	0	0	0	0	0	0	0	0	0
Solyc00g069880.2	mRNA	0	0	0	0	0	0	0	0	0	0	0	0	0	0	0	0	0	0	0	0	0	0	0	0	0	0	0	0	0	0	0	0	0	0	0	0	0	0	0	0	0	0	0	0	0	0	0	0
Solyc00g072800.2	mRNA	0	0	0	0	0	0	0	0	0	0	0	0	0	0	0	0	0	0	0	0	0	0	0	0	0	0	0	0	0	0	0	0	0	0	0	0	0	0	0	0	0	0	0	0	0	0	0	0
Solyc00g076250.1	mRNA	0	0	0	0	0	0	0	0	0	0	0	0	0	0	0	0	0	0	0	0	0	0	0	0	0	0	0	0	0	0	0	0	0	0	0	0	0	0	0	0	0	0	0	0	0	0	0	0
Solyc00g094520.1	mRNA	0	0	0	1	0	0	0	0	0	0	0	0	0	0	0	0	0	0	0	0	0	0	0	0	0	0	0	0	0	0	0	0	0	0	0	0	0	0	0	0	0	0	0	0	0	0	0	0
Solyc00g094530.1	mRNA	0	0	0	1	0	0	0	0	0	0	0	0	0	0	0	0	0	0	0	0	0	0	0	0	0	0	1	0	0	0	0	0	0	0	0	0	0	0	0	0	0	0	0	0	0	0	0	0
Solyc00g094540.1	mRNA	0	0	0	0	0	0	0	0	0	0	0	0	0	0	0	0	0	0	0	0	0	0	0	0	0	0	0	0	0	0	0	0	0	0	0	0	0	0	0	0	0	0	0	0	0	0	0	0
Solyc00g094550.1	mRNA	0	0	0	0	0	0	0	0	0	0	0	0	0	0	0	0	0	0	0	0	0	0	0	0	0	0	0	0	0	0	0	0	0	0	0	0	0	0	0	0	0	0	0	0	0	0	0	0
Solyc00g112190.2	mRNA	0	0	0	0	0	0	0	0	0	0	0	0	0	0	0	0	0	0	0	0	0	0	0	0	0	0	0	0	0	0	0	0	0	0	0	0	0	0	0	0	0	0	0	0	0	0	0	0
Solyc00g118680.2	mRNA	0	0	0	0	0	0	0	0	0	0	0	0	0	0	0	0	0	0	0	0	0	0	0	0	0	0	0	0	0	0	0	0	0	0	0	0	0	0	0	0	0	0	0	0	0	0	0	0
Solyc00g118690.1	mRNA	0	0	0	0	0	0	0	0	0	0	0	0	0	0	0	0	0	0	0	0	0	0	0	0	0	0	0	0	0	0	0	0	0	0	0	0	0	0	0	0	0	0	0	0	0	0	0	0
Solyc00g125980.1	mRNA	0	0	1	0	0	1	1	0	1	1	0	0	1	0	0	1	0	0	1	1	0	0	2	0	0	0	1	0	0	0	1	0	0	1	0	2	0	0	0	1	0	0	1	0	0	0	0	0
Solyc00g125990.1	mRNA	0	0	0	0	0	0	0	0	0	0	0	0	0	0	0	0	0	0	0	0	0	0	0	0	0	0	0	0	0	0	0	0	0	0	0	0	0	0	0	0	0	0	0	0	0	0	0	0
Solyc00g126000.1	mRNA	0	0	0	0	0	0	0	0	0	0	0	0	0	0	0	0	0	0	0	0	0	0	0	0	0	0	0	0	0	0	0	0	0	0	0	0	0	0	0	0	0	0	0	0	0	0	0	0
Solyc00g126010.1	mRNA	0	0	0	0	0	0	0	0	0	0	0	0	0	0	0	0	0	0	0	0	0	0	0	0	0	0	0	0	0	0	0	0	0	0	0	0	0	0	0	0	0	0	0	0	0	0	0	0
Solyc00g142160.1	mRNA	0	0	0	0	0	0	0	0	0	0	0	0	0	0	0	0	0	1	0	0	0	0	0	0	0	0	0	0	0	0	0	0	1	0	0	0	0	0	0	0	0	1	1	1	0	0	0	1
Solyc00g142170.2	mRNA	1	0	0	0	0	0	0	0	0	1.34	1	0	0	0	0	0	1	0	0	0	0	0	0	0	0	0	0	0	0	0	0	0	0	0	0	1	0	1	0	0	0	0	0	0	0	0	0	0
Solyc00g153980.1	mRNA	0	0	0	0	0	0	0	0	0	0	0	0	0	0	0	0	0	0	0	0	0	0	0	0	0	0	0	0	0	0	0	0	0	0	0	0	0	0	0	0	0	0	0	0	0	0	0	0
Solyc00g164580.1	mRNA	0	0	0	0	0	0	0	0	0	0	0	0	0	0	0	0	0	0	0	0	0	0	0	0	0	0	0	0	0	0	0	0	0	0	0	0	0	0	0	0	0	0	0	0	0	0	0	0
Solyc00g180440.1	mRNA	0	0	0	0	0	0	0	0	1	0	0	0	0	0	0	0	0	0	0	0	0	0	0	0	0	0	0	1	0	0	0	0	0	0	0	0	0	0	0	0	0	0	0	0	0	0	0	0
Solyc00g181240.1	mRNA	0	0	0	0	0	0	0	0	0	0	0	0	0	0	0	0	0	0	0	0	0	0	0	0	0	0	0	0	0	0	0	0	0	0	0	0	0	0	0	0	0	0	0	0	0	0	0	0
Solyc00g181250.2	mRNA	0	0	0	0	0	0	0	0	0	0	0	0	0	0	0	0	0	0	0	0	0	0	0	0	0	0	0	0	0	0	0	0	0	0	0	0	0	0	0	0	0	0	0	0	0	0	0	0
Solyc00g198360.1	mRNA	0	0	0	0	0	0	0	0	0	0	0	0	0	0	0	0	0	0	0	0	0	0	0	0	0	0	0	0	0	0	0	0	0	0	0	0	0	0	0	0	0	0	0	0	0	0	0	0
Solyc00g210860.1	mRNA	0	0	0	0	0	0	0	0	0	0	0	0	0	0	0	0	0	0	0	0	0	0	0	0	0	0	0	0	0	0	0	0	0	0	0	0	0	0	0	0	0	0	0	0	0	0	0	0
Solyc00g230060.1	mRNA	0	0	0	0	0	0	0	0	0	0	0	0	0	0	0	0	0	0	0	0	0	0	0	0	0	0	0	0	0	0	0	0	0	0	0	0	0	0	0	0	0	0	0	0	0	0	0	0
Solyc00g230070.1	mRNA	0	0	0	0	0	0	0	0	0	0	0	0	0	0	0	0	0	0	0	0	0	0	0	0	0	0	0	0	0	0	0	0	0	0	0	0	0	0	0	0	0	0	0	0	0	0	0	0
Solyc00g230080.1	mRNA	0	0	0	0	0	0	0	0	0	0	0	0	0	0	0	0	0	0	0	0	0	0	0	0	0	0	0	1	0	0	0	0	0	0	0	0	0	0	0	0	0	0	0	0	0	0	0	0
Solyc00g244280.1	mRNA	0	0	0	0	0	0	0	0	0	0	0	0	0	0	0	0	0	0	0	0	0	0	0	0	0	0	0	0	0	0	0	0	0	0	0	0	0	0	0	0	0	0	0	0	0	0	0	0
Solyc00g244290.1	mRNA	1	2.62	7	1.63	0	4.46	3.17	0	1	3	0	1	2	2	0.56	0	1.68	0	0	0.18	0.65	2.53	6.01	3.53	2	1	0	0	2	1	4	2	4.53	0	4.05	1	5.11	0	8	0	0	0	2	0	2.61	0	0	2
Solyc00g244300.1	mRNA	0	0	0	0	0	0	0	0	0	0	0	0	0	0	0	0	0	0	0	0	0	0	0	0	0	0	0	0	0	0	0	0	0	0	0	0	0	0	0	0	0	0	0	0	0	0	0	0
Solyc00g254910.1	mRNA	0	1	0	0	0	0	0.5	0	0	0	0	0	0	0	0	0	0	0	0	0	0	0	0	0	0	0	0	0	0	0	0	0	0	0	0	0	0.5	0	0	0	0	0	0	0	0	0	0	0
Solyc00g266110.1	mRNA	0	0	0	0	0	0	0	0	0	0	0	0	0	0	0	0	0	0	0	0	0	0	0	0	0	0	0	0	0	0	0	0	0	0	0	0	0	0	0	0	0	0	0	0	0	0	0	0
Solyc00g277510.1	mRNA	0	0	0	0	0	0	0	0	0.83	0.65	0	0	0.15	0	0	0	0	0	0	0	0	0	0	0	0	0	0	0	0	0	0	0	0	0	0	0	0	0	0	0	0	0	0	0	0	0	0	0
Solyc00g281110.1	mRNA	0	0	0	0	0	0	0	0	0	0	0	0	0	0	0	0	0	0	0	0	0	0	0	0	0	0	0	0	0	0	0	0	0	0	0	0	0	0	0	0	0	0	0	0	0	0	0	0
Solyc00g284510.1	mRNA	0	0	0	0	0	0	0	0	0	0	0	0	0	0	0	0	0	0	0	0	0	0	0	0	0	0	0	0	0	0	0	0	0	0	0	0	0	0	0	0	0	0	0	0	0	0	0	0
Solyc00g308530.1	mRNA	0	0	0	0	0	0	0	0	0	0	0	0	0	0	0	0	0	0	0	0	0	0	0	0	0	0	0	0	0	0	0	0	0	0	0	0	0	0	0	0	0	0	0	0	0	0	0	0
Solyc00g309530.1	mRNA	0	0	0	0	0	0	0	0	0	0	0	0	0	0	0	0	0	0	0	0	0	0	0	0	0	0	0	0	0	0	0	0	0	0	0	0	0	0	0	0	0	0	0	0	0	0	0	0
Solyc00g316530.1	mRNA	0	0	0	0	0	0	0	0	0	0	0	0	0	0	0	0	0	0	0	0	0	0	0	0	0	0	0	0	0	0	0	0	0	0	0	0	0	0	0	0	0	0	0	0	0	0	0	0
Solyc00g320430.1	mRNA	0	0	0	0	0	0	0	0	0	0	0	0	0	0	0	0	0	0	0	0	0	0	0	0	0	0	0	0	0	0	0	0	0	0	0	0	0	0	0	0	0	0	0	0	0	0	0	0
Solyc00g322630.1	mRNA	0	0	0	0	0	0	0	0	0	0	0	0	0	0	0	0	0	0	0	0	0	0	0	0	0	0	0	0	0	0	0	0	0	0	0	0	0	0	0	0	0	0	0	0	0	0	0	0
Solyc00g500001.1	mRNA	0	0	0	0	0	0	0	0	0	0	0	0	0	0	0	0	0	0	0	0	0	0	0	0	0	0	0	0	0	0	0	0	0	0	0	0	0	0	0	0	0	0	0	0	0	0	0	0
Solyc00g500002.1	mRNA	0	0	0	0	0	0	0	0	0	0	0	0	0	0	0	0	0	0	0	0	0	0	0	0	0	0	0	0	0	0	0	0	0	0	0	0	0	0	0	0	0	0	0	0	0	0	0	0
Solyc00g500003.1	mRNA	1	0	2	0	0	1	2	3	2	0	2	0	2	1	0	1	0	1	3	0	0	1	0	0	1	0	1	3	1	2	0	1	1	1	0	1	1	1	1	1	0	0	1	1	0	1	0	2
Solyc00g500004.1	mRNA	0	0	0	0	0	0	0	0	0	0	0	0	0	0	0	0	0	0	0	0	0	0	0	0	0	0	0	0	0	0	0	0	0	0	0	0	0	0	0	0	0	0	0	0	0	0	0	0
Solyc00g500005.1	mRNA	0	0	0	0	0	0	0	0	0	0	0	0	0	0	0	0	0	0	0	0	0	0	0	0	0	0	0	0	0	0	0	0	0	0	0	0	0	0	0	0	0	0	0	0	0	0	0	0
Solyc00g500006.1	mRNA	0	0	0	0	0	0	0	0	0	0	0	0	0	0	0	0	0	0	0	0	0	0	0	0	0	0	0	0	0	0	0	0	0	0	0	0	0	0	0	0	0	0	0	0	0	0	0	0
Solyc00g500007.1	mRNA	0	0	0	0	0	0	0	0	0	0	0	0	0	0	0	0	0	0	0	0	0	0	0	0	0	0	0	0	0	0	0	0	0	0	0	0	0	0	0	0	0	0	0	0	0	0	0	0
Solyc00g500008.1	mRNA	0	0	0	0	0	0	0	0	0	0	0	0	0	0	0	0	0	0	0	0	0	0	0	0	0	0	0	0	0	0	0	0	0	0	0	0	0	0	0	0	0	0	0	0	0	0	0	0
Solyc00g500009.1	mRNA	0	0	0	0	0	0	0	0	0	0	0	0	0	0	0	0	0	0	0	0	0	0	0	0	0	0	0	0	0	0	0	0	0	0	0	0	0	0	0	0	0	0	0	0	0	0	0	0
Solyc00g500010.1	mRNA	0	0	0	0	0	0	0	0	0	0	0	0	0	0	0	0	0	0	0	0	0	0	0	0	0	0	0	0	0	0	0	0	0	0	0	0	0	0	0	0	0	0	0	0	0	0	0	0
Solyc00g500011.1	mRNA	0	0	0	0	0	0	0	0	0	0	0	0	0	0	0	0	0	0	0	0	0	0	0	0	0	0	0	0	0	0	0	0	0	0	0	0	0	0	0	0	0	0	0	0	0	0	0	0
Solyc00g500012.1	mRNA	0	0	0	0	0	0	0	0	0	0	0	0	0	0	0	0	0	0	0	0	0	0	0	0	0	0	0	0	0	0	0	0	0	0	0	0	0	0	0	0	0	0	0	0	0	0	0	0
Solyc00g500013.1	mRNA	0	0	0	0	0	0	0	0	0	0	0	0	0	0	0	0	0	0	0	0	0	0	0	0	0	0	0	0	0	0	0	0	0	0	0	0	0	0	0	0	0	0	0	0	0	0	0	0
Solyc00g500014.1	mRNA	0	0	0	0	0	0	0	0	0	0	0	0	0	0	0	0	0	0	0	0	0	0	0	0	0	0	0	0	0	0	0	0	0	0	0	0	0	0	0	0	0	0	0	0	0	0	0	0
Solyc00g500015.1	mRNA	0	0	0	0	0	0	0	0	0	0	0	0	0	0	0	0	0	0	0	0	0	0	0	0	0	0	0	0	0	0	0	0	0	0	0	0	0	0	0	0	0	0	0	0	0	0	0	0
Solyc00g500016.1	mRNA	0	0	0	0	0	0	0	0	0	0	0	0	0	0	0	0	0	0	0	0	0	0	0	0	0	0	0	0	0	0	0	0	0	0	0	0	0	0	0	0	0	0	0	0	0	0	0	0
Solyc00g500017.1	mRNA	0	0	0	0	0	0	0	0	0	0	0	0	0	0	0	0	0	0	0	0	0	0	0	0	0	0	0	0	0	0	0	0	0	0	0	0	0	0	0	0	0	0	0	0	0	0	0	0
Solyc00g500018.1	mRNA	0	0	0	0	0	0	0	0	0	0	0	0	0	0	0	0	0	0	0	0	0	0	0	0	0	0	0	0	0	0	0	0	0	0	0	0	0	0	0	0	0	0	0	0	0	0	0	0
Solyc00g500019.1	mRNA	0	0	0	0	0	0	0	0	0	0	0	0	0	0	0	0	0	0	0	0	0	0	0	0	0	0	0	0	0	0	0	0	0	0	0	0	0	0	0	0	0	0	0	0	0	0	0	0
Solyc00g500020.1	mRNA	2.5	1	0.5	2	1.5	2.5	1	2	15	11.5	13	15	17	13.73	10	18.5	1	2	2	2	2	1.5	0.5	1.5	16	12.5	14.5	16.5	15	14.5	18	15.5	2	0.5	1.5	3	0.5	2	2	4	17	17	14.5	14.5	10.5	17.5	24.5	2.5
Solyc00g500021.1	mRNA	0.5	2	2.5	2	2	3	1	1.5	7	6	5	6.5	10.5	3	10	6	1	0.5	1	1	3.5	2.5	2	2	5	2.5	8.5	7.5	9.5	7.5	5	5	2.5	1	1	1.5	2.5	2.5	1	1.5	5.5	5	7	8.5	4	10.5	5	0.5
Solyc00g500022.1	mRNA	9	3.07	8	6	2	9	10	6	40.36	23.24	34.35	36.84	26	28	31.56	40	6	3.04	3	4.07	4	4	5	1	22.42	32.39	29.41	43	31.42	35	38	43.79	3	6	10	7	5	7	6	6	29	33	44	33	28.56	40.73	38.47	6.06
Solyc00g500023.1	mRNA	4	5	5	4	9	5	5	9	29	31	34	31	40	19	26	35	12	4	8	1	7	7	8	12	31.27	19.44	40	46	39	50	34	31	4	6	5.36	7.37	5	7	6	6	43	34	38	47	38	55	43	3
Solyc00g500024.1	mRNA	1.5	2	0	0.5	0.5	1	0	0.5	34	13	24.5	17.5	25	18	19.5	20.5	0	1	0	0.5	1.5	1	1.5	2	18	24.5	17.5	28.5	30	41	32.5	25.5	1	0.5	0.5	0.5	0.5	1.5	0.5	0.5	24	13.5	24	19.5	26	21.5	19.5	0.5
Solyc00g500025.1	mRNA	0	0	0	0	0	0	0	0	0	0	1	0	0	0	0	0	0	0	0	0	0	0	0	0	0	0	0	0	0	0	0	1	0	0	0	0	0	0	0	0	0	0	1	0	0	0	0	0
Solyc00g500026.1	mRNA	0	0	0	0	0	0	0	0	0	0	0	0	0	0	0	0	0	0	0	0	0	0	0	0	0	0	0	0	0	0	0	0	0	0	0	0	0	0	0	0	0	0	0	0	0	0	0	0
Solyc00g500027.1	mRNA	0	0	1	0	0	0	1	0	4.86	0	6	9.55	13	3	8	7.81	0	0	0	0	0	0	0	0	6	10	5	7	6.71	10	13	8	0	0	1	0	0	1	0	1	11	2	4.94	4	11	3	0	0
Solyc00g500028.1	mRNA	0	0	0	0	0	1	0	0	0	0.2	0	2.09	0	2	1.59	1.89	1	0	0	0	0	0	0	0	1	3.82	0	0	0	2.83	3.61	1.75	0	0	0	0	0	1	0	0	1	0	0	0	2.89	0	0	0
Solyc00g500029.1	mRNA	0	0	0	0	0	0	0	0	0.95	0	0	0.77	0	0	2.37	0.91	0	0	0	0	0	0	0.5	0	0.44	0.91	1.29	0	0.43	0.72	0	0.29	0	0	0.47	0	0	0	0	0	0	0	0.82	0	0	1	0.47	0
Solyc00g500030.1	mRNA	0	0.5	0.5	0	0	0	0.5	0	4	1.5	1	2.5	1	2.5	2	0.5	0	0.5	0	0.5	0.5	0	0	0	1	0.5	3.5	1	1	0.5	1	1	0.5	0	0	0	0.5	0.5	0	0	1	1.5	1.5	2	1.5	1.5	2.5	0
Solyc00g500031.1	mRNA	1	0.5	0	0.5	0.5	1	1.5	0	2	2.5	1	2.5	1.5	3	1.5	5	0.5	0.5	0	0	0.5	1.5	0	0	1.5	2	1.5	4	3	1	4	4	1	0.5	1	0.5	0	1.5	0	0	1.5	2	3	2.5	3	2	1.5	0
Solyc00g500032.1	mRNA	0	0	0.5	0.5	0	0	0	0.5	0.5	0.5	0.5	1.5	0.5	0.5	0	0	0	0	0	0.5	1	0	1	0	0.5	0.5	0.5	0	0	0.5	1	1	0	0	0	0.5	0	1.5	0.5	0	0	1.5	2	0.5	0.5	1	1	1
Solyc00g500033.1	mRNA	0	0	0	0	0	0	0	0	1	0	0	0	1.04	0	0	0	0	0	0	0	0	0	0	0	0	0	0	0	1.66	1.5	0	0	0	0	0	0	0	0	0	0	0.9	0	0	0	0	0	0.5	0
Solyc00g500034.1	mRNA	2	2	1	2	2	2	0	3	6	4	2	4	3	5	5	4	1	4	3	0	2	1	0	3	2	2	9	5	7	4	5	1	0	2	2	3	1	4	2	1	3	8	6	2	12	9	6	3
Solyc00g500035.1	mRNA	4.51	5.92	6.27	6.91	4.21	5.95	4.76	5.15	36.38	23.9	28.31	26.65	30.63	25.83	51.55	30.53	5.94	6.58	8.06	4.45	10.5	6.06	3.93	4.79	29.74	24.68	26.73	46.19	52.17	43.7	24.48	31.77	4.62	8.24	6	8.29	3.41	10.81	3.22	4.47	37.16	29.51	33.5	28.13	30.87	33.52	27.77	6.12
Solyc00g500036.1	mRNA	3.58	1.8	3.06	4.18	1.72	3.06	1.73	1.3	10.08	12.7	12.19	10.47	16.01	5.94	13.22	10.74	3.16	3.96	2.7	1.95	2.91	1.46	4.61	3.35	9.48	11.27	13.9	16.21	12.24	26.94	12.61	16.26	3.82	4.27	4.79	4.4	2.93	3.27	3.56	2.06	18.04	12.58	15.08	11.86	11.08	11.85	14.82	3.26
Solyc00g500037.1	mRNA	0	0.33	0.5	0.17	0.83	0.27	0.5	0.27	4.17	3.67	3.83	4.17	2.9	4	3.33	4.29	0	0.83	0	0	0.5	0.67	0.17	0	3.83	2.32	2.83	3.17	2.83	2.5	2.58	4.17	0.27	0.67	0.17	0	0.67	0.75	0	0.33	3.05	4.28	3.83	4.54	5.5	4.5	5.13	0.17
Solyc00g500038.1	mRNA	0	0	0	0	0	0	0	0	0	0	0	0	0	0	0	0	0	0	0	0	0	0	0	0	0	0	0	0	0	0	0	0	0	0	0	0	0	0	0	0	0	0	0	0	0	0	0	0
Solyc00g500039.1	mRNA	0	0	0	0	0	0	0	0	0	0.2	0	0	0	0	0	0	0	0	0	0	0	0	0	0	0	0	0	0	0	0	0	0	0	0	0	0	0	0	0	0	0	0	0	0	0	0	0	0
Solyc00g500040.1	mRNA	0	0.04	0	0	0	0	0	0	0	0	0	0	0	0.33	0	0	0	0	0	0	0	0	0.48	0	0	0	0	0	0.43	0	0.18	0.83	0	0	0	0	0	0	0	0	0	0.21	0	0	0	0	0	0
Solyc00g500041.1	mRNA	0	0	0	0	0	0	0	0	19.8	8.8	18.3	9.31	0.01	6.07	12.6	17.8	0	0	0	0	0	0	0	0	0	0	28.22	18.29	16.97	15.7	17.03	32.53	0	1	0	0	3.04	1	0	0	12.25	13.96	0	14.73	0	19.36	16.38	0
Solyc00g500042.1	mRNA	3	6	4.57	3	3	6	4	4	4.07	8	2	8	11	6	6.6	11	4	0	6	3	5	5	4	2	5.09	3	7	8	7	8	4	3	1.55	2.09	6	4.08	1	4	3	7	3.43	10.38	7	16	11.24	12	4	3
Solyc00g500043.1	mRNA	0	0	0	0	0	0	0	0.67	0	0	0	0	0	0	0	0.62	0	0.67	0	0.67	0	0	0	0.07	0	0	0	0.5	0	0	0.81	0	0	0	0	0	0	0	0	0	0	0	0.84	0	0	0	0	0
Solyc00g500044.1	mRNA	0	0	0	0	0	0	0	0	0	0.2	0	0	0	0	0	0	0	0	0	0	0	0	0	0	0	0	0	0	0	0	0	0	0	0	0	0	0	0	0	0	0	0	0	0	0	0	0	0
Solyc00g500045.1	mRNA	0	0	0	0	0	0	0	0	0	0	0	0	0	0	0	0	0	0	0	0	0	0	0	0	0	0	0	0	0	0	0	0	0	0	0	0	0	0	0	0	0	0	0	0	0	0	0	0
Solyc00g500046.1	mRNA	0	0.33	0.5	0.17	0.83	0.27	0.5	0.27	4.17	3.67	3.83	4.17	2.9	4	3.33	4.29	0	0.83	0	0	0.5	0.67	0.17	0	3.83	2.32	2.83	3.17	2.83	2.5	2.58	4.17	0.27	0.67	0.17	0	0.67	0.75	0	0.33	3.05	4.28	3.83	4.54	5.5	4.5	5.13	0.17
Solyc00g500047.1	mRNA	12.72	14.84	8.02	10.72	8.19	6.97	26.52	19.66	84.61	24.18	57.5	64.63	77.07	40.67	76.67	69.17	14.68	4.39	16.72	9.8	19.78	9.46	31.37	9.58	89.33	49.15	49.1	66.78	77.77	66.09	56.75	65.91	18.69	4.47	9.63	7.93	23.98	8.75	15.67	13.34	91.41	32.74	69.27	56.03	49.17	84.88	45.23	9.86
Solyc00g500048.1	mRNA	0.8	0.4	1.4	1.4	1	0.6	0.6	1	4	2	2.8	1.8	1.2	1.6	1.2	1.8	1	1.6	1.8	0.8	1.2	1.2	0.6	1	0.8	3.8	2.8	1	2.2	1.2	1.4	1.6	1	1.4	1.2	1.2	1	1.6	1.4	1.2	1.6	1.2	1.6	1.2	2.8	2.4	3	0.2
Solyc00g500049.1	mRNA	0	0	0	0	0	0	0.25	0	1.22	0	0.25	0.24	0.01	0	1	0.25	0.25	0	0	0.25	0	0	0	0	0	0.42	0	0.41	0.25	0.25	0.5	1.25	0	0	0	0	0	0	0	0	0	0.25	0.59	0.75	0	0	0	0
Solyc00g500050.1	mRNA	8.54	22.19	3.86	0.03	9.36	20.17	4.43	6.63	16.8	35.84	12.9	21.66	118.76	0.2	0.03	0.05	17.42	17.98	8.44	2.04	19.2	0	9.45	5.72	61.56	52.98	0.5	2.43	0.24	13.42	14.1	15.34	15.24	0	5.2	22.49	2.13	14.91	3.78	10.28	46.2	54.69	26.45	0.02	0	50.24	19.23	0.81
Solyc00g500051.1	mRNA	0	0	1	1	1	2	1	0	26.04	29	7.07	3.39	2.89	46.97	89	40	0	0	1	0	1	0	1	0	53	29	48.38	69.73	125.65	29.63	37	42	0	2	2	1	0	0	0	0	23.17	29	24.59	44	44	42.99	30	0
Solyc00g500052.1	mRNA	0	0	0	0	0	0	0	0	0	0	0	2.97	0	1.77	0	1.2	0	0	0	0	0	0	0	0	0	0	0	0	2.33	2.15	0	0	0	0.33	0.33	0	0	0	0	0	0	1.96	0	0	2.29	2.7	4.67	1
Solyc00g500053.1	mRNA	0	0	0	0	0	1	0	0	0	0	0	0	1	0	0	1	0	0	0	0	0	0	0	1	0	0	0	1	1	1	0	0	0	0	0	0	1	1	0	0	2	1	3	1	0	1	0	0
Solyc00g500054.1	mRNA	2	2.33	3	2.67	1.33	2.67	3.33	1.67	35.67	28.33	20.67	26.67	23.33	25	25.33	20	3.67	3.67	4.33	3	3	3.33	3	2.67	19.33	21.67	24	22	22	21	31.33	20.33	3	3	1.33	3.33	3.33	3	2.33	1	14.33	17.33	22.67	27.67	27	20	23	4.67
Solyc00g500055.1	mRNA	0	0.33	0.33	0.33	0	0	0	0	2.33	2.67	0	1	0.67	0.67	1.33	1	0	0	0	0	0	0	0	0	1.33	0.33	2	0	1	1.67	0.67	1	0	0	0	0	0	0	0.33	0	1	1	2	0.33	0.67	2.33	2	0
Solyc00g500056.1	mRNA	0.33	0.33	0.67	0.33	1	1.33	0.67	0.67	18	11.33	8.67	13	4.67	5.67	9.33	7	1.33	1	1	1	1.33	1	1.67	1.33	13.67	13	12.33	7.33	7	9	14	6.33	0.67	1.33	1	0.33	2	1.67	0.67	1.33	8.67	3	8.33	21.67	12.67	7	8	1.67
Solyc00g500057.1	mRNA	0	0	0	0	0	3	2	0.5	19.5	19	6.5	10.5	9	6.53	15.5	3.29	0	0	0	1	0	1.5	0	0	17.34	5.45	15.5	11	7.5	7.5	4.83	10.5	1.5	0	1	1	0	0	3	0	9	0	11.5	18.5	19	0	8.5	0
Solyc00g500058.1	mRNA	0	0	0	0	0	0	0	0	0	0	0	0	0	0	0	0	0	0	0.5	0.5	0	0	0	0	0	0	0	0	0	0	0	0	0	0	0	0	0.5	0	0	0	0	0	0	0	0	0	0	0
Solyc00g500059.1	mRNA	0	0	0	0	0	0	0	0	0	0	0	0	0	0	0	0	0	0	0	0	0	0	0	0	0	0	0	0	0	0	0	0	0	0	0	0	0	0	0	0	0	0	0	0	0	0	0	0
Solyc00g500060.1	mRNA	0	0	0	0	0	0	0	2.91	0	0	0	0	0	0	3.08	2.97	0	0	0	0	2.66	0	0	0	2.93	0	0	2.47	2.82	2.57	0	2.85	0	0	0	0	0	0	0	0	0	2.76	5.69	5.66	5.23	0	2.91	3
Solyc00g500061.1	mRNA	0	0	2	0	0	1	1	0	18	6	12	12	11	2	11	6	0	1	0	0	0	1	1	0	7	18	10	10	8	17	7	16	0	1	1	0	0	0	0	1	17	12	8	13	10	7	7	0
Solyc00g500062.1	mRNA	4	3	0	1	1	1	3	0	85	47	57	49	59	46	73	59.91	2	3	1	3	3	4	1	2	83	69	81	109	62	97	76	82	2	2	0	2	2	1	6	2	69	44	93	78	62	79	74.94	5
Solyc00g500063.1	mRNA	6	3	5	11	6	6	11	3	136	86	88	84	110	85	138	100	7	9	6	1	7	6	5	9	95	88	102	107	113	114	94	75	15	6	8	8	15	3	11	4	89	80	122	113	115	98	104	3
Solyc00g500064.1	mRNA	79	92	79	87	78	94	136	69	647	427	647	688	785	510	627	776	100	109	115	64	97	81	92	119	661	685	643	706	507	790	507	817	106	111	78	131	111	86	113	117	671	694	763	488	633	739	725	98
Solyc00g500065.1	mRNA	0	0	0	1	0	1	0	1	5	9	3	4.11	4	3	0	4	0	0	0	0	0	0	0	1	3	2	7	3	6	5	2	5	0	0	0	0	0	0	0	1	1	3	3	6	2	4	2	0
Solyc00g500066.1	mRNA	0	0	0	0	0	1	0	2	0	2	2	0	2	0	0	2	0	0	0	1	0	0	0	0	0	1	0	1	0	2	0	0	0	0	1	1	1	0	0	0	2	2	1	0	1	0	0	0
Solyc00g500067.1	mRNA	2.5	1	0.5	2	1.5	2.5	1	2	15	11.5	13	15	17	13.73	10	18.5	1	2	2	2	2	1.5	0.5	1.5	16	12.5	14.5	16.5	15	14.5	18	15.5	2	0.5	1.5	3	0.5	2	2	4	17	17	14.5	14.5	10.5	17.5	24.5	2.5
Solyc00g500068.1	mRNA	0.5	2	2.5	2	2	3	1	1.5	7	6	5	6.5	10.5	3	10	6	1	0.5	1	1	3.5	2.5	2	2	5	2.5	8.5	7.5	9.5	7.5	5	5	2.5	1	1	1.5	2.5	2.5	1	1.5	5.5	5	7	8.5	4	10.5	5	0.5
Solyc00g500069.1	mRNA	0	0	0	0	0	0	0	0	0	0	0	0	0	0	0	0	0	0	0	0	0	0	0	0	0	0	0	0	0	0	0	0	0	0	0	0	0	0	0	0	0	0	0	0	0	0	0	0
Solyc00g500070.1	mRNA	0	0	0	0	0	0	0	0	0	0	0	0	0	0	0	0	0	0	0	0	0	0	0	0	0.73	0.56	0	0	0	0	0	0	0	0	0.64	0.63	0	0	0	0	0	0	0	0	0	0	0	0
Solyc00g500071.1	mRNA	1.5	2	0	0.5	0.5	1	0	0.5	34	13	24.5	17.5	25	18	19.5	20.5	0	1	0	0.5	1.5	1	1.5	2	18	24.5	17.5	28.5	30	41	32.5	25.5	1	0.5	0.5	0.5	0.5	1.5	0.5	0.5	24	13.5	24	19.5	26	21.5	19.5	0.5
Solyc00g500072.1	mRNA	0	0	0	0	0	0	0	0	0	0	0	0	0	0	0	0	0	0	0	0	0	0	0	0	0	0	0	0	0	0	0	0	0	0	0	0	0	0	0	0	0	0	0	0	0	0	0	0
Solyc00g500073.1	mRNA	0	0	0	0	0	0	2	0	12.14	1.8	0	1.89	0	0	0	2	0	0	0	0	0	0	0	0	0	0	0	0	1.29	0	0	0	0	0	0	1	0	0	0	0	0	0	3.06	0.86	0	0	3	0
Solyc00g500074.1	mRNA	0	0	0	0	0	0	0	0	0.95	0	0	0.77	0	0	2.37	0.91	0	0	0	0	0	0	0.5	0	0.44	0.91	1.29	0	0.43	0.72	0	0.29	0	0	0.47	0	0	0	0	0	0	0	0.82	0	0	1	0.47	0
Solyc00g500075.1	mRNA	0	0.5	0.5	0	0	0	0.5	0	4	1.5	1	2.5	1	2.5	2	0.5	0	0.5	0	0.5	0.5	0	0	0	1	0.5	3.5	1	1	0.5	1	1	0.5	0	0	0	0.5	0.5	0	0	1	1.5	1.5	2	1.5	1.5	2.5	0
Solyc00g500076.1	mRNA	1	0.5	0	0.5	0.5	1	1.5	0	2	2.5	1	2.5	1.5	3	1.5	5	0.5	0.5	0	0	0.5	1.5	0	0	1.5	2	1.5	4	3	1	4	4	1	0.5	1	0.5	0	1.5	0	0	1.5	2	3	2.5	3	2	1.5	0
Solyc00g500077.1	mRNA	0	0	0.5	0.5	0	0	0	0.5	0.5	0.5	0.5	1.5	0.5	0.5	0	0	0	0	0	0.5	1	0	1	0	0.5	0.5	0.5	0	0	0.5	1	1	0	0	0	0.5	0	1.5	0.5	0	0	1.5	2	0.5	0.5	1	1	1
Solyc00g500078.1	mRNA	0	0	0	0	0	0	0	0	1	0	0	0	1.04	0	0	0	0	0	0	0	0	0	0	0	0	0	0	0	1.66	1.5	0	0	0	0	0	0	0	0	0	0	0.9	0	0	0	0	0	0.5	0
Solyc00g500079.1	mRNA	4.51	5.92	6.27	6.91	4.21	5.95	4.76	5.15	36.38	23.9	28.31	26.65	30.63	25.83	51.55	30.53	5.94	6.58	8.06	4.45	10.5	6.06	3.93	4.79	29.74	24.68	26.73	46.19	52.17	43.7	24.48	31.77	4.62	8.24	6	8.29	3.41	10.81	3.22	4.47	37.16	29.51	33.5	28.13	30.87	33.52	27.77	6.12
Solyc00g500080.1	mRNA	3.58	1.8	3.06	4.18	1.72	3.06	1.73	1.3	10.08	12.7	12.19	10.47	16.01	5.94	13.22	10.74	3.16	3.96	2.7	1.95	2.91	1.46	4.61	3.35	9.48	11.27	13.9	16.21	12.24	26.94	12.61	16.26	3.82	4.27	4.79	4.4	2.93	3.27	3.56	2.06	18.04	12.58	15.08	11.86	11.08	11.85	14.82	3.26
Solyc00g500081.1	mRNA	0	0.33	0.5	0.17	0.83	0.27	0.5	0.27	4.17	3.67	3.83	4.17	2.9	4	3.33	4.29	0	0.83	0	0	0.5	0.67	0.17	0	3.83	2.32	2.83	3.17	2.83	2.5	2.58	4.17	0.27	0.67	0.17	0	0.67	0.75	0	0.33	3.05	4.28	3.83	4.54	5.5	4.5	5.13	0.17
Solyc00g500082.1	mRNA	0	0	0	0	0	0	0	0	0	0	0	0	0	0	0	0	0	0	0	0	0	0	0	0	0	0	0	0	0	0	0	0	0	0	0	0	0	0	0	0	0	0	0	0	0	0	0	0
Solyc00g500083.1	mRNA	0	0	0	0	0	0	0	0	0	0.2	0	0	0	0	0	0	0	0	0	0	0	0	0	0	0	0	0	0	0	0	0	0	0	0	0	0	0	0	0	0	0	0	0	0	0	0	0	0
Solyc00g500084.1	mRNA	0	2.96	0	0	3	0	3	0	8.49	0	3	5	6.11	5.67	6	4.14	0	0	1	0	1	2	1.52	1.93	3	5.92	4.97	6.51	4.57	5	0.91	3.17	1	3.65	1	0	1	1	0	4	1.13	2.19	4.48	5	6	7.73	3.3	0
Solyc00g500085.1	mRNA	0	0	0	0	0	0	0	1	0	5	2	3	2	2	7	2	0	1	0	0	0	0	0	0	2	2	2	6	4	4	5	4	1	1	0	0	0	1	2	0	2	3	3	4	5	3	2	0
Solyc00g500086.1	mRNA	0	0	0	0.93	0	0.33	0.33	0	0	0	0	0	4.2	0	0	0	0.47	0.54	0	0.53	1.33	0	0	0	5.1	4.67	0	0	0	0	0	0.02	0.53	0	0	0	0	0	0.33	0	0	0	3.11	0	2.94	0	0	0.33
Solyc00g500087.1	mRNA	1.95	1.47	0.55	0	0	0	2.93	0.6	6.98	0	4.97	4.79	1.96	1.88	9.11	3.46	0	0	1.22	0	1.46	2.09	1.28	0	1.29	2.75	2.95	4.77	0	0	2.92	1.67	0	1.43	0	1.91	1.44	1.75	2.81	1.37	1.42	2.02	7.02	5.66	2.58	1.86	4.11	1.35
Solyc00g500088.1	mRNA	0	0	0	0	0	0	0	0	0	0	0	0	2.1	0	0	0	0	0	0	0	0	0	0	0	0	0	0	0	0	0	0	0	0	2.22	0	0	0	0	0	0	0	0	0	0	0	0	0	0
Solyc00g500089.1	mRNA	0	0	0	0	0	0	0	0	0	0	0	0	0	0	0	0	0	0	0	0	0	0	0	0	0	0	0	0	0	0	0	0	0	0	0	0	0	0	0	0	0	0	0	0	0	0	0	0
Solyc00g500090.1	mRNA	0	0	0	0	0	0	0	0	0	0	0	0	0	0	0	0	0	0	0	0	0	0	0	0	0	0	0	0	0	0	0	0	0	0	0	0	0	0	0	0	0	0	0	0	0	0	0	0
Solyc00g500091.1	mRNA	0.37	1	3.32	0.73	0	2.94	3.1	1.16	0	0	0	0	0	0	0	0	3.7	0	2.2	2.46	7.96	1.96	0	1.82	0	0	0	0	0	0	0	0	0	2.6	0	2.48	6.89	0	0.3	0	0	0	0	0	0	0	0	1.05
Solyc00g500092.1	mRNA	79.12	85.38	9.47	58.2	39.27	13.05	95.38	24.68	0	0	0	0	0	0	0	0	38.09	22.38	71.36	58.19	115.14	54.46	32.67	120.97	0	0	0	0	0	0	0	0	102.11	107.94	25.84	41.27	137.05	16.06	34.88	63.91	0	0	0	0	0	0	0	47.78
Solyc00g500093.1	mRNA	0	0	0	0	1	2	0	0	0	0	0	0	0	0	0	0	0	0	0	0	0	0	0	0	0	0	0	0	0	0	0	0	0	0	0	0	0	1	0	0	0	0	0	0	2	0	0	0
Solyc00g500094.1	mRNA	0	0	0	0	0	0	0	0	0	0	0	0	0	0	0	0	0	0	0	0	0	0	0	0	0	0	0	0	0	0	0	0	0	0	0	0	0	0	0	0	0	0	0	0	0	0	0	0
Solyc00g500095.1	mRNA	0	0	0	0	0	0	0	0	0	0	0	0	1	0	0	0	0	0	0	0	0	0	0	0	2.62	2	2	0	0	0	0	2	1	0	0	0	0	0	0	0	22.53	0	0	1	0	1	0	0
Solyc00g500096.1	mRNA	10.26	0	8.86	6.95	7.52	3.05	1.91	13.86	0	0	0	0	0	0	0	0	0	4.73	7.86	2.91	2.6	8.22	2.6	7.62	0	0	0	0	0	0	0	0	3.92	8.84	2.2	8.2	3.44	7.43	4.46	8.56	0	0	0	0	0	0	0	5.2
Solyc00g500097.1	mRNA	0	0	0	0	0	0	0	0	0	0	0	0	0	0	0	0	0	0	0	0	0	0	0	0	0	0	0	0	0	0	0	0	0	0	0	0	0	0	0	0	0	0	0	0	0	0	0	0
Solyc00g500098.1	mRNA	0	0	0	0	0	0	0	0	1	0	0.33	0	0	0	0	0	0	0	0	0	0	0	0	0	0	0	0	0	0	0	0.29	0	0	0	0	0	0	0	0	0	0.3	0	0	0	0	0	0	0
Solyc00g500099.1	mRNA	0	0.33	0	0	0.67	0.33	0	0	0.67	0.67	0	0.33	0.33	0	0.67	0.33	0	0	0.67	0	0	0	0.33	0	0	0.33	0	0	0	0	0.33	0	0.33	0	0	0	0	0	0	0	0	0	0	0	0	0	0.33	0
Solyc00g500100.1	mRNA	0	0	0	0.5	0	0	0	0	0	0	0	0	0	0	0	0	0	0	0	0	0	0	0	0.5	1	0	1	0	0.06	0	0	0	0	0	0	0	0	0	0	0	0	0.5	0	0	1	0	0	0
Solyc00g500101.1	mRNA	0	0	0	0	0	0	0	0.2	0	0	0	0	0	0	0	0	0	0	0	0	0	0	0	0	0	0	0	0	0	0	0	0	0	0	0	0	0	0	0	0	0	0	0	0	0	0	0	0
Solyc00g500102.1	mRNA	0	0	0	0	0	0	0	0	0	0	0	0	0	0	0	0	0	0	0	0	0	0	0	0	0	0	0	0	0	0	0	0	0	0	0	0	0	0	0	0	0	0	0	0	0	0	0	0
Solyc00g500103.1	mRNA	0	0	0	0	0	1	1	0	0	0	0	0	0	1.35	0	0	0	0	0	1	0	0	0	0	0.28	1	1	0	0	0	0.39	0	0	0	0	1	0.36	0	0	0.42	0	0	1.34	0	0	0	0	1
Solyc00g500104.1	mRNA	0	5.05	0	1.01	4.41	0	3.01	5.02	6.67	0.98	0	1.06	3.48	6.73	11.1	4.55	3.42	0.06	4.06	0	0.57	4.54	2.59	3.55	0	1.27	4.92	10.89	15.61	4.74	4.09	0	0	0	3.73	0	3.32	3.61	1	0	7.8	0	6.57	5.23	8.06	15.61	0	0.7
Solyc00g500105.1	mRNA	0	0	8.01	9.84	3.62	0	4.75	6.34	0	0	6	0	5	0	2.33	0	5.28	2.86	0.93	0	0	5.82	0	0	0	0	0	1.27	0	4.28	0	0	0	0	4.63	0	0	0.06	0	5.21	0	6.11	0	0.12	0	0	0	9.55
Solyc00g500106.1	mRNA	0	0	0	0	0	0	0	0	0	0	0	0	0	0	0	0	0	0	0	0	0	0	0	0	0	0	0	0	0	0	0	0	0	0	0	0	0	0	0	0	0	0	0	0	0	0	0	0
Solyc00g500107.1	mRNA	0	0	0	0	0	0	0	0	0	0	0	0	0	0	0	0	0	0	0	0	0	0	0	0	0	0	0	0	0	0	0	0	0	0	0	0	0	0	0	0	0	0	0	0	0	0	0	0
Solyc00g500108.1	mRNA	0	0	0	0	0	0	0	0	0	0	0	0	0	0	0	0	0	0	0	0	0	0	0	0	0	0	0	0	0	0	0	0	0	0	0	0	0	0	0	0	0	0	0	0	0	0	0	0
Solyc00g500109.1	mRNA	0	0	0	0	0	0	0	0	0	0	0	0	0	0	0	0	0	0	0	0	0	0	0	0	0	0	0	0	0	0	0	0	0	0	0	0	0	0	0	0	0	0	0	0	0	0	0	0
Solyc00g500110.1	mRNA	0	0	0	0	0	0	0	0	0	0	0	0	0	0	0	0	0	0	0	0	0	0	0	0	0	0	0	0	0	0	0	0	0	0	0	0	0	0	0	0	0	0	0	0	0	0	0	0
Solyc00g500111.1	mRNA	0	0	0	0	0	0	0	0	0	0	0	0	0	0	0	0	0	0	0	0	0	0	0	0	0	0	0	0	0	0	0	0	0	0	0	0	0	0	0	0	0	0	0	0	0	0	0	0
Solyc00g500112.1	mRNA	0	0	0	0	0	0	0	0	0	0	0	0	0	0	0	0	0	0	0	0	0	0	0	0	0	0	0	0	0	0	0	0	0	0	0	0	0	0	0	0	0	0	0	0	0	0	0	0
Solyc00g500113.1	mRNA	0	0	0	0	0	0	0	0	0	0	0	0	0	0	0	0	0	0	0	0	0	0	0	0	0	0	0	0	0	0	0	0	0	0	0	0	0	0	0	0	0	0	0	0	0	0	0	0
Solyc00g500114.1	mRNA	0	0	0	0	0	0	0	0	0	0	0	0	0	0	0	0	0	0	0	0	0	0	0	0	0	0	0	0	0	0	0	0	0	0	0	0	0	0	0	0	0	0	0	0	0	0	0	0
Solyc00g500115.1	mRNA	0	0	0	0	0	0	0	0	0	0	0	0	0	0	0	0	0	0	0	0	0	0	0	0	0	0	0	0	0	0	0	0	0	0	0	0	0	0	0	0	0	0	0	0	0	0	0	0
Solyc00g500116.1	mRNA	0	0	0	0	0	0	0	0	0	0	0	0	0	0	0	0	0	0	0	0	0	0	0	0	0	0	0	0	0	0	0	0	0	0	0	0	0	0	0	0	0	0	0	0	0	0	0	0
Solyc00g500117.1	mRNA	3	1	0	0	0	0	2	0	0	0.93	1	0	0	1.99	0	0	1	1	0	0	0	0	2	0	0	1	0	0	0	0	1	0	0	0	0	0	0	0	1	0	0	0	0	1	0	0	0.99	1
Solyc00g500118.1	mRNA	0	0	0	0	0	0	0	0.2	0	0	0	0	0	0	0	0	0	0	0	0	0	0	0	0	0	0	0	0	0	0	0	0	0	0	0	0	0	0	0	0	0	0	0	0	0	0	0	0
Solyc00g500119.1	mRNA	0	0	0	0	0	0	0	0	0	0	0	0	0	0	0	0	0	0	0	0	0	0	0	0	0	0	0	0	0	0	0	0	0	0	0	0	0	0	0	0	0	0	0	0	0	0	0	0
Solyc00g500120.1	mRNA	0	0	0	0	0	0	0	0	0	0	0	0	0	0	0	0	0	0	0	0	0	0	0	0	0	0	0	0	0	0	0	0	0	0	0	0	0	0	0	0	0	0	0	0	0	0	0	0
Solyc00g500121.1	mRNA	0	0	0	0	0	0	0	0	0	0	0	0	0	0	0	0	0	0	0	0	0	0	0	0	0	0	0	0	0	0	0	0	0	0	0	0	0	0	0	0	0	0	0	0	0	0	0	0
Solyc00g500122.1	mRNA	0	0	0	0	0	0	0	0	0	0	0	0	0	0	0	0	0	0	0	0	0	0	0	0	0	0	0	0	0	0	0	0	0	0	0	0	0	0	0	0	0	0	0	0	0	0	0	0
Solyc00g500123.1	mRNA	0	0	0	0.93	0	0.33	0.33	0	0	0	0	0	4.2	0	0	0	0.47	0.54	0	0.53	1.33	0	0	0	5.1	4.67	0	0	0	0	0	0.02	0.53	0	0	0	0	0	0.33	0	0	0	3.11	0	2.94	0	0	0.33
Solyc00g500124.1	mRNA	0.04	0.33	0.26	0	0	0	0.66	0.23	2.37	0	0.02	0.78	1.11	1.13	2.37	0.94	0	0	0.45	0	0.33	0.55	0.42	0	0.42	0.76	1.18	0.79	0	0	1.19	0.33	0	0.42	0	0.65	0.35	0.72	0.14	0.38	0.86	1.19	2.35	0.87	0.29	1.15	1.66	0.39
Solyc00g500125.1	mRNA	0	0	1.43	0	0	0	0	0	2.93	0	0	0	0	0	3.4	0	0	4	0	0	0	0	0	0	2.91	0	0	0	0	0	0	0	1.45	1.04	0	2.92	0	0	0	0	2.53	2.62	0	0	2.76	0	0	0
Solyc00g500126.1	mRNA	0	0	0	0	0	0	0	0.67	0	0	0	0	0	0	0	0.62	0	0.67	0	0.67	0	0	0	0.07	0	0	0	0.5	0	0	0.81	0	0	0	0	0	0	0	0	0	0	0	0.84	0	0	0	0	0
Solyc00g500127.1	mRNA	0	0	0	0	0	0	0	0	0	0	0	0	0	0	0	0	0	0	0	0	0	0	0	0	0	0	0	0	0	0	0	0	0	0	0	0	0	0	0	0	0	0	0	0	0	0	0	0
Solyc00g500128.1	mRNA	0	0.33	0.5	0.17	0.83	0.27	0.5	0.27	4.17	3.67	3.83	4.17	2.9	4	3.33	4.29	0	0.83	0	0	0.5	0.67	0.17	0	3.83	2.32	2.83	3.17	2.83	2.5	2.58	4.17	0.27	0.67	0.17	0	0.67	0.75	0	0.33	3.05	4.28	3.83	4.54	5.5	4.5	5.13	0.17
Solyc00g500129.1	mRNA	0	0	0	0	0	0	0	0	0	0	0	0	0	0	0	0	0	0	0	0	0	0	0	0	0	0	0	0	0	0	0	0	0	0	0	0	0	0	0	0	0	0	0	0	0	0	0	0
Solyc00g500130.1	mRNA	0.75	1	0.75	1.25	0.75	1.5	0.75	1	29.54	19.09	16.5	9	13.71	14	22.5	9.5	1.25	1.5	0.75	1.25	0.5	0.75	1.25	1	25	17.25	16.5	27.75	21.25	22.25	20.75	15.75	0.25	0.75	1.5	0.75	1.25	1.75	1.25	0.25	17.5	11	17.5	21	24	19.25	13.75	0.75
Solyc00g500131.1	mRNA	0.8	0.4	1.4	1.4	1	0.6	0.6	1	4	2	2.8	1.8	1.2	1.6	1.2	1.8	1	1.6	1.8	0.8	1.2	1.2	0.6	1	0.8	3.8	2.8	1	2.2	1.2	1.4	1.6	1	1.4	1.2	1.2	1	1.6	1.4	1.2	1.6	1.2	1.6	1.2	2.8	2.4	3	0.2
Solyc00g500132.1	mRNA	0	0	0	0	0	0	0.25	0	1.22	0	0.25	0.24	0.01	0	1	0.25	0.25	0	0	0.25	0	0	0	0	0	0.42	0	0.41	0.25	0.25	0.5	1.25	0	0	0	0	0	0	0	0	0	0.25	0.59	0.75	0	0	0	0
Solyc00g500133.1	mRNA	8.54	22.19	3.86	0.03	9.36	20.17	4.43	6.63	16.8	35.84	12.9	21.66	118.76	0.2	0.03	0.05	17.42	17.98	8.44	2.04	19.2	0	9.45	5.72	61.56	52.98	0.5	2.43	0.24	13.42	14.1	15.34	15.24	0	5.2	22.49	2.13	14.91	3.78	10.28	46.2	54.69	26.45	0.02	0	50.24	19.23	0.81
Solyc00g500134.1	mRNA	0	0	0	0	0	0	0	0	11.54	0	11.48	5.9	5.78	0	0	0	0	0.25	0	0	0	0	0	0	0	0	0	0	11.84	11.84	0	0	0	0	0	0	0	0	0.25	0	5.96	0	5.85	0	0	0	0	0
Solyc00g500135.1	mRNA	0	0	0	0	0	0	0	0	0	0	0	2.97	0	1.77	0	1.2	0	0	0	0	0	0	0	0	0	0	0	0	2.33	2.15	0	0	0	0.33	0.33	0	0	0	0	0	0	1.96	0	0	2.29	2.7	4.67	1
Solyc00g500136.1	mRNA	2	2.33	3	2.67	1.33	2.67	3.33	1.67	35.67	28.33	20.67	26.67	23.33	25	25.33	20	3.67	3.67	4.33	3	3	3.33	3	2.67	19.33	21.67	24	22	22	21	31.33	20.33	3	3	1.33	3.33	3.33	3	2.33	1	14.33	17.33	22.67	27.67	27	20	23	4.67
Solyc00g500137.1	mRNA	0	0.33	0.33	0.33	0	0	0	0	2.33	2.67	0	1	0.67	0.67	1.33	1	0	0	0	0	0	0	0	0	1.33	0.33	2	0	1	1.67	0.67	1	0	0	0	0	0	0	0.33	0	1	1	2	0.33	0.67	2.33	2	0
Solyc00g500138.1	mRNA	0.33	0.33	0.67	0.33	1	1.33	0.67	0.67	18	11.33	8.67	13	4.67	5.67	9.33	7	1.33	1	1	1	1.33	1	1.67	1.33	13.67	13	12.33	7.33	7	9	14	6.33	0.67	1.33	1	0.33	2	1.67	0.67	1.33	8.67	3	8.33	21.67	12.67	7	8	1.67
Solyc00g500139.1	mRNA	0	3	0	0	1	0	0	0	0	0	0	0	0	10.94	0	14.42	3	0	1	0	1	0	0	4	3.33	1.09	0	0	0	0	10.33	0	0	0	0	0	1	1	0	2	0	9	0	0	0	14	0	3
Solyc00g500140.1	mRNA	20	20	15	23	20	22	23	22	181	141	147	149	156	172	382	193	21	13	17	19	25	18	36	17	143	131	141	170	258	208	131	149	15	21	31	22	14	26	16	23	108	190	232	139	245	160	158	15
Solyc00g500141.1	mRNA	0	0	0	0	0	0	0	1	0	0	0	0	0	0	0	3.09	0	0	1	0	0	0	0	0	0	0	0	0	0	0	0	0	0	0	0	0	0	0	0	0	0	0	0	0	0	0	1.06	0
Solyc00g500142.1	mRNA	0	0	0	0	0	0	0	0	0	0	0	0	0	0	0	0	0	0	0	0	0	0	0	0	0	0	0	0	0	0	0	0	0	0	0	0	0	0	0	0	0	0	0	0	0	0	0	0
Solyc00g500143.1	mRNA	0	0	0	0	0	0	0	0	1	1	1	0	0	1.06	5.19	1.1	0	1	0	0	0	0	0	0	2	1.04	0	1.19	1	1.19	2.11	4.45	1	0	0	0	1	0	1	0	1	2.02	1	0	1	1.09	2.19	0
Solyc00g500144.1	mRNA	0	0	0	0	0	0	0	0	0	0	0	0	0	0	0	0	0	0	0	0	0	0	0	0	0	0	0	0	0	0	0	0	0	0	0	0	0	0	0	0	0	0	0	0	0	0	0	0
Solyc00g500145.1	mRNA	0	0	0	0	0	0	0	0	0	0	0	0	0	0	0	0	0	0	0	0	1	0	0	0	0	0	0	0	0	0	0	0	0	0	0	0	0	0	0	1	0	0	0	0	0	0	0	0
Solyc00g500146.1	mRNA	3.7	3.97	3.45	2.6	5.46	0	2.32	1.12	23.66	14.83	26.63	38.28	36.45	16.62	10.08	10.66	3.22	2.28	3.1	3.3	2.9	2.43	5.05	0	30.96	23.9	43.1	24.67	5.38	28.18	18.86	36.83	3.36	1.18	5.53	6.35	3.38	2.53	2.24	2.24	42.7	28.55	28.95	23.75	16.92	31.31	38.48	2.24
Solyc00g500147.1	mRNA	0	0	0	0	0	0	0	0	0	0	0	0	0	0	0	0	0	0	0	0	0	0	0	0	0	0	0	0	0	0	0	0	0	0	0	0	0	0	0	0	0	0	0	0	0	0	0	0
Solyc00g500148.1	mRNA	0	0	0	0	0	0	0	0	0	0	0	0	0	0	0	0	0	0	0	0	0	0	0	0	0	0	0	0	0	0	0	0	0	0	0	0	0	0	0	0	0	0	0	0	0	0	0	0
Solyc00g500149.1	mRNA	0	0	0	0	0	0	0	0	0	0	0	0	0	0	0	0	0	0	0	0	0	0	0	0	0	0	0	0	0	0	0	0	0	0	0	0	0	0	0	0	0	0	0	0	0	0	0	0
Solyc00g500150.1	mRNA	0	0	0	0	0	0	0	0	0	0	0	0	0	0	0	0	0	0	0	0	0	0	0	0	0	0	0	0	0	0	0	0	0	0	0	0	0	0	0	0	0	0	0	0	0	0	0	0
Solyc00g500151.1	mRNA	0	0	0	0	0	0	0	0	0	0	0	0	0	0	0	0	0	0	0	0	0	0	0	0	0	0	0	0	0	0	0	0	0	0	0	0	0	0	0	0	0	0	0	0	0	0	0	0
Solyc00g500152.1	mRNA	0	0	0	0	0	0	0	0	0	0	0	0	0	0	0	0	0	0	0	0	0	0	0	0	0	0	0	0	0	0	0	0	0	0	0	0	0	0	0	0	0	0	0	0	0	0	0	0
Solyc00g500153.1	mRNA	0	0	0	0	0	0	0	0	0	0	0	0	0	0	0	0	0	0	0	0	0	0	0	0	0	0	0	0	0	0	0	0	0	0	0	0	0	0	0	0	0	0	0	0	0	0	0	0
Solyc00g500154.1	mRNA	0	0	0	0	0	0	0	0	0	0	0	0	0	0	0	0	0	0	0	0	0	0	0	0	0	0	0	0	0	0	0	0	0	0	0	0	0	0	0	0	0	0	0	0	0	0	0	0
Solyc00g500155.1	mRNA	0	0	0	0	0	0	0	0	0	0	0	0	0	0	0	0	0	0	0	0	0	0	0	0	0	0	0	0	0	0	0	0	0	0	0	0	0	0	0	0	0	0	0	0	0	0	0	0
Solyc00g500156.1	mRNA	0	0	0	0	0	0	0	0	0	0	0	0	0	0	0	0	0	0	0	0	0	0	0	0	0	0	0	0	0	0	0	0	0	0	0	0	0	0	0	0	0	0	0	0	0	0	0	0
Solyc00g500157.1	mRNA	1	0	0	0	0	0	0	1	1.09	1	3	4.45	1	1	2.26	2.19	0	0	0	0	0	0	0	0	1.13	2.18	4.41	3	2.14	4.55	0	3.42	1	0	1.06	0	0	0	0	1	1	1	3.35	0	2	0	1.06	0
Solyc00g500158.1	mRNA	1	1	0	0	0	0	0	0	1	0	3	3.48	1	0	1.41	1.3	0	0	0	0	1	0	0	0	0	1.18	2	3	3	3.17	2.39	1.25	0	0	0	0	0	0	0	0	0	2	0	2.14	1.11	2	0	0
Solyc00g500159.1	mRNA	0	0	0	0	0	0	0	0	0	0	0	0	0	0	0	0	0	0	0	0	0	0	0	0	0	0	0	0	0	0	0	0	0	0	0	0	0	0	0	0	0	0	0	0	0	0	0	0
Solyc00g500160.1	mRNA	0	0	0	0	0	0	0	0	0	0	0	0	0	0	0	0	0	0	0	0	0	0	0	0	0	0	0	0	0	0	0	0	0	0	0	0	0	0	0	0	0	0	0	0	0	0	0	0
Solyc00g500161.1	mRNA	0	0	0	0	0	0	0	0	0	0	0	0	0	0	0	0	0	0	0	0	0	0	0	0	0	0	0	0	0	0	0	0	0	0	0	0	0	0	0	0	0	0	0	0	0	0	0	0
Solyc00g500162.1	mRNA	0	0	0	0	0	0	0	0	0	0	0	0	0	0	0	0	0	0	0	0	0	0	0	0	0	0	0	0	0	0	0	0	0	0	0	0	0	0	0	0	0	0	0	0	0	0	0	0
Solyc00g500163.1	mRNA	0	0	0	0	0	0	0	0	0	0	0	0	0	0	0	0	0	0	0	0	0	0	0	0	0	0	0	0	0	0	0	0	0	0	0	0	0	0	0	0	0	0	0	0	0	0	0	0
Solyc00g500164.1	mRNA	0	0	0	0	0	0	0	0	0	0	0	0	0	0	0	0	0	0	0	0	0	0	0	0	0	0	0	0	0	0	0	0	0	0	0	0	0	0	0	0	0	0	0	0	0	0	0	0
Solyc00g500165.1	mRNA	0	0	0	0	0	0	0	0	0	0	0	0	0	0	0	0	0	0	0	0	0	0	0	0	0	0	0	0	0	0	0	0	0	0	0	0	0	0	0	0	0	0	0	0	0	0	0	0
Solyc00g500166.1	mRNA	0	0	0	0	0	0	0	0	0	0	0	0	0	0	0	0	0	0	0	0	0	0	0	0	0	0	0	0	0	0	0	0	0	0	0	0	0	0	0	0	0	0	0	0	0	0	0	0
Solyc00g500167.1	mRNA	0	0	0	0	0	0	0	0	0	0	0	0	0	0	0	0	0	0	0	0	0	0	0	0	0	0	0	0	0	0	0	0	0	0	0	0	0	0	0	0	0	0	2	0	0	0	0	0
Solyc00g500168.1	mRNA	0	0	0	0	0	0	0	0	0	0	0	0	0	0	0	0	0	0	0	0.33	0	0	0	0	0	0	0	0	0	0	0	0	0	0	0	0	0	0	0	0	0	0	0	0	0	0	0	0
Solyc00g500169.1	mRNA	2	6	8	7	4	3	7	4	0	3	0	1	0	12	11	2	2	5	11	5	4	5	6	6	4	5	3	1	7	4	2.14	3	2	11	7	7	9	7	6	6	2.1	6	5	6	9	3	2	6
Solyc00g500170.1	mRNA	0	0	0	0	0	0	0	0	0	0	0	0	0	0	0	0	0	0	0	0	0	0	0	0	0	0	0	0	0	0	0	0	0	0	0	0	0	0	0	0	0	0	0	0	0	0	0	0
Solyc00g500171.1	mRNA	0	0	0	0	0	0	0	0	0	0	0	0	0	0.33	0	0	0	0	0	0	0.33	0	0	0	0	0	0	0	0	0	0	0	0	0	0	0	0	0	0	0	0	0	0	0	0	0	0	0
Solyc00g500172.1	mRNA	0	0	0	0	0	0	0	0	0	0	0	0	0	0	0	0	0	0	0	0	0	0	0	0	0	0	0	0	0	0	0.33	0	0	0	0.33	0.33	0	0	0	0	0	0	0	0	0	0	0	0
Solyc00g500173.1	mRNA	0	0	0	0	0	0	0	0	0	0	0	0	0	0	0	0	0	0	0	0	0	0	0	0	0	0	0	0	0	0	0	0	0	0	0	0	0	0	0	0	0	0	0	0	0	0	0	0
Solyc00g500174.1	mRNA	0	0	0	0	0	0	0	0	0	0	0	0	0	0	0	0	0	0	0	0	0	0	0	0	0	0	0	0	0	0	0	0	0	0	0	0	0	0	0	0	0	0	0	0	0	0	0	0
Solyc00g500175.1	mRNA	0	0	0	0	0	0	0	0	0	0	0	0	0	0	0	0	0	0	0	0	0	0	0	0	0	0	0	0	0	0	0	0	0	0	0	0	0	0	0	0	0	0	0	0	0	0	0	0
Solyc00g500176.1	mRNA	0	0	0	0	0	0	0	0	0	0	0	0	0	0	0	0	0	0	0	0	0	0	0	0	0	0	0	0	0	0	0	0	0	0	0	0	0	0	0	0	0	0	0	0	0	0	0	0
Solyc00g500177.1	mRNA	0	0	0	0	0	0	0	0	0	0	0	0	0	0	0	0	0	0	0	0	0	0	0	0	0	0	0	0	0	0	0	0	0	0	0	0	0	0	0	0	0	0	0	0	0	0	0	0
Solyc00g500178.1	mRNA	0	0	0	0	0	0	0	0	0	0	0	0	0	0	0	0	0	0	0	0	0	0	0	0	0	0	0	0	0	0	0	0	0	0	0	0	0	0	0	0	0	0	0	0	0	0	0	0
Solyc00g500179.1	mRNA	0	0	0	0	0	0	0	0	0	0	0	0	0	0	0	0	0	0	0	0	0	0	0	0	0	0	0	0	0	0	0	0	0	0	0	0	0	0	0	0	0	0	0	0	0	0	0	0
Solyc00g500180.1	mRNA	0	0	0	0	0	0	0	0	0	0	0	0	0	0	0	0	0	0	0	0	0	0	0	0	0	0	0	0	0	0	0	0	0	0	0	0	0	0	0	0	0	0	0	0	0	0	0	0
Solyc00g500181.1	mRNA	0	0	0	0	0	0	0	0	0	0	0	0	0	0	0	0	0	0	0	0	0	0	0	0	0	0	0	0	0	1.98	0	0	0	0	0	0	0	0	0	0	0	0	0	0	0	0	0	0
Solyc00g500182.1	mRNA	4.37	11.06	0	0	0	0	0	0	0	0	0	0	0	2.56	0	3.81	0	0	11.79	9.49	4.72	0	4.14	5.77	4.06	2.73	6.81	3.73	8.92	0	0	1	4.19	10.19	0	1.99	10.66	6.87	6.39	0	1.99	0	1.77	0	5.86	6.33	0	0
Solyc00g500183.1	mRNA	0	0	0	0	0	0	0	0	0	0	0	0	0	0	0	0	0	0	0	0	0	0	0	0	0	0	0	0	0	0	0	0	0	0	0	0	0	0	0	0	0	0	0	0	0	0	0	0
Solyc00g500184.1	mRNA	1	0	0	0	0	0	1	0	0	0	1	2	0	0	0	0	0	0	0	0	0	0	0	1	0	0	0	1	0	1	1	2	1	0	0	0	0	0	0	0	0	0	0	0	0	0	0	0
Solyc00g500185.1	mRNA	0	0	0	0	0	0	0	0	0	0	0	0	0	0	0	0	0	0	0	0	0	0	0	0	0	0	0	0	0	0	0	0	0	0	0	0	0	0	0	0	0	0	0	0	0	0	0	0
Solyc00g500186.1	mRNA	0	0	0.5	0.5	0.5	0.5	0.5	0	0.29	0	0	1	0	0	0	0.5	0	0	0	0	0.5	0	1	0	0.84	0.5	0	1	2.27	0.5	1.32	0	0	0	0	0	0	0	0.5	0	0.5	1	0	0.5	0	1	1	0
Solyc00g500187.1	mRNA	0	0	0	0	0.5	0	0	0	0	1	0	1.5	0.5	0.5	0.5	0	0.5	0.5	0	0.5	0	0	0	0	0.97	1	0.5	0.5	0	0.5	2	0	0.5	0.5	0	0.5	0	0	0	0	1	1	0.5	0	0.5	0	0	0
Solyc00g500188.1	mRNA	0	0	0	0	0	0	0	0	0	0	0	0	0	0.33	0	0	0	0	0	0	0.33	0	0	0	0	0	0	0	0	0	0	0	0	0	0	0	0	0	0	0	0	0	0	0	0	0	0	0
Solyc00g500189.1	mRNA	0	0	0	0	0	0	0	0	0	0	0	0	0	0	0	0	0	0	0	0	0	0	0	0	0	0	0	0	0	0	0.33	0	0	0	0.33	0.33	0	0	0	0	0	0	0	0	0	0	0	0
Solyc00g500190.1	mRNA	0	0	0	0	0	0	0	0	0	0	0	0	0	0	0	0	0	0	0	0	0	0	0	0	0	0	0	0	0	0	0	0	0	0	0	0	0	0	0	0	0	0	0	0	0	0	0	0
Solyc00g500191.1	mRNA	1	0	0	2	0	1	0	0	3	1	0	3	0.15	0	3	0	0	0	0	0	0	1	0	0.85	0	1	2	0	2	1	0	1	0	0	0	0	0	2	1	1	1.97	0	0	1	0	1	2.22	0
Solyc00g500192.1	mRNA	0.01	0.2	0.2	0	0	0	0.4	0.17	1.65	0	0	0.43	0.92	0.95	1.52	0.61	0	0	0.33	0	0.2	0.36	0.29	0	0.29	0.49	0.87	0.44	0	0	0.89	0.19	0	0.28	0	0.45	0.22	0.53	0.05	0.25	0.73	1	1.63	0.47	0.14	0.98	1.23	0.26
Solyc00g500193.1	mRNA	0	0	0	0.93	0	0.33	0.33	0	0	0	0	0	4.2	0	0	0	0.47	0.54	0	0.53	1.33	0	0	0	5.1	4.67	0	0	0	0	0	0.02	0.53	0	0	0	0	0	0.33	0	0	0	3.11	0	2.94	0	0	0.33
Solyc00g500194.1	mRNA	0	0	0	0	0	0	0	0	0	0	0	0	0	0	0	0	0	0	0	0	0	0	0	0	0	0	0	0	0	0	0	0	0	0	0	0	0	0	0	0	0	0	0	0	0	0	0	0
Solyc00g500195.1	mRNA	0	0	1	0	0	3	3	0	5	2	9	8	12	6	3	8	2	2	2	2	3	1	1	1	7	7	3	16	4	4	10	6	1	0	1	1	1	2	0	2	6	5	10	4	6	17	4	1
Solyc00g500196.1	mRNA	0	0	0	0	0	0	0	0	0	0	0	0	0	0	0	0	0	0	0	0	0	0	0	0	0	0	0	0	0	0	0	0	0	0	0	0	0	0	0	0	0	0	0	0	0	0	0	0
Solyc00g500197.1	mRNA	0	0	0	0	0	0	0	0	0	0	0	0	0	0	0	0	0	0	0	0	0	0	0	0	0	0	0	0	0	0	0	0	0	0	0	0	0	0	0	0	0	0	0	0	0	0	0	0
Solyc00g500198.1	mRNA	0	0.33	0.5	0.17	0.83	0.27	0.5	0.27	4.17	3.67	3.83	4.17	2.9	4	3.33	4.29	0	0.83	0	0	0.5	0.67	0.17	0	3.83	2.32	2.83	3.17	2.83	2.5	2.58	4.17	0.27	0.67	0.17	0	0.67	0.75	0	0.33	3.05	4.28	3.83	4.54	5.5	4.5	5.13	0.17
Solyc00g500199.1	mRNA	0	0	0	0	0	0	0	0	0	0	0	0	0	0	0	0	0	0	0	0	0	0	0	0	0	0	0	0	0	0	0	0	0	0	0	0	0	0	0	0	0	0	0	0	0	0	0	0
Solyc00g500200.1	mRNA	0.75	1	0.75	1.25	0.75	1.5	0.75	1	29.54	19.09	16.5	9	13.71	14	22.5	9.5	1.25	1.5	0.75	1.25	0.5	0.75	1.25	1	25	17.25	16.5	27.75	21.25	22.25	20.75	15.75	0.25	0.75	1.5	0.75	1.25	1.75	1.25	0.25	17.5	11	17.5	21	24	19.25	13.75	0.75
Solyc00g500201.1	mRNA	0.8	0.4	1.4	1.4	1	0.6	0.6	1	4	2	2.8	1.8	1.2	1.6	1.2	1.8	1	1.6	1.8	0.8	1.2	1.2	0.6	1	0.8	3.8	2.8	1	2.2	1.2	1.4	1.6	1	1.4	1.2	1.2	1	1.6	1.4	1.2	1.6	1.2	1.6	1.2	2.8	2.4	3	0.2
Solyc00g500202.1	mRNA	0	0	0	0	0	0	0.25	0	1.22	0	0.25	0.24	0.01	0	1	0.25	0.25	0	0	0.25	0	0	0	0	0	0.42	0	0.41	0.25	0.25	0.5	1.25	0	0	0	0	0	0	0	0	0	0.25	0.59	0.75	0	0	0	0
Solyc00g500203.1	mRNA	8.54	22.19	3.86	0.03	9.36	20.17	4.43	6.63	16.8	35.84	12.9	21.66	118.76	0.2	0.03	0.05	17.42	17.98	8.44	2.04	19.2	0	9.45	5.72	61.56	52.98	0.5	2.43	0.24	13.42	14.1	15.34	15.24	0	5.2	22.49	2.13	14.91	3.78	10.28	46.2	54.69	26.45	0.02	0	50.24	19.23	0.81
Solyc00g500204.1	mRNA	0	0	0	0	0	0	0	0	11.54	0	11.48	5.9	5.78	0	0	0	0	0.25	0	0	0	0	0	0	0	0	0	0	11.84	11.84	0	0	0	0	0	0	0	0	0.25	0	5.96	0	5.85	0	0	0	0	0
Solyc00g500205.1	mRNA	0	0	0	0	0	0	0	0	0	0	0	2.97	0	1.77	0	1.2	0	0	0	0	0	0	0	0	0	0	0	0	2.33	2.15	0	0	0	0.33	0.33	0	0	0	0	0	0	1.96	0	0	2.29	2.7	4.67	1
Solyc00g500206.1	mRNA	2	2.33	3	2.67	1.33	2.67	3.33	1.67	35.67	28.33	20.67	26.67	23.33	25	25.33	20	3.67	3.67	4.33	3	3	3.33	3	2.67	19.33	21.67	24	22	22	21	31.33	20.33	3	3	1.33	3.33	3.33	3	2.33	1	14.33	17.33	22.67	27.67	27	20	23	4.67
Solyc00g500207.1	mRNA	0	0.33	0.33	0.33	0	0	0	0	2.33	2.67	0	1	0.67	0.67	1.33	1	0	0	0	0	0	0	0	0	1.33	0.33	2	0	1	1.67	0.67	1	0	0	0	0	0	0	0.33	0	1	1	2	0.33	0.67	2.33	2	0
Solyc00g500208.1	mRNA	0.33	0.33	0.67	0.33	1	1.33	0.67	0.67	18	11.33	8.67	13	4.67	5.67	9.33	7	1.33	1	1	1	1.33	1	1.67	1.33	13.67	13	12.33	7.33	7	9	14	6.33	0.67	1.33	1	0.33	2	1.67	0.67	1.33	8.67	3	8.33	21.67	12.67	7	8	1.67
Solyc00g500209.1	mRNA	0	0	0	0	0	3	2	0.5	19.5	19	6.5	10.5	9	6.53	15.5	3.29	0	0	0	1	0	1.5	0	0	17.34	5.45	15.5	11	7.5	7.5	4.83	10.5	1.5	0	1	1	0	0	3	0	9	0	11.5	18.5	19	0	8.5	0
Solyc00g500210.1	mRNA	0	0	0	0	0	0	0	0	0	0	0	0	0	0	0	0	0	0	0.5	0.5	0	0	0	0	0	0	0	0	0	0	0	0	0	0	0	0	0.5	0	0	0	0	0	0	0	0	0	0	0
Solyc00g500211.1	mRNA	0	0	0	0	0	0	0	0	0	0	0	0	0	0	0	0	0	0	0	0	0	0	0	0	0	0	0	0	0	0	0	0	0	0	0	0	0	0	0	0	0	0	0	0	0	0	0	0
Solyc00g500212.1	mRNA	2	1	6	6	4	0	3	2.09	9	6	6	6	7	9.94	7.73	7.94	2	4	2	1	2.34	3	2	1	2.07	9.96	13	6.33	9.18	4.25	3.89	4.7	2	1	5	3	4	4	3	5	4	6.23	5.31	3.34	5.77	10.91	7.9	0
Solyc00g500213.1	mRNA	0	0	0	0	0	0	0	1	0	0	0	0	0	0	0	0	0	0.06	0	0	0	0	0	0.93	0	0	0	0	0	0	0	0	1.28	0	0	0	0	1	0	0	0	0	0	0	1	0	0	0
Solyc00g500214.1	mRNA	4.79	0	0	4	0	0	0	0	0	0	0	0	0	0	0	0	0	0	0	0	2.25	0	0	0	0	0	0	0	0	0	0	0	0	0	0	0	5.43	2	0	0	0	0	0	0	0	0	0	0
Solyc00g500215.1	mRNA	0	0	0	0	0	0	0	0	0	0	0	0	0	0	0	0	0	0	0	0	0	0	0	0	0	0	0	0	0	0	0	0	0	0	0	0	0	0	0	0	0	0	0	0	0	0	0	0
Solyc00g500216.1	mRNA	1	0	0	0	1	0	0	0	0	1	0	0	0	0	0	0	0	0	0	1	0	1	0	1	0	0	0	0	0	0	0	0	2	1	0	0	2.01	0	0	1.01	1	0	0	0	0	1	0	0
Solyc00g500217.1	mRNA	0	0	0	0	0	0	0	0	0	0	0	0	0	0	0	0	0	0	0	0	0	0	0	0	0	0	0	0	0	0	0	0	0	0	0	0	0	0	0	0	0	0	0	0	0	0	0	0
Solyc00g500218.1	mRNA	27.21	56	0	0	6	5	63	1	0	0	0	0	0	0	0	0	6.6	16.94	16	15.7	52.75	26.09	14	75.07	0	0	0	0	0	0	0	0	104.72	43	0	16	38.41	0	6	22	0	0	0	0	0	0	0	7
Solyc00g500219.1	mRNA	51.89	56.63	7.53	10.68	31.73	39.89	75.62	14.32	0	0	0	0	0	0	0	0	15.91	38.6	28.64	57.81	87.86	80.53	31.21	56.03	0	0	0	0	0	0	0	1	70.89	62.06	4.43	56.73	24.94	14.94	33.12	60.09	0	0	0	0	0	0	0	26.22
Solyc00g500220.1	mRNA	0	0	0	0	0	0	0	0	0	0	0	0	0	0	0	0	0	0	0	0	0	0	0	0	0	0	0	0	0	0	0	0	0	0	0	0	0	0	0	0	0	0	0	0	0	0	0	0
Solyc00g500221.1	mRNA	13	18	4	8	12	14	22	4	0	0	0	1	0	0	0	0	8	4	8	19	22	19	8	21	1	0	0	0	0	0	0	0	18	19	5	7	18	5	9	19	1	0	0	0	0	1	0	15
Solyc00g500222.1	mRNA	7.01	17.5	1.04	3.76	0	6.99	11.53	1.39	0	0	0	0	0	0	0	0	5.02	4.3	4.85	6.15	15.02	6.14	4.09	8.58	0	0	0	0	0	0	0	0	7.08	9.25	1.94	4.09	7.68	2.66	3.26	12.08	3	0	0	0	0	0	0	3.28
Solyc00g500223.1	mRNA	0	0	0	0	0	0	0	0	0	0	0	0	0	0	0	0	0	0	0	0	0	0	0	0	0	0	0	0	0	0	0	0	0	0	0	0	0	0	0	0	0	0	0	0	0	0	0	0
Solyc00g500224.1	mRNA	0	0	0	0	0	0	0	0	0	0	0	0	0	0	0	0	0	0	0	0	0.93	0.9	0	0	0	0	0	0	0	0	0	0	0	0	0	0	0	0	0	0	0	0	0	0	0	0	0	0
Solyc00g500225.1	mRNA	0	0	0	0	0	0	0	0	0	0	0	0	0	0	0	0	0	0	0	0	0	0	0	0	0	0	0	0	0	0	0	0	0	0	0	0	0	0	0	0	0	0	0	0	0	0	0	0
Solyc00g500226.1	mRNA	0	0	0	0	0	0	0	0	0	0	0	0	0	0	0	0	0	0	0	0	0	0	0	0	0	0	0	0	0	0	0	0	0	0	0	0	0	0	0	0	0	0	0	0	0	0	0	0
Solyc00g500227.1	mRNA	0	0	0	0	0	0	0	0	0	0	0	0	0	0	0	0	0	0	0	0	0	0	0	0	0	0	0	0	1.11	0	0	0	0	1.11	0	0	2.68	0	0	0	0	1.33	0	0	0	0	0	0
Solyc00g500228.1	mRNA	3	0	0	0	0	0	0	0	0	3.25	0	0	0	1.65	4.92	1	1	1	1	0	1.18	0	1	1	1.72	0	0	0	3	1	1.61	1	0	0	1	0	1.64	4	1	1.58	1	0	1.66	2	0	1	0	0
Solyc00g500229.1	mRNA	0	0	0	0	0	0	0	0	0	0	0	0	0	0	0	0	0	0	0	0	0	0	0	0	0	0	0	0	0	0	0	0	0	0	0	0	0	0	0	0	0	0	0	0	0	0	0	0
Solyc00g500230.1	mRNA	0	0	0	0	0	0	0	0	0	0	0	0	0	0	0	0	0	0	0	0	0	0	0	0	0	0	0	0	0	0	0	0	0	0	0	0	0	0	0	0	0	0	0	0	0	0	0	0
Solyc00g500231.1	mRNA	0	0	0	0	0	0	0	0	0	0	0	0	0	0	0	0	0	0	0	0	0	0	0	0	0	0	0	0	0	0	0	0	0	0	0	0	0	0	0	0	0	0	0	0	0	0	0	0
Solyc00g500232.1	mRNA	0	0	0	0	0	0	0	0	0	0	0	0	0	0	0	0	0	0	0	0	0	0	0	0	0	0	0	0	0	0	0	0	0	0	0	0	0	0	0	0	0	0	0	0	0	0	0	0
Solyc00g500233.1	mRNA	0	0	0	0	0	0	0	0	0	0	0	0	0	0	0	0	0	0	0	0	0	0	0	0	0	0	0	0	0	0	0	0	0	0	0	0	0	0	0	0	0	0	0	0	0	0	0	0
Solyc00g500234.1	mRNA	0	0	0	0	0	0	0	0	0	0	0	0	0	0	0	0	0	0	0	0	0	0	0	0	0	0	0	0	0	0	0	0	0	0	0	0	0	0	0	0	0	0	0	0	0	0	0	0
Solyc00g500235.1	mRNA	0	0	0	0	0	0	0	0	0	0	0	0	0	0	0	0	0	0	0	0	0	0	0	0	0	0	0	0	0	0	0	0	0	0	0	0	0	0	0	0	0	0	0	0	0	0	0	0
Solyc00g500236.1	mRNA	0	0	1	0	1	0	0	0	1	0	0	0	2	0	0	1	0	0	0	0	0	1	0	0	2	1	1	2	0	0	0	3	1.47	0	0	0	0	0	0	0	0.98	0	0	0	0	1	0	0
Solyc00g500237.1	mRNA	0	0	0	0	0	0	0	0	0	0	0	0	0	0	0	0	0	0	0	0	0	0	0	0	0	0	0	0	0	0	0	0	0	0	0	0	0	0	0	0	0	0	0	0	0	0	0	0
Solyc00g500238.1	mRNA	0	0	0	0	0	0	0	0	0	0	0	0	0	0	0	0	0	0	0	0	0	0	0	0	0	0	0	0	0	0	0	0	0	0	0	0	0	0	0	0	0	0	0	0	0	0	0	0
Solyc00g500239.1	mRNA	0	0	0	0	0	0	0	0	0	0	0	0	0	0	0	0	0	0	0	0	0	0	0	0	0	0	0	0	0	0	0	0	0	0	0	0	0	0.45	0	0	0	0	0	0	0	0	0	0
Solyc00g500240.1	mRNA	0	0	0	0	0	0	0	0	0.5	0	0	0	0	0.5	0	0	0	0	0	0	0	0	0	0	0.5	0	0	0	0	0	0	0	0	0	0	0	0	0	0	0	0	0	0	0	0	0	0	0
Solyc00g500241.1	mRNA	0	0	0	0	0	0	1	0	0	0	0	0	0	0	2	0	0	0	0	0	0.07	0.1	0	0	0	0	0	0	0	0	0	0	1	0	0	0	0	0	0	0	1	0	0	0	0	0	0	0
Solyc00g500242.1	mRNA	0	0	0	0	0	0	0	0	0	0	0	0	0	0	0	0	0	0	0	0	0	0	0	0	0	0	0	0	0	0	0	0	0	0	0	0	0	0	0	0	0	0	0	0	0	0	0	0
Solyc00g500243.1	mRNA	18	33	12	25	22	14	20	24	15	17	10	19	14	29	38	12	23	14	22	21	26	19	26	25	18	24	24	15	39	30	29	23	19	29	20	33	20	17	25	8	23	20	20	35	31	19	17	18
Solyc00g500244.1	mRNA	0	0	0	0	0	0	0	0.2	0	0	0	0	0	0	0	0	0	0	0	0	0	0	0	0	0	0	0	0	0	0	0	0	0	0	0	0	0	0	0	0	0	0	0	0	0	0	0	0
Solyc00g500245.1	mRNA	0	0	0	0	0	0	0	0	0	0	0	0	0	0	0	0	0	0	0	0	0	0	0	0	0	0	0	0	0	0	0	0	0	0	0	0	0	0	0	0	0	0	0	0	0	0	0	0
Solyc00g500246.1	mRNA	0	0	0	0	0	0	0	0	0	0	0	0	0	0	0	0	0	0	0	0	0	0	0	0	0	0	0	0	0	0	0	0	0	0	0	0	0	0	0	0	0	0	0	0	0	0	0	0
Solyc00g500247.1	mRNA	1.86	0	0	3	8	0	4	5	0	0	0	0	0	0	0	0	3.56	1.75	2.93	7	7.84	1.81	0	1.8	0	0	0	0	0	0	0	0	1.7	9	2	5	5.56	1.76	7	10	0	0	0	0	0	0	0	3.77
Solyc00g500248.1	mRNA	0	3	0	1	0	0	0	0	0	0	0	0	0	0	0	0	0	0	1	1	0	1	0	0	0	0	0	0	0	0	0	0	0	2	1	0	3	0	0	1	0	0	0	0	0	0	0	0
Solyc00g500249.1	mRNA	0	0	0	0	0	0	0	0	0	0	0	0	0	0	0	0	0	0	0	0	0	0	0	0	0	0	0	0	0	0	0	0	0	0	0	0	0	0	0	0	0	0	0	0	0	0	0	0
Solyc00g500250.1	mRNA	2	2	0	0	0	0	0	2	2.43	2	1	0	2	1	3	0	0	0	1	1	0	1	0	2	2.32	0	5	0	2.46	0	2.37	5	0	3	1	2	3	3	0	2	0	0	6	0	0	0	0	0
Solyc00g500251.1	mRNA	0	0	0	0	0.5	0	0	0	0	1	0	1.5	0.5	0.5	0.5	0	0.5	0.5	0	0.5	0	0	0	0	0.97	1	0.5	0.5	0	0.5	2	0	0.5	0.5	0	0.5	0	0	0	0	1	1	0.5	0	0.5	0	0	0
Solyc00g500252.1	mRNA	0	0	0	0	0	0	0	0	0	0	0	0	0	0.33	0	0	0	0	0	0	0.33	0	0	0	0	0	0	0	0	0	0	0	0	0	0	0	0	0	0	0	0	0	0	0	0	0	0	0
Solyc00g500253.1	mRNA	0	0	0	0	0	0	0	0	0	0	0	0	0	0	0	0	0	0	0	0	0	0	0	0	0	0	0	0	0	0	0.33	0	0	0	0.33	0.33	0	0	0	0	0	0	0	0	0	0	0	0
Solyc00g500254.1	mRNA	0	0	0	0	0	0	0	0	0	0	0	0	0	0	0	0	0	0	0	0	0	0	0	0	0	0	0	0	0	0	0	0	0	0	0	0	0	0	0	0	0	0	0	0	0	0	0	0
Solyc00g500255.1	mRNA	0	0	0	0	1	0	2	0	0	0.66	0	0	0	0	0	0	0	0	0	1	0	0	0	0	0	1	0	0	0	0	1	1	0	0	1	0	0	0	2	0	0	0	1	0	0	0	0	2
Solyc00g500256.1	mRNA	0	0	0	1	2	1	0	2	1	0	0	0	0	1	0	0	1	1	1	0	0	0	1	1	0	0	0	0	0	0	0	0	2	0	1	0	0	1	2	0	1	0	1	0	0	0	0	1
Solyc00g500257.1	mRNA	10.63	15.94	19.68	1.37	16.38	16	9.09	12.39	13.36	18.59	0	9	0	15.44	11.7	2.33	9.3	8.14	16.28	7.51	13.28	20.18	21.86	15.94	0	6.83	4.19	0	13.12	0	5.94	3	6.35	6.51	23.37	16.14	5.14	11.71	10.82	5.52	3.01	11.89	10.04	6.94	5.14	2.67	0	17.45
Solyc00g500258.1	mRNA	0	0	0	0	0	0	0	0	0	0	0	0	0	0	0	0	0	0	0	0	0	0	0	0	0	0	0	0	0	0	0	0	0	0	0	0	0	0	0	0	0	0	0	0	0	0	0	0
Solyc00g500259.1	mRNA	0	0	0	0	0	0	0	0	0	0	0	0	0	0	0	0	0	0	0	0	0	0	0	0	0	0	0	0	0	0	0	0	0	0	0	0	0	0	0	0	0	0	0	0	0	0	0	0
Solyc00g500260.1	mRNA	0	0	0	0	0	0	0	0	0	0	1	0	0	0	0	0	0	2	0	0	0	0	0	0	0	0	0	0	0	0	0	0	0	0	0	0	0	0	0	0	0	0	0	0	0	0	0	0
Solyc00g500261.1	mRNA	0	0	0	0	0	0	0	1	0	0	0	0	0	0	0	0	0	0	0	0	0	0	0	0	0	0	0	0	0	0	1	0	0	0	0	0	0	0	0	0	0	0	0	0	0	0	0	0
Solyc00g500262.1	mRNA	0	0	0	0	0	0	0	0	0	0	0	0	0	0	0	0	0	0	0	0	0	0	0	0	0	0	0	0	0	0	0	0	0	0	0	0	0	0	0	0	0	0	0	0	0	0	0	0
Solyc00g500263.1	mRNA	4.55	11.95	2	11.99	7.59	6	22.61	8.75	28.33	10.6	20	16.94	7.52	16.93	16.9	10.45	4.58	2.94	5.62	6.68	12.43	1.46	7.18	10.45	12	11.73	9.08	29.43	27.18	29.29	22.91	22	16.68	17.78	10.27	11	0.01	4.39	13	6	21.2	5.33	16.43	19.77	5.94	4.39	21.54	4.3
Solyc00g500264.1	mRNA	0	0	0	0	0	0	0	0	0	0	0	0	0	0	0	0	0	0	0	0	0	0	0	0	0	0	0	0	0	0	0	0	0	0	0	0	0	0	0	0	0	0	0	0	0	0	0	0
Solyc00g500265.1	mRNA	0	0	0	0	0	0	0	0	0	0	0	0	0	0	0	0	0	0	0	0	0	0	0	0	0	0	0	0	0	0	0	0	0	0	0	0	0	0	0	0	0	0	0	0	0	0	0	0
Solyc00g500266.1	mRNA	0	0	0	0	0	0	0	0	0	0	0	0	0	0	0	0	0	0	0	0	0	0	0	0	0	0	0	0	0	0	0	0	0	0	0	0	0	0	0	0	0	0	0	0	0	0	0	0
Solyc00g500267.1	mRNA	0	0	0	0	0	0	0	0	0	0	0	0	0	0	0	0	0	0	0	0	0	0	0	0	0	0	0	0	0	0	0	0	0	0	0	0	0	0	0	0	0	0	0	0	0	0	0	0
Solyc00g500268.1	mRNA	2	0	2	1	0	0	0	0	3	3	1	6	0	0	2	2	0	1	0	0	0	0	1	2	0	0	0	2	6	2	2	1	0	1	0	0	1	1	0	1	3	1	3	1	1	1	0	0
Solyc00g500269.1	mRNA	0	0	0	0	0	0	0	0	0	0	0	0	0	0	0	0	0	0	0	0	0	0	0	0	0	0	0	0	0	0	0	0	0	0	0	0	0	0	0	0	0	0	0	0	0	0	0	0
Solyc00g500270.1	mRNA	0	0	0	0	0	0	1	0	0	0	0	0	0	0	0	0	0	0	0	0	0	0	0	0	0	0	0	0	0	0	0	0	0	0	0	0	0	0	0	0	0	0	0	0	0	0	0	0
Solyc00g500271.1	mRNA	0	0	0	0	0	0	0	0	1	0	0.33	0	0	0	0	0	0	0	0	0	0	0	0	0	0	0	0	0	0	0	0.29	0	0	0	0	0	0	0	0	0	0.3	0	0	0	0	0	0	0
Solyc00g500272.1	mRNA	0	0.33	0	0	0.67	0.33	0	0	0.67	0.67	0	0.33	0.33	0	0.67	0.33	0	0	0.67	0	0	0	0.33	0	0	0.33	0	0	0	0	0.33	0	0.33	0	0	0	0	0	0	0	0	0	0	0	0	0	0.33	0
Solyc00g500273.1	mRNA	0	1	0	0	0	0	0	0	0	0	0	0	0	0	1	0	0	0	0	0	0	0	0	1	0	0	0	0	0	0	0	0	0	1	0	0	0	0	0	0	0	0	0	0	0	0	0	0
Solyc00g500274.1	mRNA	0	0	0	0.5	0	0	0	0	0	0	0	0	0	0	0	0	0	0	0	0	0	0	0	0.5	1	0	1	0	0.06	0	0	0	0	0	0	0	0	0	0	0	0	0.5	0	0	1	0	0	0
Solyc00g500275.1	mRNA	0	0	0	0	0	0	0	0.2	0	0	0	0	0	0	0	0	0	0	0	0	0	0	0	0	0	0	0	0	0	0	0	0	0	0	0	0	0	0	0	0	0	0	0	0	0	0	0	0
Solyc00g500276.1	mRNA	0	0	0	0	0	0	0	0	0	0	0	0	0	0	0	0	0	0	0	0	0	0	0	0	0	0	0	0	0	0	0	0	0	0	0	0	0	0	0	0	0	0	0	0	0	0	0	0
Solyc00g500277.1	mRNA	0	0	0	0	0	0	0	0	0	0	0	0	0	0	0	0	0	0	0	0	0	0	0	0	0	0	0	0	0	0	0	0	0	0	0	0	0	0	0	0	0	0	0	0	0	0	0	0
Solyc00g500278.1	mRNA	0	0	0	0	0	0	0	0.67	0	0	0	0	0	0	0	0.62	0	0.67	0	0.67	0	0	0	0.07	0	0	0	0.5	0	0	0.81	0	0	0	0	0	0	0	0	0	0	0	0.84	0	0	0	0	0
Solyc00g500279.1	mRNA	0	0	0	0	0	0	0	0	0	0	0	0	0	0	0	0	0	0	0	0	0	0	0	0	0	0	0	0	0	0	0	0	0	0	0	0	0	0	0	0	0	0	0	0	0	0	0	0
Solyc00g500280.1	mRNA	0	0	0	0	1	0	0	0	0	1	0	0	0	0.04	0	0	0	0	0	0	0	0	0	0	0	0	0	0	1	2	0	0.81	0	0.86	1	0	0	0	0	0	0	0.82	0	0	0	0	0	0
Solyc00g500281.1	mRNA	0	0	0	0	0	0	0	0	0	0	0	0	0	0	0	0	0	0	0	0	0	0	0	0	0	0	0	0	0	0	0	0	0	0	0	0	0	0	0	0	0	0	0	0	0	0	0	0
Solyc00g500282.1	mRNA	0	0	0	0	0	0	0	0	0	0	0	0	0	0	0	0	0	0	0	0	0	0	0	0	0	0	0	0	0	0	0	0	0	0	0	0	0	0	0	0	0	0	0	0	0	0	0	0
Solyc00g500283.1	mRNA	0	0	0	0	0	0	0	0	0	0	0	0	0	0	0	0	0	0	0	0	0	0	0	0	0	0	0	0	0	0	0	0	0	0	0	0	0	0	0	0	0	0	0	0	0	0	0	0
Solyc00g500284.1	mRNA	0	0	0	0	0	0	0	0	0	0	0	0	0	0	0	0	0.4	0	0	0	0	0	0	0	0	0	0	0	0	0	0	0	0	0	0	0	0	0	0	0	0	0	0	0	0	0	0	0
Solyc00g500285.1	mRNA	0	0	0	0	0	0	0	0	0	0	0	0	0	0	0	0	0	0	0	0.3	0	0	0	0	0	0	0	0	0	0	0	0	0	0	0	0	0.16	0	0	0	0	0	0	0	0	0	0	0
Solyc00g500286.1	mRNA	0	1	0	0	0	0	0.5	0	0	0	0	0	0	0	0	0	0	0	0	0	0	0	0	0	0	0	0	0	0	0	0	0	0	0	0	0	0.5	0	0	0	0	0	0	0	0	0	0	0
Solyc00g500287.1	mRNA	1	0	0	0	0	0	0	0	0	0	0	0	0	0	0	0	0	0	1	0	0	0	2	1	0	0	0	0	0	0	0	0	1	1	0	0	0	0	0	0	0	0	0	0	0	0	0	0
Solyc00g500288.1	mRNA	0	0	0	0	0	0	0	0	0	0	0	0	0	0	0	0	0	0	0	0	0	0	0	0	0	0	0	0	0	0	0	0	0	0	0	0	0	0	0	0	0	0	0	0	0	0	0	0
Solyc00g500289.1	mRNA	0	0	0	0	0	0	0	0	0	0	0	0	0	0	0	0	0	0	0	0	0	0	0	0	0	0	0	0	0	0	0	0	0	0	0	0	0	0	0	0	0	0	0	0	0	0	0	0
Solyc00g500290.1	mRNA	2.9	0	1	0	3	3	2	1.82	14.09	5	6	4.1	11	5.68	16	5.4	2	4	0	1	0	1	3	1	7	11	5.82	2	0	5.55	5.9	2.55	0	0	0	0	2.94	1	2.88	0	3.64	8.11	11	11	4.14	1.91	0	0
Solyc00g500291.1	mRNA	0	0	0	0	0	0	0	0	11.54	0	11.48	5.9	5.78	0	0	0	0	0.25	0	0	0	0	0	0	0	0	0	0	11.84	11.84	0	0	0	0	0	0	0	0	0.25	0	5.96	0	5.85	0	0	0	0	0
Solyc00g500292.1	mRNA	8.54	22.19	3.86	0.03	9.36	20.17	4.43	6.63	16.8	35.84	12.9	21.66	118.76	0.2	0.03	0.05	17.42	17.98	8.44	2.04	19.2	0	9.45	5.72	61.56	52.98	0.5	2.43	0.24	13.42	14.1	15.34	15.24	0	5.2	22.49	2.13	14.91	3.78	10.28	46.2	54.69	26.45	0.02	0	50.24	19.23	0.81
Solyc00g500293.1	mRNA	0	1	0	1	1	0	2	1	1.12	0	2	7.03	5.98	2	2	3	0	0	1	0	2	0	1	0	2	1.33	1	5.35	6	0	3	2	0	1	1	1	0	0	2	0	1	1	6.64	3	3	1	6	0
Solyc00g500294.1	mRNA	0	0	0	0	0	0	0	0	0	3	1	8	2	4	7	8	0	0	0	0	0	0	0	0	0	3	3	3	2	2	0	3	0	1	0	0	0	0	0	0	1	2	3	2	3	1	2	0
Solyc00g500295.1	mRNA	0.8	0.4	1.4	1.4	1	0.6	0.6	1	4	2	2.8	1.8	1.2	1.6	1.2	1.8	1	1.6	1.8	0.8	1.2	1.2	0.6	1	0.8	3.8	2.8	1	2.2	1.2	1.4	1.6	1	1.4	1.2	1.2	1	1.6	1.4	1.2	1.6	1.2	1.6	1.2	2.8	2.4	3	0.2
Solyc00g500296.1	mRNA	0.75	1	0.75	1.25	0.75	1.5	0.75	1	29.54	19.09	16.5	9	13.71	14	22.5	9.5	1.25	1.5	0.75	1.25	0.5	0.75	1.25	1	25	17.25	16.5	27.75	21.25	22.25	20.75	15.75	0.25	0.75	1.5	0.75	1.25	1.75	1.25	0.25	17.5	11	17.5	21	24	19.25	13.75	0.75
Solyc00g500297.1	mRNA	4.51	5.92	6.27	6.91	4.21	5.95	4.76	5.15	36.38	23.9	28.31	26.65	30.63	25.83	51.55	30.53	5.94	6.58	8.06	4.45	10.5	6.06	3.93	4.79	29.74	24.68	26.73	46.19	52.17	43.7	24.48	31.77	4.62	8.24	6	8.29	3.41	10.81	3.22	4.47	37.16	29.51	33.5	28.13	30.87	33.52	27.77	6.12
Solyc00g500298.1	mRNA	3.58	1.8	3.06	4.18	1.72	3.06	1.73	1.3	10.08	12.7	12.19	10.47	16.01	5.94	13.22	10.74	3.16	3.96	2.7	1.95	2.91	1.46	4.61	3.35	9.48	11.27	13.9	16.21	12.24	26.94	12.61	16.26	3.82	4.27	4.79	4.4	2.93	3.27	3.56	2.06	18.04	12.58	15.08	11.86	11.08	11.85	14.82	3.26
Solyc00g500299.1	mRNA	0	1.61	1.16	1.13	1.85	0	0	0	5.41	0	3.88	1.3	5.17	0	1.52	0	0	0	0	0	1.51	1.45	0	0	1.27	4.28	2.87	2.72	1.32	2.79	1.33	0	1.41	0	0	2.24	2.52	1.89	0	1.38	4.49	0	5.48	5.82	2.57	6.44	0	1.76
Solyc00g500300.1	mRNA	0	0	0	0	0	0	0	0	0	0	0	0	0	0	0	0	0	0	0	0	0	0	0	0	0	0	0	0	0	0	0	0	0	0	0	0	0	0	0	0	0	0	0	0	0	0	0	0
Solyc00g500301.1	mRNA	0	0	0	0	0	0	0	0	0	0.2	0	0	0	0	0	0	0	0	0	0	0	0	0	0	0	0	0	0	0	0	0	0	0	0	0	0	0	0	0	0	0	0	0	0	0	0	0	0
Solyc00g500302.1	mRNA	0	0	0	1	0	0	0	0	0	0	0	0	0	0	0	0	0	0	0	0	0	0	0	1	0	0	0	0	0	0	0	0	1	0	0	0	1	1	0	0	0	0	1	0	0	0	0	0
Solyc00g500303.1	mRNA	0	0	0	1	1	0	0	0	0	0	0	0	0	0	0	1	0	0	0	0	0	0	0	0	1	0	0	0	0	0	0	0	1	1.69	0	1	0	0	0	0	0	0	0	0	0	0	0	0
Solyc00g500304.1	mRNA	0	0	0	0	0	0	0	0	0	0	0	0	0	0	0	0	0	0	0	0	0	0	0	0	0	0	0	0	0	0	0	0	0	0	0	0	0	0.05	0	0	0	0	0	0	0	0	0	0
Solyc00g500305.1	mRNA	0	0	0	0	0	0	0	0	0	0	0	0	0	0	0	0	0	0	0	0	0	0	0	0	0	0	0	0	0	0	0	0	0	0	0	0	0	0	0	0	0	0	0	0	0	0	0	0
Solyc00g500306.1	mRNA	0	0	0	0	0	0	0	0	0	0	0	0	0	0	0	0	0	0	0	0	0	0	0	0	0	0	0	0	0	0	0	0	0	0	0	0	0	0	0	0	0	0	0	0	0	0	0	0
Solyc00g500307.1	mRNA	0	0	0	0	0	0	0	0	0	0	0	0	0	0	0	0	0	0	0	0	0	0	0	0	0	0	0	0	0	0	0	0	0	0	0	0	0	0	0	0	0	0	0	0	0	0	0	0
Solyc00g500308.1	mRNA	0	0	0	0	0	0	0	0	0	0	0	0	0	0	0	0	0	0	0	0	0	0	0	0	0	0	0	0	0	0	0	0	0	0	0	0	0	0	0	0	0	0	0	0	0	0	0	0
Solyc00g500309.1	mRNA	0	0	0	0	0	0	0	0	0	0.06	0	0	0	0	0	0	0	0	0	0	0	0	0	0	0	0	0	0	1.87	0	0	0	0	0	0	0	0	0	0	0	0	0	0	0	0	0	0.01	0
Solyc00g500310.1	mRNA	0	0	0	0	0	0	0	0	0	0	0	0	0	0	0	0	0	0	0	0	0	0	0	0	0	0	0	0	0	0	0	0	0	0	0	0	0	0	0	0	0	0	0	0	0	0	0	0
Solyc00g500311.1	mRNA	0	0	0	0	0	0	0	0	0	0	0	0	0	1	0	0	0	0	0	0	1	0	0	0	0	0	0	1	1	0	0	0	0	0	0	0	0	0	0	1	0	0	0	0	0	0	1	0
Solyc00g500312.1	mRNA	0	0	0	0	0	0	1	0	0	0	0	0	0	0	0	0	0	0	0	0	0	0	0	0	0	0	0	0	0	0	0	0	0	0	0	0	0	0	0	0	0	0	0	0	0	0	0	0
Solyc00g500313.1	mRNA	2	0	1	1	0	0	0	1	0	0	0	0	0	1	0	0	1	1	0	0	0	1	0	0	0	0	0	0	0	0	1	0	0	0	0	0	0	1	0	0	0	0	0	1	0	0	0	0
Solyc00g500314.1	mRNA	0	0	1	2	3	0	1	1	0	2	0	0	0	1	0	0	0	0	1	0	0	0	1	4	0	0	0	0	2	1	0	0	2	1	0	0	4	1	1	1	0	0	2	1	0	0	0	3
Solyc00g500315.1	mRNA	6	4	3	2	4	3	2	2	3	2	1	6	0	3	4	0	4	1	8	3	3	5	4	0	0	1	4	2	2	1	2	0	3	5	1	2	6	2	5	1	5	1	4	3	7	0	2	5
Solyc00g500316.1	mRNA	0	7.38	0	7.37	1	2.54	9.83	8	0	0	0	0	0	0	2.44	1	2.32	4	7	4.82	4.35	2.47	4.99	2.47	0	0	4	2	0	0	0	0	2.47	4	9.95	0	4.89	11	0	6	3	5	0	3	2.39	0	0	0
Solyc00g500317.1	mRNA	0	0	0	0	0	0	0	0	1	0	0.33	0	0	0	0	0	0	0	0	0	0	0	0	0	0	0	0	0	0	0	0.29	0	0	0	0	0	0	0	0	0	0.3	0	0	0	0	0	0	0
Solyc00g500318.1	mRNA	0	0.33	0	0	0.67	0.33	0	0	0.67	0.67	0	0.33	0.33	0	0.67	0.33	0	0	0.67	0	0	0	0.33	0	0	0.33	0	0	0	0	0.33	0	0.33	0	0	0	0	0	0	0	0	0	0	0	0	0	0.33	0
Solyc00g500319.1	mRNA	0.1	0	0	2	0	0	0	3.18	2.91	0	0	0	0	0	0	2	0	0	1	0	0	0	0	0	0	0	0.18	0	0	0	0.1	4.45	2	0	0	1	1.07	0	0.12	3	1.36	0	0	0	0	0	0	0
Solyc00g500320.1	mRNA	0	0	0	0	0	0	0	0	11.54	0	11.48	5.9	5.78	0	0	0	0	0.25	0	0	0	0	0	0	0	0	0	0	11.84	11.84	0	0	0	0	0	0	0	0	0.25	0	5.96	0	5.85	0	0	0	0	0
Solyc00g500321.1	mRNA	0	0	0	0	0	0	0	0	0	0	0	0	0	0	0	0	0	0	0	0	0	0	0	0	0	0	0	0	0	0	0	0	0	0	0	0	0	0	0	0	0	0	0	0	0	0	0	0
Solyc00g500322.1	mRNA	6	14	8	11	7	16	10	8	76	77	76	139	88	71	67	107	6	16	16	9	11	6	10	9	72	118.69	78.71	82	51	80.66	63	71	14	10	4	16	10	10	9	12	63	98	103	98	94	98	131	6
Solyc00g500323.1	mRNA	9.3	16.24	18.52	61.94	17.43	9.79	43.16	24.14	210.87	274.2	730.1	382.73	226.56	482.32	431.19	430.93	5.83	17.13	34.95	24.27	16.07	41.23	41.04	31.43	104.57	331.1	249.03	172.08	188.14	239.55	176.96	177.64	10.33	34.1	36.58	34.72	99.41	24.55	22.29	33.02	91.03	475.6	562.52	329.37	840.97	196.62	506.48	33.71
Solyc00g500324.1	mRNA	0	0	0	0	0	0	0	0	0	0	0	0	0.01	0	0	0	0	0	0	0	0	0	0	0	0	0	0	0	0	0	0	0	0	0	0	0	0	0	0	0	0.09	0	0	0	0	0	2.49	0
Solyc00g500325.1	mRNA	0	0	0	0	0	0	0	0	0	0.2	0	0	0	0	0	0	0	0	0	0	0	0	0	0	0	0	0	0	0	0	0	0	0	0	0	0	0	0	0	0	0	0	0	0	0	0	0	0
Solyc00g500326.1	mRNA	0	0	0	0	0	0	0	0	0	0	0	0	0	0	0	0	0	0	0	0	0	0	0	0	0	0	0	0	0	0	0	0	0	0	0	0	0	0	0	0	0	0	0	0	0	0	0	0
Solyc00g500327.1	mRNA	0	0.33	0.5	0.17	0.83	0.27	0.5	0.27	4.17	3.67	3.83	4.17	2.9	4	3.33	4.29	0	0.83	0	0	0.5	0.67	0.17	0	3.83	2.32	2.83	3.17	2.83	2.5	2.58	4.17	0.27	0.67	0.17	0	0.67	0.75	0	0.33	3.05	4.28	3.83	4.54	5.5	4.5	5.13	0.17
Solyc00g500328.1	mRNA	0	0	0	0	0	0	0	0	0	2	0.94	0	1.89	0	2	2	0	0	0	0	0	0	0	0	1	0	0.95	0	1.63	0	1.96	0	0	0	0	0	0	0	0	0	0	1	1.79	1	1	0.9	0	0
Solyc00g500329.1	mRNA	0.75	1	0.75	1.25	0.75	1.5	0.75	1	29.54	19.09	16.5	9	13.71	14	22.5	9.5	1.25	1.5	0.75	1.25	0.5	0.75	1.25	1	25	17.25	16.5	27.75	21.25	22.25	20.75	15.75	0.25	0.75	1.5	0.75	1.25	1.75	1.25	0.25	17.5	11	17.5	21	24	19.25	13.75	0.75
Solyc00g500330.1	mRNA	0.8	0.4	1.4	1.4	1	0.6	0.6	1	4	2	2.8	1.8	1.2	1.6	1.2	1.8	1	1.6	1.8	0.8	1.2	1.2	0.6	1	0.8	3.8	2.8	1	2.2	1.2	1.4	1.6	1	1.4	1.2	1.2	1	1.6	1.4	1.2	1.6	1.2	1.6	1.2	2.8	2.4	3	0.2
Solyc00g500331.1	mRNA	0	0	0	0	0	0	0.25	0	1.22	0	0.25	0.24	0.01	0	1	0.25	0.25	0	0	0.25	0	0	0	0	0	0.42	0	0.41	0.25	0.25	0.5	1.25	0	0	0	0	0	0	0	0	0	0.25	0.59	0.75	0	0	0	0
Solyc00g500332.1	mRNA	33.52	26.99	24.02	89.96	25.14	33.52	72.13	33.34	305.92	325.45	2.29	710.62	274.4	569.89	671.69	671.86	8.48	25.97	49.28	46.57	27.11	64.77	60.17	52.69	155.17	514	342.96	313.21	220.91	301.75	241.66	319.01	17.71	51.9	48.63	50.34	0.08	32.81	62.6	51.86	108.16	567.63	280.68	623.53	454.03	231.43	697.61	51.05
Solyc00g500333.1	mRNA	0	0	0	0	0	0	0	0	0	0	0	0	0	0	0	0	0	0	0	0	0	0	0	0	0	3.31	5.29	0	0	3.34	0	0	0	0	0	0	0	0	0	0	0	0	0	0	0	0	0	0
Solyc00g500334.1	mRNA	0	0	0	0	0	0	0	0	0	0	0	0	0	0	0	0	0	0	0	0	0	0	0	0	0	0	0	0	0	0	0	0	0	0	0	0	0	0	0	0	0	0	0	0	0	0	0	0
Solyc00g500335.1	mRNA	1	0	1	0	0	0	0	0	55	31	62	37	41	31	45	36	0	0	2	1	1	0	2	2	61	44	60	76	69	53	54	74	0	1	0	0	0	2	0	2	55	30	31	42	37	46	34	2
Solyc00g500336.1	mRNA	0	0	0	0	0	0	0	0	0	0	0	0	0	0	0	0	0	0	0	0	0	0	0	0	0	0	0	0	0	0	0	0	0	0	0	0	0	0	0	0	0	0	0	0	0	0	0	0
Solyc00g500337.1	mRNA	0	1	0	0	0	0	0	0	0	0	0	0	0	0	0	0	0	0	0	0	0	0	0	1	0	0	0	0	0	0	0	0	0	0	0	0	0	0	0	2	0	0	0	0	0	0	0	1
Solyc00g500338.1	mRNA	3	1	0	2	4	1	4	1	0	0	0	0	0	0	0	0	2	3	7	2	4	3	1	4	0	0	0	0	0	0	0	0	1	4	2	2	2	1	3	1	0	0	0	0	0	0	0	5
Solyc00g500339.1	mRNA	0	0	0	0	0	0	0	0	0	0	0	0	0	0	0	0	0	0	0	0	0	0	0	0	0	0	0	0	0	0	0	0	0	0	0	0	0	0	0	0	0	0	0	0	0	0	0	0
Solyc00g500340.1	mRNA	0	0	0	0	0	0	0	0	0	0	0	0	0	0	0	0	0	0	0	0	0	0	0	0	0	0	0	0	0	0	0	0	0	0	0	0	0	0	0	0	0	0	0	0	0	0	0	0
Solyc00g500341.1	mRNA	0	0	0	0	0	0	0	0	0	0	0	0	0	0	0	0	0	0	0	0	0	0	0	0	0	0	0	0	0	0	0	0	0	0	0	0	0	0	0	0	0	0	0	0	0	0	0	0
Solyc00g500342.1	mRNA	0	0	0	0	0	0	0	0	0	0	0	0	0	0	0	0	0	0	0	0	0	0	0	0	0	0	0	0	0	0	0	0	0	0	0	0	1	0	0	0	0	0	0	0	0	0	0	0
Solyc00g500343.1	mRNA	2.46	4.24	4.35	7.59	2.72	2	2.27	1.31	0	3	0	3.12	1.56	8.66	1	0	3	4.23	4.13	1	5.88	2.16	1.97	0	2.4	2	0	3	1	2	0	1	2.22	1.24	0	2.29	0	1.17	10.4	6.54	0	0	4	1	4	1	0	0
Solyc00g500344.1	mRNA	0	0	0	0	0	0	0	0	0	0	0	0	0	0	0	0	0	0	0	0	0	0	0	0	0	0	0	0	0	0	0	0	0	0	0	0	0	0	0	0	0	0	0	0	0	0	0	0
Solyc00g500345.1	mRNA	0	0	0	0	0	0	0	0	0	0	0	0	0	0	0	0	0	0	0	0	0	0	4.98	0	0	0	0	0	0	0	0	0	0	0	0	0	0	0	0	0	0	0	0	0	0	0	0	0
Solyc00g500346.1	mRNA	0	0	0	0	0	0	0	0	0	0	0	0	0	0	0	0	0	0	0	0.33	0	0	0	0	0	0	0	0	0	0	0	0	0	0	0	0	0	0	0	0	0	0	0	0	0	0	0	0
Solyc00g500347.1	mRNA	0	0	0	0	0	0	0	0	0	0	0	0	0	0	0	0	0	0	0	0	0	0	0	0	0	0	0	0	0	0	0	0	0	0	0	0	0	0	0	0	0	0	0	0	0	0	0	0
Solyc00g500348.1	mRNA	0	0	0	0	0	0	0	0	0	0	0	0	0	0	0	0	0	0	0	0	0	0	0	0	0	0	0	0	0	0	0	0	0	0	0	0	0	0	0	0	0	0	0	0	0	0	0	0
Solyc00g500349.1	mRNA	0	0	0.5	0.5	0.5	0.5	0.5	0	0.29	0	0	1	0	0	0	0.5	0	0	0	0	0.5	0	1	0	0.84	0.5	0	1	2.27	0.5	1.32	0	0	0	0	0	0	0	0.5	0	0.5	1	0	0.5	0	1	1	0
Solyc00g500350.1	mRNA	0	0	0	0	0	0	0	0	0	0	0	0	0	0	0	0	0	0	0	0	0	0	0	0	0	0	0	0	1.11	0	0	0	0	1.11	0	0	2.68	0	0	0	0	1.33	0	0	0	0	0	0
Solyc00g500351.1	mRNA	0	0	1.3	1.3	0	0	1.15	1.27	0	1.4	0	0	0	0	0	0	0	0	0	0	0	0	0	1.28	0	0	0	0	0	0	1.39	0	1.46	0	0	0	0	1.23	0	0	0	0	1.19	1.56	0	0	0	0
Solyc00g500352.1	mRNA	0	0	0	0	0	0	0	1	0	0	0	0	0	0	0	0	0	1	0	0	0	0	0	0	0	0	0	0	0	0	0	0	0	0	0	0	0	0	0	1	0	0	0	0	0	0	0	0
Solyc00g500353.1	mRNA	0	0	0	0	0	0	0	0	1	12.64	0	1	0	0	2	0	0	0	1	4	0	0	0	0	3.15	0	0	2.1	2	0	4	1	0	0	0	0	0	0	1	0	1.29	2	0	0	2	0	0	0
Solyc00g500354.1	mRNA	0	0	0	0	0	0	0	0	0	0	0	0	0	0	0	0	0	0	0	0	0	0	0	0	0	0	0	0	0	0	0	0	0	0	0	0	0	0	0	0	0	0	0	0	0	0	0	0
Solyc00g500355.1	mRNA	0	0	0	0	0	0	0	0	0	0	0	0	0	0	0	0	0	0	0	0	0	0	0	0	0	0	0	0	0	0	0	0	0	0	0	0	0	0	0	0	0	0	0	0	0	0	0	0
Solyc00g500356.1	mRNA	0	0	0	0	0	0	0	0	0	0	0	0	0	0	0	0	0	0	0	0	0	0	0	0	0	0	0	0	0	0	0	0	0	0	0	0	0	0	0	0	0	0	0	0	0	0	0	0
Solyc00g500357.1	mRNA	0	0	0	0	0	0	0	0	0	0	0	0	0	0	0	0	0	0	0	0.33	0	0	0	0	0	0	0	0	0	0	0	0	0	0	0	0	0	0	0	0	0	0	0	0	0	0	0	0
Solyc00g500358.1	mRNA	7	3	5	4	5	2	2	2	2	6	4	2	5	6	10	1.29	4	6	5	2	5	4	1.02	2	6	1.38	0	2	1.29	6	1	4	2	7	2.67	5	2.98	0	4	3	4	0	8	5	10	4	2	2
Solyc00g500359.1	mRNA	0	0	0	0	0	0	0	0.2	0	0	0	0	0	0	0	0	0	0	0	0	0	0	0	0	0	0	0	0	0	0	0	0	0	0	0	0	0	0	0	0	0	0	0	0	0	0	0	0
Solyc00g500360.1	mRNA	0	0	0	0	0	0	0	0	0	0	0	0	0	0	0	0	0	0	0	0	0	0	0	0	0	0	0	0	0	0	0	0	0	0	0	0	0	0	0	0	0	0	0	0	0	0	0	0
Solyc00g500361.1	mRNA	0	0	0	0	0	0	0	0	0	0	0	0	0	0	0	0	0	0	0	0	0	0	0	0	0	0	0	0	0	0	0	0	0	0	0	0	0	0	0	0	0	1	0	0	0	0	0	0
Solyc00g500362.1	mRNA	0	0	0	0	0	0	0	1	0	1	0	1	0	1	0	0	0	0	0	1	1	0	0	0	0	1	0	0	0	0	0	0	0	0	1	0	0	0	0	1	0	1	0	2	0	0	0	0
Solyc00g500363.1	mRNA	1	0	0	0	0	0	0	0	0	0	0	0	0	0	0	0	0	0	0	0	0	0	0	0	0	0	0	0	0	0	0	0	0	0	0	0	0	0	0	0	0	0	0	0	0	0	0	0
Solyc00g500364.1	mRNA	0	0	0	0	0	0	0	0	0.5	0	0	0	0	0.5	0	0	0	0	0	0	0	0	0	0	0.5	0	0	0	0	0	0	0	0	0	0	0	0	0	0	0	0	0	0	0	0	0	0	0
Solyc00g500365.1	mRNA	0	0	0	0	0	0	0	0	0	0	0	0	0	0	0	0	0	0	0	0	0	0	0	0	0	0	0	0	0	0	0	0	0	0	0	0	0	0	0	0	0	0	0	0	0	0	0	0
Solyc00g500366.1	mRNA	0	0	0	0	0	0	0	0	0	0	0	0	0	0	0	0	0	0	0	0	0	0	0	0	0	0	0	0	0	0	0	0	0	0	0	0	0	0	0	0	0	0	0	0	0	0	0	0
Solyc00g500367.1	mRNA	0	0	0	0	0	0	0	0	0	0	0	0	0	0	0	0	0	0	0	0	0	0	0	0	0	0	0	0	0	0	0	0	0	0	0	0	0	0	0	0	0	0	0	0	0	0	0	0
Solyc00g500368.1	mRNA	0	0	0	0	0	0	0	0	0	0	0	0	0	0	0	0	0	0	0	0	0	0	0	0	0	0	0	0	0	0	0	0	0	0	0	0	0	0	0	0	0	0	0	0	0	0	0	0
Solyc00g500369.1	mRNA	0	0	0	0	0	0	0	0	0	0	0	0	0	0	0	0	0	0	0	0	0	0	0	0	0	0	0	0	0	0	0	0	0	0	0	0	0	0	0	0	0	0	0	0	0	0	0	0
Solyc00g500370.1	mRNA	0	0	0	0	0	0	0	0	0	0	0	0	0	0	0	0	0	0	0	0	0	0	0	0	0	0	0	0	0	0	0	0	0	0	0	0	0	0	0	0	0	0	0	0	0	0	0	0
Solyc00g500371.1	mRNA	0	0	0	0	0	0	0	0	0	0	0	0	0	0	0	0	0	0	0	0	0	0	0	0	0	0	0	0	0	0	0	0	0	0	0	0	0	0	0	0	0	0	0	0	0	0	0	0
Solyc00g500372.1	mRNA	0	0	0	0	0	0	0	0	0	0	0	0	0	0	0	0	0	0	0	0	0	0	0	0	0	0	0	0	0	0	0	0	0	0	0	0	0	0	0	0	0	0	0	0	0	0	0	0
Solyc00g500373.1	mRNA	74.59	66.17	51.18	59.3	69.95	69.06	53.42	68.19	28.96	46.53	20.37	30.04	46.09	20.73	7.86	31	86.45	83.29	60.29	70.39	66.18	57.35	56.65	61.46	61.96	61.95	43.04	68.15	25.47	38.59	48.23	78.04	92.62	54.82	79.03	64.39	77.08	101.9	91.03	77.85	137.71	38.66	62.76	79.05	44.75	95.17	65.98	73.69
Solyc00g500374.1	mRNA	0	0	0	0	0	0	0	0	0	0	0	0	0	0	0	0	0	0	0	0	0	0	0	0	0	0	0	0	0	0	0	0	0	0	0	0	0	0	0	0	0	0	0	0	0	0	0	0
Solyc00g500375.1	mRNA	0	0	0	0	0	0	0	0	0	0	0	0	0	0	0	0	0	0	0	0	0	0	0	0	0	0	0	0	0	0	0	0	0	0	0	0	0	0	0	0	0	0	0	0	0	0	0	0
Solyc00g500376.1	mRNA	0	0	0	0	0	0	0	0	0	0	0	0	0	0	0	0	0	0	0	0	0	0	0	0	0	0	0	0	0	0	0	0	0	0	0	0	0	0	0	0	0	0	0	0	0	0	0	0
Solyc00g500377.1	mRNA	0	0	0	0	0	0	0	0	0	0	0	0	0	0	0	0	0	0	0	0	0	0	0	0	0	0	0	0	0	0	0	0	0	0	0	0	0	0	0	0	0	0	0	0	0	0	0	0
Solyc00g500378.1	mRNA	1	0	0	1	0	0	0	1	0	0	0	0	0	0	0	0	0	0	0	0	0	0	1	1	0	0	0	0	0	0	0	0	1	1	0	0	0	0	0	1	0	0	0	0	0	0	0	0
Solyc00g500379.1	mRNA	0	0	0	0	0	0	0	0	0	0	0	0	0	0	0	0	0	0	0	0	0	0	0	0	0	0	0	0	0	0	0	0	0	0	0	0	0	0	0	0	0	0	0	0	0	0	0	0
Solyc00g500380.1	mRNA	0	0	0	0	0	0	0	0	0	0	0	0	0	0	0	0	0	0	0	0	0	0	0	0	0	0	0	0	0	0	0	0	0	0	0	0	0	0	0	0	0	0	0	0	0	0	0	0
Solyc00g500381.1	mRNA	0	0	0	0	0	0	0	0	0	0	0	0	0	0	0	0	0	0	0	0	0	0	0	0	0	0	0	0	0	0	0	0	0	0	0	0	0	0	0	0	0	0	0	0	0	0	0	0
Solyc00g500382.1	mRNA	0	0	0	0	0	0	0	0	0	0	0	0	0	0	0	0	0	0	0	0	0	0	0	0	0	0	0	0	0	0	0	0	0	0	0	0	0	0	0	0	0	0	0	0	0	0	0	0
Solyc00g500383.1	mRNA	0	0	0	0	0	0	0	0	0	0	0	0	0	0	0	0	0	0	0	0	0	0	0	0	0	0	0	0	0	0	0	0	0	0	0	0	0	0	0	0	0	0	0	0	0	0	0	0
Solyc00g500384.1	mRNA	0	0	0	0	0	0	0	0	0	0	0	0	0	0	0	0	0	0	0	0	0	0	0	0	0	0	0	0	0	0	0	0	0	0	0	0	0	0	0	0	0	0	0	0	0	0	0	0
Solyc00g500385.1	mRNA	0	0	0	0	0	0	0	0	0	0	0	0	0	0	0	0	0	0	0	0	0	0	0	0	0	0	0	0	0	0	0	0	0	0	0	0	0	0	0	0	0	0	0	0	0	0	0	0
Solyc00g500386.1	mRNA	0	0	0	0	0	0	0	0	0	0	0	0	0	0	0	0	0	0	0	0	0	0	0	0	0	0	0	0	0	0	0	0	0	0	0	0	0	0	0	0	0	0	0	0	0	0	0	0
Solyc00g500387.1	mRNA	0	0	0	0	0	0	0	0	0	0	0	0	0	0	0	0	0	0	0	0	0	0	0	0	0	0	0	0	0	0	0	0	0	0	0	0	0	0	0	0	0	0	0	0	0	0	0	0
Solyc00g500388.1	mRNA	0	0	0	0	0	0	0	0	0	0	0	0	0	0	0	0	0	0	0	0	0	0	0	0	0	0	0	0	0	0	0	0	0	0	0	0	0	0	0	0	0	0	0	0	0	0	0	0
Solyc00g500389.1	mRNA	0	0	0	0	0	0	0	0	0	0	0	0	0	0	0	0	0	0	0	0	0	0	0	0	0	0	0	0	0	0	0	0	0	0	0	0	0	0	0	0	0	0	0	0	0	0	0	0
Solyc00g500390.1	mRNA	0	0	0	0	0	0	0	0	0	0	0	0	0	0	0	0	0	0	0	0	0	0	0	0	0	0	0	0	0	0	0	0	0	0	0	0	0	0	0	0	0	0	0	0	0	0	0	0
Solyc00g500391.1	mRNA	0	0	0	0	0	0	0	0	0	0	0	0	0	0	0	0	0	0	0	0	0	0	0	0	0	0	0	0	0	0	0	0	0	0	0	0	0	0	0	0	0	0	0	0	0	0	0	0
Solyc00g500392.1	mRNA	0	0	0	0	0	0	0	0	0	0	0	0	0	0	0	0	0	0	0	0	0	0	0	0	0	0	0	0	0	0	0	0	0	0	0	0	0	0	0	0	0	0	0	0	0	0	0	0
Solyc00g500393.1	mRNA	0	0	0	0	0	0	0	0	0	0	0	0	0	0	0	0	0	0	0	0	0	0	0	0	0	0	0	0	0	0	0	0	0	0	0	0	0	0	0	0	0	0	0	0	0	0	0	0
Solyc00g500394.1	mRNA	0	0	0	0	0	0	0	0	0	0	0	0	0	0	0	0	0	0	0	0	0	0	0	0	0	0	0	0	0	0	0	0	0	0	0	0	0	0	0	0	0	0	0	0	0	0	0	0
Solyc00g500395.1	mRNA	0	0	0	0	0	0	0	0	0	0	0	0	0	0	0	0	0	0	0	0	0	0	0	0	0	0	0	0	0	0	0	0	0	0	0	0	0	0	0	0	0	0	0	0	0	0	0	0
Solyc00g500396.1	mRNA	0	0	0	0	0	0	0	0	0	0	0	0	0	0	0	0	0	0	0	0	0	0	0	0	0	0	0	0	0	0	0	0	0	0	0	0	0	0	0	0	0	0	0	0	0	0	0	0
Solyc00g500397.1	mRNA	0	0	0	0	0	0	0	0	0	0	0	0	0	0	0	0	0	0	0	0	0	0	0	0	0	0	0	0	0	0	0	0	0	0	0	0	0	0	0	0	0	0	0	0	0	0	0	0
Solyc00g500398.1	mRNA	0	0	0	0	0	0	0	0	0	0	0	0	0	0	0	0	0	0	0	0	0	0	0	0	0	0	0	0	0	0	0	0	0	0	0	0	0	0	0	0	0	0	0	0	0	0	0	0
Solyc00g500399.1	mRNA	0	0	0	0	0	0	0	0	0	0	0	0	0	0	0	0	0	0	0	0	0	0	0	0	0	0	0	0	0	0	0	0	0	0	0	0	0	0	0	0	0	0	0	0	0	0	0	0
Solyc00g500400.1	mRNA	0	0	0	0	0	0	0	0	0	0	0	0	0	0	0	0	0	0	0	0	0	0	0	0	0	0	0	0	0	0	0	0	0	0	0	0	0	0	0	0	0	0	0	0	0	0	0	0
Solyc00g500401.1	mRNA	0	0	0	0	0	0	0	0	0	0	0	0	0	0	0	0	0	0	0	0	0	0	0	0	0	0	0	0	0	0	0	0	0	0	0	0	0	0	0	0	0	0	0	0	0	0	0	0
Solyc00g500402.1	mRNA	0	0	0	0	0	0	0	0	0	0	0	0	0	0	0	0	0	0	0	0	0	0	0	0	0	0	0	0	0	0	0	0	0	0	0	0	0	0	0	0	0	0	0	0	0	0	0	0
Solyc00g500403.1	mRNA	0	0	0	0	0	0	0	0	0	0	0	0	0	0	0	0	0	0	0	0	0	0	0	0	0	0	0	0	0	0	0	0	0	0	0	0	0	0	0	0	0	0	0	0	0	0	0	0
Solyc00g500404.1	mRNA	0	0	0	0	0	0	0	0	0	0	0	0	0	0	0	0	0	0	0	0	0	0	0	0	0	0	0	0	0	0	0	0	0	0	0	0	0	0	0	0	0	0	0	0	0	0	0	0
Solyc00g500405.1	mRNA	0	0	0	0	0	0	0	0	8.81	13.14	2.11	11.56	20.72	16.78	0	24.97	0	0	0	0	0	0	0	0	20.34	12.31	21.26	10.74	6.83	3.54	25.59	8.3	0	0	0	0	0	0	0	0	20.52	13.72	16.16	15.13	45.15	29.55	6.3	0
Solyc00g500406.1	mRNA	0	0	0	0	0	0	0	0	36.51	107.69	29.26	94.45	57.85	50.14	24.16	31.44	0	0	0	1	0	0	0	0	76.95	56.81	74.2	31.98	35.71	19.61	71.85	33.91	0	0	0	0	0	0	0	0	136.36	31.03	94.86	77.61	96.15	74.88	77.35	0
Solyc00g500407.1	mRNA	0	0	0	0	0	0	0	0	0	0	0	0	0	0	0	0	0	0	0	0	0	0	0	0	0	0	0	0	0	0	0	0	0	0	0	0	0	0	0	0	0	0	0	0	0	0	0	0
Solyc00g500408.1	mRNA	0	0	0	0	0	0	0	0	0	0	0	0	0	0	0	0	0	0	0	0	0	0	0	0	0	0	0	0	0	0	0	0	0	0	0	0	0	0	0	0	0	0	0	0	0	0	0	0
Solyc00g500409.1	mRNA	0	0	0	0	0	0	0	0	0	0	0	0	0	0	0	0	0	0	0	0	0	0	0	0	0	0	0	0	0	0	0	0	0	0	0	0	0	0	0	0	0	0	0	0	0	0	0	0
Solyc01g004000.1	mRNA	0	0	0	0	0	0	0	0	0	0	0	0	0	0	0	0	0	0	0	0	0	0	0	0	0	0	0	0	0	0	0	0	0	0	0	0	0	0	0	0	0	0	0	0	0	0	0	0
Solyc01g004002.1	mRNA	0	0	0	0	0	0	0	0	0	0	0	0	0	0	0	0	0	0	0	0	0	0	0	0	0	0	0	0	0	0	0	0	0	0	0	0	0	0	0	0	0	0	0	0	0	0	0	0
Solyc01g004004.1	mRNA	0	0	0	0	0	0	0	0	0	0	0	0	0	0	0	0	0	0	0	0	0	0	0	0	0	0	0	0	0	0	0	0	0	0	0	0	0	0	0	0	0	0	0	0	0	0	0	0
Solyc01g004006.1	mRNA	0	0	0	0	0	0	0	0	0	0	0	0	0	0	0	0	0	0	0	0	0	0	0	0	0	0	0	0	0	0	0	0	0	0	0	0	0	0	0	0	0	0	0	0	0	0	0	0
Solyc01g004008.1	mRNA	0	0	0	0	0	0	0	0	0	0	0	0	0	0	0	0	0	0	0	0	0	0	0	0	0	0	0	0	0	0	0	0	0	0	0	0	0	0	0	0	0	0	0	0	0	0	0	0
Solyc01g005000.3	mRNA	5129	4704	5465	5133	5809	5969	6929	6115	38	176	265	301	252	402	312	259	6141	5542	6809	4967	5687	4679	5164	4651	97	368	60	31	15	84	47	241	5404	4666	6302	7575	5551	4545	4615	4876	68	448	306	376	352	257	435	6864
Solyc01g005010.4	mRNA	230	226	204	268	209	195	221	215	402	245	285	271	303	279	447	373	214	202	297	252	273	250	240	206	103	191	80	149	252	211	126	170	226	266	258	227	240	233	251	274	294	389	429	500	426	424	412	216
Solyc01g005020.3	mRNA	1110	982	1080	1027	1015	995	1192	1031	309	417	310	368	369	397	274	328	1266	1457	1128	928	1264	1137	1094	1251	798	699	669	685	622	574	543	717	1469	1233	1080	1520	1123	1283	1343	1379	1110	411	837	931	647	859	760	1308
Solyc01g005030.4	mRNA	616	591	725	617	666	587	710	647	415	665	427	458	441	447	335	294	823	667	771	736	693	754	610	690	1015	622	904	928	931	598	783	664	789	708	666	710	659	744	868	744	1069	295	696	1007	713	851	707	791
Solyc01g005040.3	mRNA	0	0	1	1	0	0	0	1	52	344	107	192	88	200	77	46	0	0	0	1	1	0	0	2	487	227	575	170	395	30	636	131	2	0	0	0	0	0	0	0	209	36	110	440	331	117	158	1
Solyc01g005050.4	mRNA	0	0	0	0	0	0	0	0	0	0	1	1	0	1	0	0	0	0	0	0	0	0	0	0	2	0	1	0	1	0	0	0	0	0	0	0	0	0	0	1	0	1	0	0	0	2	0	0
Solyc01g005060.3	mRNA	335	363	390	476	320	345	392	348	21	25	33	37	42	44	21	24	277	315	302	218	308	303	262	249	53	34	62	39	75	39	66	87	229	302	368	321	265	319	380	261	93	74	52	28	41	42	58	244
Solyc01g005070.3	mRNA	17	29	12	18	17	17	36	11	0	0	1	0	0	0	0	0	13	34	22	8	16	26	17	18	1	1	1	0	0	0	0	0	22	25	28	35	19	16	32	25	0	0	2	0	0	0	0	11
Solyc01g005080.3	mRNA	573	478	618	631	599	540	572	568	924	782	850	659	569	654	829	698	310	329	307	287	316	339	266	183	382	357	327	469	414	363	281	431	234	298	391	347	318	503	400	300	840	762	612	725	514	662	642	542
Solyc01g005090.3	mRNA	0	0	0	0	0	0	0	0	0	0	0	0	0	0	0	0	0	0	0	0	0	0	0	0	0	0	0	0	0	0	0	0	0	0	0	0	0	0	0	0	0	0	0	0	0	0	0	0
Solyc01g005100.4	mRNA	186	148	166	189	142	136	165	165	157	125	142	126	109	153	175	159	121	171	197	159	167	135	132	124	165	152	171	225	286	183	149	214	123	136	156	157	143	165	166	120	221	135	154	158	168	181	156	133
Solyc01g005110.3	mRNA	253	205	250	248	282	218	224	225	92	174	113	165	123	187	121	110	220	182	257	285	242	247	205	208	161	142	175	134	188	101	174	142	171	206	255	222	248	214	197	239	151	120	150	144	188	143	162	214
Solyc01g005120.3	mRNA	1004	808	969	884	1097	792	842	851	764	1171	993	1037	1040	1387	1159	1029	816	704	1111	1007	949	1041	670	932	143	140	141	133	146	151	221	290	1015	1006	838	703	959	990	1160	1164	282	1285	302	314	332	273	370	1122
Solyc01g005130.2	mRNA	51	36	39	36	27	38	48	30	366	301	430	286	273	360	286	285	52	51	76	46	88	49	66	72	310	349	339	490	853	787	555	748	79	65	49	52	48	58	84	67	571	363	657	638	542	720	665	41
Solyc01g005140.3	mRNA	2	0	1	1	0	1	2	1	0	0	0	0	0	1	0	0	0	0	2	1	2	0	0	2	1	0	1	3	3	1	2	1	0	0	1	0	0	1	0	0	2	1	1	0	0	1	0	0
Solyc01g005150.3	mRNA	35	36	33	27	28	30	36	15	3	20	15	17	23	30	12	28	42	24	30	42	40	28	41	28	20	21	47	14	9	19	37	67	46	39	32	15	39	41	29	30	30	50	61	31	29	30	32	36
Solyc01g005160.4	mRNA	0	0	0	0	0	0	0	0	2	13	2	5	3	7	5	1	0	1	0	0	1	0	0	0	26	6	11	1	0	0	11	18	0	0	0	0	0	0	0	0	25	3	6	12	14	1	1	3
Solyc01g005180.1	mRNA	0	0	0	0	0	0	0	0	0	0	0	0	0	0	0	0	0	0	0	0	1	0	0	0	0	0	0	0	0	0	0	0	1	0	0	0	0	0	0	0	0	0	0	0	0	0	0	0
Solyc01g005210.4	mRNA	614	526	621	485	626	548	596	519	796	467	909	437	632	421	419	739	794	633	742	835	683	742	739	637	1477	594	1521	1605	1520	1284	1568	1559	657	751	681	592	731	795	833	830	1459	551	718	521	478	957	549	820
Solyc01g005220.3	mRNA	48	60	60	50	58	43	46	60	195	228	148	184	172	172	142	110	45	38	74	52	55	51	32	54	138	83	126	99	102	44	113	88	66	65	43	41	62	50	107	74	114	152	92	142	111	120	85	58
Solyc01g005230.4	mRNA	0	2	3	1	1	0	2	1	148	290	167	130	140	138	71	38	0	0	1	0	1	0	0	1	166	72	167	132	84	44	103	51	0	0	0	0	2	0	0	0	198	33	101	112	157	88	88	0
Solyc01g005240.4	mRNA	1565	1441	1494	1372	1533	1450	1760	1405	2185	1534	1798	1419	1912	1121	1018	1339	1385	1925	1418	1397	1518	1350	1430	1455	2348	1588	2175	2314	1520	1716	1709	1888	1479	1219	1279	1632	1582	1461	1238	1524	2226	1025	1077	1146	1024	1198	956	1552
Solyc01g005250.4	mRNA	2080	1887	1974	1917	1975	1971	2163	1914	809	638	915	857	942	699	542	695	1994	2352	2005	2040	1976	1995	1926	2225	912	940	1109	1278	1240	934	1049	1288	2216	1693	1845	2372	2096	2045	1783	2110	1745	964	1126	894	776	1038	966	2051
Solyc01g005253.1	mRNA	44	50	37	32	35	31	49	33	12	63	23	53	52	50	32	28	39	38	39	40	35	38	43	31	98	63	107	40	53	45	74	54	45	37	41	50	35	46	50	33	74	30	98	80	105	57	77	35
Solyc01g005257.1	mRNA	51	43	74	45	58	55	59	63	165	266	110	212	151	270	184	130	45	50	57	48	58	52	36	56	144	126	128	64	137	88	158	75	36	63	72	76	56	61	65	54	128	144	146	156	195	133	145	36
Solyc01g005280.3	mRNA	29	35	23	36	19	30	50	32	14	6	11	17	8	9	9	14	23	40	37	25	44	25	38	32	13	26	19	27	12	36	18	32	36	29	25	39	34	33	40	27	16	17	22	12	19	37	29	11
Solyc01g005290.4	mRNA	2	1	1	1	2	3	2	3	9	3	10	4	3	12	5	5	5	5	4	3	12	1	11	3	53	119	77	100	108	254	103	199	4	1	6	4	4	3	3	3	41	13	123	72	94	89	125	2
Solyc01g005300.4	mRNA	136	111	153	124	135	107	139	111	29	21	16	19	14	19	12	10	2269	1993	1733	2208	1895	1963	1947	2187	5128	5044	4626	5361	3108	5376	4818	5752	1316	1227	1208	1331	1269	1383	1532	1477	1258	16	983	1122	659	1042	965	177
Solyc01g005310.3	mRNA	1	2	1	2	1	0	0	2	0	0	0	0	0	0	1	0	1	2	10	1	0	0	0	2	0	0	0	0	1	0	0	0	3	0	1	0	0	1	1	1	0	0	0	0	0	0	0	1
Solyc01g005320.2	mRNA	8	8	2	7	11	6	7	7	0	2	19	2	6	20	2	5	4	9	4	2	4	11	3	1	3	4	4	2	1	5	1	11	5	3	8	2	5	3	2	2	5	97	33	8	3	13	16	3
Solyc01g005330.3	mRNA	2164	1751	1919	1726	2022	1709	1867	1799	899	846	961	870	964	853	840	851	1641	1910	1827	1644	1751	1753	1652	1627	856	976	719	936	862	1100	848	1156	1743	1806	1785	1655	1681	1955	1906	1771	1247	1123	1161	932	863	1292	1126	1885
Solyc01g005340.3	mRNA	200	188	193	194	170	161	189	188	127	240	188	179	154	174	143	139	236	211	271	245	259	259	209	308	450	291	423	292	416	232	419	281	229	202	190	238	174	250	302	217	402	157	321	380	281	347	251	245
Solyc01g005350.4	mRNA	0	0	1	0	0	0	0	0	7	0	1	3	2	1	3	1	0	1	0	2	0	0	1	0	1	0	0	0	1	0	0	1	0	0	0	0	0	0	4	0	2	0	4	2	0	7	0	0
Solyc01g005360.4	mRNA	0	0	0	0	0	0	0	0	1	0	0	0	0	0	0	0	0	0	0	0	0	0	0	0	0	0	0	0	1	0	1	0	0	0	0	0	0	0	0	0	0	0	0	0	0	0	0	0
Solyc01g005370.3	mRNA	48	43	52	70	49	57	57	38	14	21	22	12	10	27	14	12	50	36	49	73	56	55	50	71	54	26	53	49	83	31	44	44	52	52	45	37	44	61	66	46	40	9	20	27	21	31	9	65
Solyc01g005380.3	mRNA	417	424	438	391	406	427	417	401	154	194	203	191	163	177	127	128	454	435	440	391	432	461	402	458	225	320	213	237	225	247	187	222	427	444	422	457	436	429	426	448	318	194	334	337	302	317	380	407
Solyc01g005390.3	mRNA	13	11	14	11	25	8	14	7	3	1	1	1	2	0	1	1	8	7	12	17	11	14	7	7	0	4	2	2	1	2	6	2	6	11	17	6	9	9	17	18	1	2	6	1	0	2	2	19
Solyc01g005400.3	mRNA	126	95	112	108	173	83	122	116	18	18	48	27	52	42	24	66	92	80	155	165	103	118	83	93	36	43	74	33	52	53	53	120	99	113	122	48	121	108	186	140	104	93	67	32	18	86	47	153
Solyc01g005410.4	mRNA	33	85	10	30	22	40	65	10	364	211	377	207	269	233	240	202	26	55	21	23	68	37	47	76	554	319	432	911	886	781	1108	1036	64	30	19	35	27	21	15	21	234	290	189	117	96	191	145	11
Solyc01g005420.2	mRNA	33	41	36	41	39	30	82	40	307	653	354	577	380	573	476	146	47	36	55	51	69	45	48	82	1411	964	1770	1059	1187	709	1243	982	75	43	32	61	48	36	48	49	1173	188	561	485	812	629	637	16
Solyc01g005430.3	mRNA	108	107	122	108	126	66	94	100	136	188	195	145	153	133	128	109	98	102	105	126	125	127	101	127	283	137	289	246	250	195	276	275	109	123	108	102	105	89	123	128	229	96	132	130	113	123	110	97
Solyc01g005440.4	mRNA	6393	5550	5806	5741	5610	5541	5526	4071	2199	1079	4352	1117	3108	1056	1074	3380	7962	5392	5750	7519	6373	8214	5870	8910	2709	1279	2456	7088	4704	4680	4053	4227	8474	6448	5168	6210	5254	5142	8806	6131	6494	1919	4474	2300	2823	6470	3686	5472
Solyc01g005450.3	mRNA	40	35	65	33	25	53	49	46	105	107	165	48	104	81	88	72	55	28	52	49	57	64	70	66	109	91	95	156	70	100	68	92	46	51	49	55	49	53	49	56	144	57	106	81	71	152	79	32
Solyc01g005460.4	mRNA	173	217	220	293	230	262	197	190	46	43	65	39	59	44	36	74	178	202	236	203	233	192	217	175	32	49	33	78	67	89	55	99	196	206	235	189	196	286	158	186	96	102	122	44	69	117	94	176
Solyc01g005470.3	mRNA	17	23	21	35	22	43	23	31	867	2535	1334	2115	1268	2124	1876	550	29	39	63	51	62	46	42	58	4349	2919	5206	2426	3482	1351	4534	2203	32	31	37	23	24	29	33	23	2359	492	2720	3064	3911	1786	3127	9
Solyc01g005480.3	mRNA	301	263	347	294	304	279	265	308	135	221	207	175	177	201	124	134	290	269	318	312	283	344	231	370	198	159	232	169	145	110	248	199	333	290	288	259	299	291	358	366	237	131	262	194	275	229	253	342
Solyc01g005490.3	mRNA	325	354	349	310	351	336	398	340	652	672	568	522	583	652	593	514	352	373	407	419	438	347	304	396	480	304	424	326	446	323	435	358	399	357	394	379	379	342	405	394	407	458	396	475	402	455	408	375
Solyc01g005500.3	mRNA	0	0	0	0	0	0	0	0	0	0	0	1	1	0	0	0	0	1	0	0	0	0	0	0	0	0	3	1	1	0	2	0	0	0	0	0	0	0	0	0	2	0	0	0	0	1	2	0
Solyc01g005510.3	mRNA	1	0	3	1	0	1	0	0	68	3	78	6	1	10	1	15	1	0	1	1	3	0	1	3	6	12	22	25	19	3	1	7	8	0	0	0	1	0	1	1	10	3	4	1	5	3	4	0
Solyc01g005520.4	mRNA	448	436	379	495	452	436	537	409	4199	2750	3508	3820	4088	3314	4805	3863	324	323	355	322	315	339	313	321	1580	3313	1557	1598	1036	3330	1184	1936	322	292	319	458	334	376	317	304	1196	4415	2592	2573	2788	2032	2962	375
Solyc01g005530.3	mRNA	75	50	66	64	65	52	56	54	52	47	47	43	71	38	38	44	72	59	78	77	75	78	80	58	59	51	49	61	58	70	85	104	72	81	86	84	74	102	83	83	117	57	57	48	77	103	94	59
Solyc01g005540.4	mRNA	295	248	317	309	302	324	337	310	707	529	672	631	740	472	471	601	267	284	338	271	285	277	232	239	254	601	263	381	287	590	262	392	283	264	300	350	332	333	283	315	630	939	816	817	730	748	871	317
Solyc01g005550.3	mRNA	2996	2423	3422	3013	3543	2814	2721	2934	2058	1363	2683	1473	2062	1339	1319	1843	2801	2826	3225	3064	3186	3144	2623	2528	891	1027	910	1164	1131	1692	1649	2505	3104	3066	3180	2952	3281	3674	3585	3617	2943	2583	3151	2422	2106	3840	3078	3433
Solyc01g005560.3	mRNA	2082	1826	1601	1744	1863	1889	2069	1700	4775	2862	2387	3195	3309	3186	2595	2201	1932	2174	2124	1877	2075	2024	2352	2050	12805	9994	11565	8110	6474	10021	6585	7984	2200	1747	1993	2058	1943	1835	1635	2023	3390	2648	3895	3313	3891	2806	3919	1738
Solyc01g005570.4	mRNA	273	251	209	255	245	173	304	212	165	179	166	163	119	165	151	144	222	290	256	231	307	218	252	203	296	192	204	240	270	244	268	264	233	243	234	197	217	223	178	185	186	196	210	184	172	197	186	229
Solyc01g005580.2	mRNA	360	337	284	344	325	304	400	275	351	255	318	260	295	262	296	248	297	292	308	298	332	300	324	284	265	240	210	234	230	272	239	259	305	286	302	295	322	349	234	276	322	356	279	310	325	282	314	289
Solyc01g005590.2	mRNA	748	796	689	963	677	610	767	700	1307	497	1233	790	1045	729	851	1294	574	530	626	728	688	570	564	601	63	118	83	161	104	165	134	304	601	567	478	444	557	523	440	590	235	1822	485	353	447	633	796	698
Solyc01g005600.4	mRNA	647	638	572	604	600	573	667	568	740	886	834	792	755	865	693	673	657	749	690	677	745	697	680	702	1200	874	1145	1017	1204	939	1120	932	749	605	556	719	692	741	744	722	1145	611	1056	1203	1073	1116	998	599
Solyc01g005610.4	mRNA	0	0	0	0	0	0	0	0	0	0	0	0	0	0	0	0	0	0	0	0	0	0	0	0	0	0	0	0	0	0	0	0	0	0	0	0	0	0	0	0	0	0	0	0	0	0	0	0
Solyc01g005620.3	mRNA	7999	8079	8409	8486	7791	8265	9049	8153	8842	8495	10083	9438	10522	8941	8159	9924	8535	8504	8456	7957	8651	8227	8282	8079	5924	6129	6869	7092	7068	6724	6137	7398	8376	7720	8205	8322	8043	8156	7981	8624	7531	9593	8097	7850	8025	8259	8665	8933
Solyc01g005630.3	mRNA	0	0	0	0	0	0	0	0	0	0	0	0	0	0	0	0	0	0	0	0	0	0	0	0	0	0	0	0	0	0	0	0	0	0	0	0	0	0	0	0	0	0	0	0	0	0	0	1
Solyc01g005640.4	mRNA	286	249	328	280	267	217	275	273	119	106	137	108	115	124	79	107	341	258	299	291	315	311	266	271	162	133	142	138	198	149	177	200	335	293	319	368	259	329	310	297	219	141	168	185	156	181	156	302
Solyc01g005650.3	mRNA	0	1	1	0	0	0	1	0	0	0	0	0	0	0	0	0	0	0	0	0	0	0	0	0	0	0	0	0	0	0	0	0	1	0	1	0	1	0	0	1	0	0	0	0	0	0	0	1
Solyc01g005660.3	mRNA	5	3	10	6	10	7	3	14	0	0	0	0	0	0	0	0	4	2	15	14	2	7	4	9	0	0	0	0	0	0	0	0	7	7	12	4	5	15	18	7	0	0	0	0	0	0	0	14
Solyc01g005670.3	mRNA	115	96	120	124	102	102	86	135	127	109	118	122	137	125	106	118	105	96	112	105	92	121	104	122	142	125	146	151	196	127	159	140	115	103	95	127	100	92	132	132	177	98	177	170	160	158	151	96
Solyc01g005680.4	mRNA	4	1	0	3	2	4	1	4	47	37	61	29	49	48	26	42	9	4	3	4	5	0	7	5	68	51	63	99	131	78	113	203	6	1	4	3	4	8	5	3	151	89	155	75	61	130	72	2
Solyc01g005690.3	mRNA	839	759	722	637	821	666	787	613	230	222	301	255	251	202	106	204	858	914	784	748	775	735	755	806	380	341	393	369	352	326	444	531	893	689	648	812	799	789	767	928	486	365	351	275	263	503	336	799
Solyc01g005700.3	mRNA	278	250	278	257	285	250	255	219	182	141	158	155	223	142	107	158	315	280	327	294	277	321	264	302	198	206	196	197	180	232	169	246	375	269	230	299	288	293	318	353	317	197	255	232	214	310	237	301
Solyc01g005710.2	mRNA	0	0	0	0	0	0	0	0	3	6	4	14	21	11	0	11	1	0	0	0	0	1	0	0	6	6	1	8	4	5	19	14	0	0	1	0	0	0	1	0	14	5	26	3	1	15	11	0
Solyc01g005720.3	mRNA	1	0	0	1	0	0	1	0	91.29	71	77.5	114.06	205.75	108.01	55.71	190.54	3	0	0	1	0	0	0	2	108.68	48.46	49.48	41.18	71.07	42.99	74.11	137.87	0	1	1	0	0	0	2	0	105.88	96.85	195.93	50.66	57.58	174.29	77.55	1
Solyc01g005730.3	mRNA	0	0	1	0	0	0	0	0	1122.04	2034.46	1246.06	1805.79	1721.58	1719.27	1144.14	1406.7	0	0	0	1	1	0	1	1	1890.57	1233.41	1710.68	950.98	1438.02	770.01	1704.49	2190.36	0	0	0	0	2	0	1	0	2391.34	1361.33	1415.67	1355.76	1282.52	1360	1291.74	0
Solyc01g005740.3	mRNA	0	0	0	0	0	0	0	0	0	0	0	0	0	0	0	0	0	0	0	0	0	0	0	0	0	0	0	0	0	0	1	0	0	0	0	0	0	0	0	0	0	0	0	0	0	0	0	0
Solyc01g005750.1	mRNA	0	0	0	0	0	0	0	0	0	0	0	1.19	0	0	0	0	0	0	0	0	0	0	0	0	2.78	0.88	0	0	0	0	0	0	0	0	0	0	0	0	0	0	0	0	0	0	0	0	0	0
Solyc01g005760.3	mRNA	5	4	3	4	12	7	6	4	293.72	2333.68	727.21	1720.2	1008.49	1839.83	543.78	563.39	3	2	3	0	2	1	2	6	1255.23	1032.52	1573.6	269.95	573.6	228.03	1320.95	912.91	3	5	2	2	4	3	1	4	1451.02	768.88	1238.55	1767.26	2032.63	945.27	1425.36	3
Solyc01g005770.3	mRNA	1	0	0	0	2	1	0	0	0	0	0	0	0	0	0	0	0	0	4	1	1	1	0	2	1	1	0	2	0	0	1	0	0	3	1	0	0	0	1	0	0	0	0	0	0	0	1	1
Solyc01g005780.1	mRNA	3	0	0	1	3	2	0	0	1	9	0	15	35	19	1	9	1	3	1	0	1	1	2	3	16	13	25	0	5	3	22	8	0	0	1	1	0	1	4	1	14	1	39	15	23	13	19	0
Solyc01g005783.1	mRNA	0	0	0	0	0	0	0	0	0	0	0	0	0	0	0	0	0	0	0	0	0	0	0	0	0	0	0	0	0	0	0	0	0	0	0	0	0	0	0	0	0	0	0	0	0	0	0	0
Solyc01g005787.1	mRNA	0	0	0	0	0	0	0	0	0	0	0	0	0	0	0	0	0	0	0	0	0	0	0	0	0	0	0	0	0	0	0	0	0	0	0	0	0	0	0	0	0	0	0	0	0	0	0	0
Solyc01g005790.1	mRNA	65	34	53	38	56	41	38	39	24	18	25	19	28	11	6	25	41	37	42	52	42	48	34	50	20	33	23	26	29	16	28	38	46	39	57	38	32	41	61	59	69	15	28	33	17	48	30	49
Solyc01g005800.3	mRNA	10	15	11	10	13	16	16	11	5	12	1	6	2	10	7	1	12	10	9	10	11	7	9	10	7	8	8	5	14	4	7	26	12	6	13	8	13	15	13	8	29	8	9	8	7	9	6	9
Solyc01g005810.3	mRNA	612	514	525	553	528	567	651	570	222	212	204	170	217	201	233	164	445	570	559	487	556	498	525	535	241	263	294	281	450	347	315	349	499	576	614	528	499	626	525	487	448	272	322	255	267	271	281	525
Solyc01g005820.4	mRNA	2097	1908	2190	2134	2117	1853	2163	2181	1342	1411	1312	1441	1294	1432	1673	1034	2246	2251	2447	2015	2542	2613	2104	2145	1524	1240	1692	1190	2308	1302	1641	1349	2213	2122	2446	2433	2369	2643	2504	2151	1900	1355	1476	1517	1621	1549	1348	2136
Solyc01g005830.4	mRNA	916	768	1083	1003	1026	915	749	999	279	232	274	232	271	254	169	276	740	659	806	737	716	695	634	560	164	139	162	227	263	179	230	297	641	686	833	848	738	812	691	728	352	404	267	242	248	382	341	915
Solyc01g005840.3	mRNA	179	197	223	278	177	245	237	238	484	408	451	350	389	460	524	381	256	221	258	234	266	260	255	243	550	502	592	650	706	567	636	501	239	248	282	289	275	265	296	242	552	340	609	702	613	602	542	216
Solyc01g005850.2	mRNA	11	0	8	3	7	3	5	9	1	0	2	6	1	2	4	3	4	3	6	3	8	5	2	6	6	3	7	9	3	4	10	5	7	10	8	8	6	11	15	7	12	3	5	5	3	6	3	4
Solyc01g005860.2	mRNA	0	0	0	0	0	0	0	0	0	0	0	0	0	0	0	0	0	0	0	0	0	0	0	0	0	0	0	0	0	0	0	0	0	0	0	0	0	0	0	0	0	0	0	0	0	0	0	0
Solyc01g005870.3	mRNA	0	5	0	0	3	0	1	0	201	109.17	316	253.25	675	196.14	110.57	713	1	0	2	0	0	5	0	15	244.27	289	146.17	232	115.95	242	124	423.48	3	1	2	0	1	1	6	2	189	302	348	102.01	107.01	516	176	0
Solyc01g005880.1	mRNA	0	0	0	0	0	0	0	0	0	1	1	1	16	3	0	5	0	0	0	0	0	0	0	0	2	14	6	2	0	1	2	5	0	0	0	0	0	0	0	0	0	1	7	1	2	15	2	0
Solyc01g005890.1	mRNA	0	0	0	0	0	0	0	1	0	0	0	0	0	0	0	0	0	0	0	0	0	0	0	0	0	0	0	0	0	0	0	0	0	0	0	0	0	0	0	0	0	0	0	0	0	0	0	0
Solyc01g005900.2	mRNA	7	2	7	9	8	4	2	4	4	4	4	7	7	4	3	4	10	5	6	13	3	7	10	1	5	0	3	7	10	5	2	3	5	7	6	8	7	6	3	8	6	1	2	2	4	2	3	4
Solyc01g005910.3	mRNA	194	181	205	264	204	199	257	222	430	593	415	630	496	594	611	410	205	251	297	257	258	238	247	245	758	993	789	548	643	620	563	577	201	209	246	278	244	249	215	209	417	512	741	1045	1124	648	1013	214
Solyc01g005920.3	mRNA	35	34	32	34	27	24	45	16	34	37	76	50	72	31	57	49	66	40	26	44	41	52	56	45	83	53	57	43	39	17	75	73	53	26	29	30	29	32	47	46	65	73	89	52	54	70	59	24
Solyc01g005930.3	mRNA	80	105	100	83	99	90	115	87	103	140	99	110	75	112	126	84	176	150	163	154	147	144	134	140	451	316	389	313	586	299	397	342	116	95	111	117	116	126	155	119	118	50	93	137	103	119	112	125
Solyc01g005940.4	mRNA	0	0	0	0	0	0	0	0	0	0	0	1	0	0	0	0	0	0	0	0	0	0	0	0	0	0	0	0	0	0	0	0	0	0	0	0	0	0	0	0	0	0	0	0	0	0	0	0
Solyc01g005950.4	mRNA	1216	1109	1152	1006	1239	1070	1129	1094	713	844	776	868	835	886	646	836	995	1061	1058	944	1128	1040	830	1034	665	684	646	635	842	583	744	837	1087	953	950	1205	946	1018	945	1076	755	898	741	858	766	773	857	1098
Solyc01g005960.3	mRNA	1423	1088	1595	1331	1670	1313	1281	1475	541	673	606	755	669	597	414	510	1488	1511	1666	1598	1575	1508	1309	1466	1205	965	1018	940	893	950	1064	1236	1440	1317	1364	1462	1496	1570	1547	1657	887	587	705	793	713	809	810	1785
Solyc01g005970.3	mRNA	332	240	355	283	363	314	256	331	93	137	131	126	135	103	71	91	297	282	312	347	289	321	235	328	280	206	296	331	304	236	395	338	308	310	298	276	304	298	415	374	431	112	255	250	221	311	216	331
Solyc01g005980.4	mRNA	124	100	145	137	136	118	116	161	133	194	183	166	212	164	89	162	172	134	154	152	137	183	137	202	188	192	159	88	187	119	155	153	172	190	167	151	151	179	266	175	161	113	230	292	300	252	247	150
Solyc01g005985.1	mRNA	1169	725	1249	1165	1259	954	741	1129	833	247	493	373	448	298	325	454	797	680	828	931	969	931	805	872	218	297	209	275	175	332	182	301	869	810	1020	624	958	1034	881	905	308	538	529	483	533	846	654	1028
Solyc01g006000.3	mRNA	208	158	190	151	213	157	158	174	56	68	80	75	73	49	49	76	173	169	158	150	182	171	137	182	110	100	111	110	161	107	109	148	165	148	173	171	189	202	228	202	194	78	107	124	110	129	127	205
Solyc01g006010.3	mRNA	459	333	456	388	509	393	428	471	146	124	157	173	142	119	103	101	533	471	462	449	401	456	394	531	247	285	235	246	298	222	272	297	495	477	398	465	474	385	527	548	413	132	203	264	241	275	215	605
Solyc01g006020.4	mRNA	522	540	430	511	493	490	628	490	342	272	370	284	276	283	332	264	1345	969	1101	1336	1127	1163	1081	1175	9944	3352	8895	13790	14505	9219	10404	10917	829	789	729	822	789	841	846	825	2195	228	2136	2237	2107	2212	2505	622
Solyc01g006040.3	mRNA	339	253	316	247	309	285	314	271	146	132	158	131	165	117	115	105	275	345	310	286	277	320	263	303	194	178	179	228	208	209	217	190	344	315	286	298	289	303	332	373	317	147	172	170	168	198	151	366
Solyc01g006050.2	mRNA	0	0	0	0	0	0	0	0	1	0	0	0	1	0	1	0	0	0	0	0	0	0	0	0	1	0	0	0	0	0	0	0	0	0	0	0	0	0	0	0	1	0	0	0	1	0	0	0
Solyc01g006055.1	mRNA	50	49	39	63	56	45	65	36	0	4	8	4	4	15	5	7	68	35	77	37	70	42	86	44	1	8	2	0	0	2	3	12	73	39	52	62	49	46	26	62	0	29	37	8	12	14	30	52
Solyc01g006080.2	mRNA	0	4	0	1	2	0	3	0	0	1	1	0	0	2	1	2	0	1	0	0	2	0	0	0	0	1	0	0	0	1	1	1	3	2	0	1	1	0	4	0	0	1	0	0	0	0	0	0
Solyc01g006090.3	mRNA	127	123	129	139	137	115	131	114	29	20	14	28	17	14	18	5	77	127	128	89	107	133	113	117	19	37	11	27	30	66	25	36	76	87	111	75	115	121	77	83	55	41	24	17	15	25	16	116
Solyc01g006100.4	mRNA	358	239	575	338	553	382	273	414	4	7	11	19	16	19	11	11	384	476	530	468	482	521	444	285	17	89	21	11	7	52	21	59	337	389	464	395	409	505	353	475	20	48	42	27	34	25	41	460
Solyc01g006110.3	mRNA	830	657	800	667	781	754	776	763	538	541	473	434	380	460	471	356	588	728	713	694	736	708	647	630	657	524	619	618	782	579	618	610	659	703	717	677	641	754	789	728	706	450	550	479	546	511	520	705
Solyc01g006120.4	mRNA	2660	2093	2393	2195	2535	2054	2506	2089	1803	1773	2000	1836	1823	1520	1399	1561	2613	2392	2222	2142	2351	2342	1979	2452	1855	1574	1764	1680	1696	1405	2024	1969	2625	2351	2096	2285	2356	2298	2663	2614	2251	1783	1633	1941	1613	1994	1672	2787
Solyc01g006130.4	mRNA	467	456	398	509	441	471	545	372	1498	947	1409	1224	1345	951	1275	1349	485	472	463	405	465	460	446	404	818	1363	845	1141	869	1465	727	968	489	371	436	510	436	512	516	444	1251	1485	1377	1478	1411	1408	1571	417
Solyc01g006140.4	mRNA	51	41	68	57	60	48	53	48	54	22	29	47	30	36	44	27	64	42	58	49	38	44	42	34	35	38	21	3	21	18	12	15	45	41	58	37	45	57	88	54	17	31	18	24	31	18	25	90
Solyc01g006150.3	mRNA	412	463	459	404	445	414	456	430	475	800	373	850	488	753	529	460	545	595	570	517	622	563	576	501	1670	1404	1511	1024	1312	1211	1122	1093	459	433	464	559	587	561	440	454	901	414	1093	1484	1395	938	1248	458
Solyc01g006160.3	mRNA	7571	7417	8447	8270	8083	8301	8010	8557	3568	3586	3114	3251	3297	4297	3356	2460	7244	7661	8762	8510	8062	8484	7867	7867	4480	4534	4800	4488	7021	3595	4819	4124	6229	6646	7806	7493	8592	8156	7101	7189	6778	3763	4753	4036	5235	4405	4169	7280
Solyc01g006170.4	mRNA	494	355	453	519	423	508	499	466	107	63	56	128	102	102	81	33	370	471	457	378	426	399	413	425	174	196	154	133	228	192	199	214	289	349	389	378	397	409	268	293	209	135	87	83	110	84	73	391
Solyc01g006180.4	mRNA	354	254	330	286	354	271	322	304	33	47	51	58	67	41	40	29	353	412	358	355	350	370	315	373	175	211	143	142	143	140	157	157	325	328	279	287	333	341	325	363	217	47	99	90	77	115	75	402
Solyc01g006190.3	mRNA	625	507	562	525	534	458	540	464	1034	907	842	799	838	893	940	802	576	504	552	503	559	612	521	473	756	610	804	707	1134	593	834	714	593	550	599	548	639	583	642	518	1052	882	1055	1076	1077	1021	965	580
Solyc01g006200.3	mRNA	62	59	68	58	48	47	63	68	61	54	68	65	58	56	67	58	53	55	53	55	63	59	49	57	77	53	71	74	134	53	80	59	45	34	62	61	49	58	60	36	77	52	43	34	62	41	38	56
Solyc01g006210.4	mRNA	91	72	103	91	97	80	90	81	16	15	10	23	10	27	27	9	81	79	109	102	89	97	94	72	16	37	20	7	14	22	13	27	69	65	80	79	89	74	67	77	19	21	25	22	24	20	31	103
Solyc01g006220.3	mRNA	165	140	181	165	184	140	154	176	48	25	47	36	57	40	45	47	128	157	167	173	174	154	135	139	50	68	65	53	67	69	71	95	164	176	164	146	131	188	226	186	60	64	67	60	52	46	63	197
Solyc01g006230.3	mRNA	594	506	593	489	568	511	560	616	514	505	546	478	510	395	391	399	673	526	618	593	571	613	511	565	780	483	708	664	576	496	645	598	610	562	586	624	558	606	655	692	822	372	520	779	447	585	496	665
Solyc01g006240.3	mRNA	95	96	78	122	97	92	102	91	5	23	34	36	31	49	33	60	80	96	68	96	115	80	135	83	25	43	56	30	44	30	65	116	155	94	104	58	98	99	75	111	53	78	130	31	38	65	91	104
Solyc01g006250.2	mRNA	44	46	39	48	38	37	44	39	37	30	33	29	26	40	35	23	41	41	52	46	47	39	27	41	40	47	48	57	61	54	41	43	42	38	26	43	36	39	41	39	57	25	29	44	52	47	44	57
Solyc01g006260.4	mRNA	71	80	68	83	74	57	61	67	66	58	63	65	71	80	79	53	63	44	72	53	72	63	54	62	45	51	39	37	68	44	53	54	66	59	70	58	71	57	53	51	56	79	51	52	79	44	62	56
Solyc01g006270.2	mRNA	0	0	0	0	0	0	0	0	0	0	0	0	2	0	0	0	0	1	0	0	1	1	0	0	0	0	0	0	0	1	0	0	0	0	0	1	1	0	0	0	0	0	0	1	0	0	0	0
Solyc01g006280.3	mRNA	2584	2883	2335	2463	2377	2564	2957	2289	2888	2411	2857	2363	2471	2180	1783	1950	3281	3094	2846	2726	3078	3008	2969	3148	3336	3386	3204	3244	3569	3985	3712	4509	3305	2997	2908	3674	3167	3269	3160	3337	3601	2505	3402	3410	3041	3594	3486	2719
Solyc01g006290.4	mRNA	3	7	0	9	3	5	2	2	163	1839	678	1208	560	1484	1093	295	1	2	1	2	0	2	2	4	128	436	158	30	25	38	62	106	1	2	2	8	1	0	0	1	17	512	76	145	172	94	180	1
Solyc01g006300.3	mRNA	0	0	1	1	0	0	0	0	2384	9387	2663	10168	4553	8222	7397	1632	0	0	0	0	0	1	0	1	5942	6177	5131	1603	3635	624	2659	889	0	2	0	3	2	0	2	0	4357	2182	3573	5072	4805	2619	4321	0
Solyc01g006310.3	mRNA	0	0	0	0	0	0	0	0	0	0	0	0	0	0	0	0	0	0	0	0	0	0	0	0	0	0	0	0	0	0	0	0	0	0	0	0	0	0	0	0	0	0	0	0	0	0	0	0
Solyc01g006320.4	mRNA	253	236	359	262	215	263	209	235	88	283	130	332	278	405	130	161	187	172	201	148	206	180	208	219	125	141	188	55	90	54	182	117	192	186	239	156	190	214	349	179	370	140	448	217	455	337	470	171
Solyc01g006330.4	mRNA	45	47	54	60	57	47	54	37	1675	726	1281	1127	1405	859	1518	1345	70	55	64	57	80	55	81	40	743	1084	541	689	379	1215	437	774	44	68	84	75	60	86	86	73	565	1112	845	861	654	848	825	56
Solyc01g006340.3	mRNA	84	56	79	59	75	75	97	68	61	53	77	70	67	66	52	49	73	68	81	53	73	73	66	60	95	94	86	61	62	72	100	89	69	63	64	73	81	87	80	70	128	48	91	81	77	83	86	86
Solyc01g006350.4	mRNA	1987	1451	1969	1581	2080	1805	1719	1974	545	662	621	686	660	600	468	553	1766	2135	2013	1806	1926	1872	1564	1884	1450	1300	1183	1242	1426	1008	1097	1388	1960	2015	1836	1919	1747	1953	2220	2070	1677	608	989	1275	1089	1251	1097	2254
Solyc01g006360.4	mRNA	310	130	256	159	318	232	242	233	37	78	61	76	107	17	12	46	311	340	241	259	231	261	205	307	150	184	121	135	41	79	103	167	365	298	182	266	235	234	401	390	247	79	89	118	33	164	104	422
Solyc01g006370.3	mRNA	6199	4256	5912	4805	6716	4991	5013	5684	163	182	417	231	483	314	207	450	6381	6422	6420	5779	6103	6256	5051	5968	576	844	682	923	724	1182	785	1778	6719	6566	5610	6147	5826	6515	7324	7462	1229	837	1344	727	778	1442	1517	7944
Solyc01g006380.2	mRNA	53	39	49	69	56	47	50	43	17	10	21	22	70	18	14	43	50	42	56	58	34	56	42	40	31	16	13	30	13	27	14	22	33	54	60	62	66	52	79	58	21	27	60	19	27	98	46	72
Solyc01g006390.2	mRNA	121	275	517	360	474	119	284	198	0	1	2	0	77	5	0	14	279	122	98	87	334	801	88	447	89	4	1	3	1	1	1	4	86	329	388	130	66	231	1422	112	1	0	81	3	1	38	8	100
Solyc01g006400.4	mRNA	18275	15566	28710	26624	20851	15618	16667	25843	2053	530	3421	2188	16463	1808	1928	9504	21677	15375	15671	14939	16952	31938	13162	20888	8207	3973	1989	6288	1487	3557	1402	2135	14104	19373	22803	18560	14972	21938	36599	16203	5779	2196	16365	1999	2249	19783	5603	14303
Solyc01g006410.4	mRNA	0	0	0	0	0	0	0	0	0	0	0	0	0	0	0	0	0	0	0	0	0	0	0	0	0	0	0	0	0	0	0	0	0	0	0	0	0	0	0	0	0	0	0	0	0	0	0	0
Solyc01g006420.3	mRNA	0	0	0	0	0	0	0	0	0	0	0	0	0	0	0	0	0	0	0	0	0	0	0	0	0	0	0	0	0	0	0	0	0	0	0	0	0	0	0	0	0	0	0	0	0	0	0	0
Solyc01g006430.3	mRNA	9239	9589	10761	9966	10555	9783	9226	10852	5988	4148	6478	4460	6336	4765	3450	6753	8930	8726	9099	7739	8381	9407	7216	9334	2708	1585	2583	3361	3694	1912	2982	3584	6583	6152	6713	8431	7240	6591	7791	7015	3281	6970	2147	1673	1443	2558	1879	11175
Solyc01g006440.2	mRNA	3	6	1	1	3	1	10	0	0	0	0	0	0	1	1	0	3	5	4	6	6	3	2	5	0	0	0	0	0	0	0	0	6	0	2	1	2	0	0	4	1	0	0	0	0	0	0	3
Solyc01g006450.4	mRNA	2576	2491	2311	2562	2390	2621	2798	2476	266	173	238	207	260	296	253	221	2612	2826	3001	2597	2951	2604	2820	2822	184	503	213	236	242	398	190	355	2493	2390	2569	3451	2804	2624	2231	2668	420	539	480	419	534	506	596	2478
Solyc01g006460.3	mRNA	0	0	0	0	0	0	0	0	0	1	0	0	0	0	0	0	0	0	0	0	0	0	0	0	0	0	0	0	2	0	0	0	0	0	0	0	0	0	0	0	0	0	0	0	0	0	0	0
Solyc01g006480.3	mRNA	293	263	317	277	322	219	288	284	115	114	124	124	123	108	83	92	310	304	287	306	297	320	274	273	162	174	155	166	197	137	164	182	274	260	293	261	358	327	281	303	246	111	177	154	153	170	150	334
Solyc01g006490.4	mRNA	339	336	273	294	302	311	317	291	172	257	195	216	197	181	145	126	335	305	338	293	309	293	278	331	640	296	582	322	430	206	510	309	302	251	235	309	293	317	320	309	490	156	255	313	292	290	238	325
Solyc01g006500.4	mRNA	144	91	114	106	110	99	126	93	252	168	260	178	238	156	171	207	89	105	112	107	91	91	95	92	211	153	179	239	183	184	181	179	94	72	93	100	87	113	132	128	316	182	202	245	181	268	150	110
Solyc01g006510.3	mRNA	578	649	560	549	584	558	626	495	3157	2178	2750	2166	2540	1850	2432	2324	705	653	619	645	696	650	646	602	2831	1989	2553	2773	2739	2454	2540	2493	611	569	582	643	665	645	773	642	2839	2013	2429	2841	2422	2732	2567	531
Solyc01g006520.3	mRNA	30	15	16	23	15	18	22	7	439	1140	530	993	643	771	463	371	35	23	20	33	31	25	29	25	779	898	824	373	337	371	680	355	40	29	30	32	26	52	43	44	667	344	734	1356	1407	724	962	21
Solyc01g006530.1	mRNA	0	0	0	0	0	0	0	0	0	0	0	0	0	0	0	0	0	0	0	0	0	0	0	0	0	0	0	0	0	0	0	0	0	0	0	0	0	0	0	0	0	0	0	1	0	0	0	0
Solyc01g006540.4	mRNA	1462	1820	1207	1730	1052	1367	2012	1025	124	31	51	116	50	76	78	53	1846	2789	1805	1226	2293	2171	1956	2236	150	143	79	33	28	33	70	39	1469	1107	1083	1956	1391	1640	1304	1207	14	17	33	93	41	75	66	1525
Solyc01g006550.3	mRNA	0	0	0	0	0	0	0	0	80.78	616.02	69.31	417.3	141.74	326.69	170.98	73.16	0	0	0	0	0	0	1	0	498.63	283.47	604.88	97.54	195.43	27.9	392.1	142.58	0	0	0	0	0	0	0	0	319.71	80.74	154.67	498.5	436.81	127.32	225.02	0
Solyc01g006555.1	mRNA	222	244	106	196	180	166	259	145	4222	3114	2086	3920.81	4923	3088	3429	2528	223	224	202	109	185	312	204	547	7764.22	3981.12	4049	1885	2827	2284	2387	1690	303	253	193	212	234	233	508	272	3901	1071	4906	5347	4737	6384	4204	187
Solyc01g006580.4	mRNA	1	1	0	6	0	0	0	5	0	0	0	0	2	0	0	0	1	0	0	1	1	0	0	6	3	0	0	1	1	0	1	4	0	1	0	0	0	0	0	0	0	8	0	1	0	0	3	0
Solyc01g006585.1	mRNA	0	0	0	0	0	0	0	0	0	0	0	0	0	2	0	0	0	0	0	0	0	0	0	0	0	1	0	0	0	0	0	0	0	0	0	0	0	0	0	0	0	5	3	0	0	1	0	0
Solyc01g006590.3	mRNA	1	1	0	0	0	0	1	0	0	4	0	0	0	1	0	0	0	0	0	0	0	0	0	0	1	0	1	0	0	0	1	0	0	0	0	0	0	0	1	0	0	0	0	1	1	0	0	0
Solyc01g006600.3	mRNA	0	0	0	0	0	0	0	0	0	0	0	0	0	0	0	0	0	0	0	0	0	0	0	0	0	0	0	0	0	0	0	1	0	0	0	0	0	0	0	0	0	0	0	0	0	0	0	0
Solyc01g006610.2	mRNA	0	0	0	0	0	0	0	0	0	0	0	0	0	0	0	0	0	0	0	0	0	0	0	0	0	0	0	0	0	0	0	0	0	0	0	0	0	0	0	0	0	0	0	0	0	0	0	0
Solyc01g006620.3	mRNA	0	0	0	0	0	0	0	0	0	0	0	0	5	0	0	2	1	0	1	0	0	0	1	0	15	1	1	0	0	0	1	0	0	0	0	0	0	1	0	0	1	2	4	0	1	5	0	0
Solyc01g006630.3	mRNA	707	627	689	703	767	721	734	661	110	155	138	154	162	154	119	109	622	781	828	763	808	732	655	672	287	371	246	249	298	317	256	321	677	741	677	802	838	779	723	794	356	188	360	409	380	439	438	749
Solyc01g006640.1	mRNA	0	0	0	0	0	0	0	0	0	0	0	0	0	0	0	0	0	0	0	0	0	0	0	0	0	0	0	0	0	0	0	0	0	0	0	0	0	0	0	0	0	0	0	0	0	0	0	0
Solyc01g006650.2	mRNA	18	6	14	9	25	21	18	22	6	15	11	9	11	6	4	4	14	9	15	18	16	11	7	14	21	12	6	9	13	12	18	15	16	14	9	11	15	21	16	23	11	13	9	14	3	9	11	27
Solyc01g006660.3	mRNA	6	3	6	3	5	4	2	7	1	9	2	6	10	8	2	12	11	7	4	10	2	7	3	6	9	19	5	7	3	4	3	7	6	2	12	6	9	13	2	4	6	9	19	12	16	13	20	7
Solyc01g006670.2	mRNA	34	28	17	35	26	36	37	21	11	51	8	24	13	22	11	4	70	90	76	88	85	74	74	75	291	387	220	348	350	262	270	289	46	36	49	53	55	55	23	51	75	8	49	58	70	43	39	34
Solyc01g006680.4	mRNA	50	57	72	74	55	59	72	72	4	1	6	5	3	9	5	2	243	317	302	251	315	307	288	255	375	671	336	598	666	726	445	596	250	231	262	259	260	295	229	219	260	5	147	117	98	121	98	59
Solyc01g006690.4	mRNA	175	143	233	190	178	195	170	184	517	346	525	376	430	333	392	393	235	198	244	242	236	224	204	242	122	287	137	248	100	250	106	158	216	271	240	239	211	258	273	241	346	413	614	685	456	534	552	250
Solyc01g006700.3	mRNA	1146	911	1136	1009	1248	1018	1137	1199	394	347	383	414	420	339	263	291	1006	1168	1237	1213	1101	1136	918	1064	571	590	551	418	388	367	488	479	1168	1081	1004	1209	1239	1194	1098	1401	466	388	459	489	447	448	487	1338
Solyc01g006710.4	mRNA	299	219	299	252	329	241	254	322	124	148	110	163	135	138	127	108	272	343	280	274	304	313	231	307	312	248	298	271	293	244	272	281	303	312	288	330	246	339	374	359	352	110	240	267	241	266	209	358
Solyc01g006720.4	mRNA	231	116	256	250	188	218	144	220	1158	924	926	1102	925	773	675	946	98	113	78	79	74	71	88	90	879	339	653	1016	370	1011	682	797	88	62	70	87	85	73	144	82	1196	1014	1012	862	757	1276	780	211
Solyc01g006730.4	mRNA	6	4	11	9	9	12	6	4	2	1	6	3	2	1	4	1	2	3	12	8	13	16	6	11	2	5	7	11	10	14	4	20	9	16	3	10	13	6	7	12	4	1	10	7	8	6	8	11
Solyc01g006740.4	mRNA	63	103	60	70	58	52	83	76	52	36	58	59	45	45	48	51	80	97	70	80	100	74	112	77	59	42	46	81	68	66	70	79	90	90	68	114	87	74	111	95	84	72	61	76	58	64	68	100
Solyc01g006750.2	mRNA	0	0	0	0	0	0	0	0	0	0	2	0	0	0	0	0	0	0	0	0	0	0	0	0	0	0	0	0	0	0	0	0	0	0	0	0	0	0	0	0	0	0	0	0	0	0	0	0
Solyc01g006760.3	mRNA	0	0	0	0	0	0	0	0	0	0	0	0	0	0	0	0	0	0	0	0	0	0	0	0	0	0	0	0	0	0	0	0	0	0	0	0	0	0	0	0	0	0	0	0	0	0	0	0
Solyc01g006770.2	mRNA	20	20	2	3	2	4	25	1	0	0	0	0	0	0	0	0	5	3	14	21	25	3	12	31	0	0	0	0	0	0	0	0	38	28	1	9	13	2	5	8	0	0	0	0	0	0	0	6
Solyc01g006780.4	mRNA	1	0	0	2	3	1	1	2	0	0	0	0	1	1	0	0	0	0	0	1	0	0	1	1	0	0	0	1	0	0	0	0	0	1	1	2	0	1	1	0	1	0	1	2	0	2	1	0
Solyc01g006790.3	mRNA	36	68	33	57	42	57	53	33	347	139	355	142	258	190	249	200	21	31	14	15	28	29	32	19	88	49	40	101	70	64	58	101	13	12	11	30	25	7	28	14	58	197	104	118	63	134	92	34
Solyc01g006800.4	mRNA	1256	1165	1354	1359	1407	1206	1412	1342	727	831	727	748	659	800	614	578	1287	1384	1376	1217	1388	1311	1254	1232	1038	783	1028	1070	1419	808	1006	925	1295	1139	1311	1268	1293	1342	1293	1278	1417	702	850	897	971	977	736	1381
Solyc01g006810.4	mRNA	393	350	385	396	355	375	349	355	100	59	121	92	109	92	100	141	373	483	446	431	433	475	375	511	140	231	131	212	124	184	93	209	419	340	336	366	343	373	432	357	176	179	191	155	117	247	163	321
Solyc01g006820.2	mRNA	13	15	7	3	16	7	10	3	5	4	2	4	5	8	5	4	10	30	14	4	9	23	16	9	3	2	5	1	3	1	3	1	18	7	8	9	42	6	11	4	11	2	0	6	10	3	4	11
Solyc01g006830.3	mRNA	1482	1578	1424	1365	1287	1278	1535	1447	291	310	456	320	302	318	315	353	1835	2066	2028	1635	2073	1816	1828	1647	2606	2999	2313	2785	2067	3477	2095	3682	1475	1526	1421	1593	1349	1586	1550	1508	866	555	1022	605	719	1063	1026	1517
Solyc01g006840.3	mRNA	0	0	3	1	0	0	1	0	0	5	8	2	3	6	1	0	4	2	4	0	2	3	1	3	6	3	9	12	7	18	6	12	0	1	0	1	0	1	3	2	12	6	25	7	3	9	12	1
Solyc01g006845.1	mRNA	0	0	0	0	0	0	0	0	0	0	0	0	0	0	0	0	0	0	0	0	0	0	0	0	0	0	0	0	0	0	0	0	0	0	0	0	0	0	0	0	0	0	0	0	0	0	0	0
Solyc01g006850.1	mRNA	31	28	30	23	30	29	30	31	8	9	3	3	7	7	2	2	34	64	32	40	47	49	39	36	49	42	40	38	43	47	38	30	37	40	42	38	30	33	28	28	33	4	21	17	11	15	12	37
Solyc01g006860.3	mRNA	197	182	233	227	229	171	220	219	58	73	61	74	64	83	50	68	158	250	250	212	233	207	203	189	100	119	93	90	93	110	66	110	205	210	226	265	232	234	219	221	111	69	117	124	106	106	121	222
Solyc01g006870.4	mRNA	314	366	232	216	198	227	386	207	318	289	270	333	338	302	292	298	273	362	242	198	327	263	278	271	380	346	380	322	349	347	394	388	360	235	225	294	240	226	242	261	460	354	330	391	358	376	351	231
Solyc01g006880.4	mRNA	296	173	227	215	307	240	264	236	258	214	229	197	247	170	147	165	270	310	279	255	262	302	223	301	311	255	282	364	364	350	281	372	329	312	193	256	231	249	356	316	450	200	211	280	203	322	231	319
Solyc01g006890.3	mRNA	527	397	540	456	595	440	507	501	101	299	89	213	152	265	148	136	471	519	536	519	426	538	358	546	102	175	100	95	62	98	93	94	520	494	417	381	466	505	745	541	130	137	218	330	298	170	293	664
Solyc01g006900.3	mRNA	18025	19704	28780	26890	22999	24699	18322	24429	1690	3319	2217	2597	2087	3124	1982	1980	23550	19556	22145	28629	20691	23804	19765	22074	3751	3132	3778	4315	4273	3200	3295	2951	18001	23768	27731	26631	25437	27094	27053	22273	3589	1844	3790	4809	4663	3995	4293	24483
Solyc01g006910.4	mRNA	0	0	0	0	0	0	0	0	1	2	3	2	5	1	1	2	0	0	0	0	0	0	0	0	4	3	4	0	1	2	2	1	0	0	0	0	0	0	0	0	3	3	9	2	4	1	4	0
Solyc01g006920.4	mRNA	10	8	17	20	16	18	18	17	3	3	2	1	3	2	2	1	17	20	15	17	20	24	19	24	19	29	22	14	16	17	14	20	31	18	15	24	14	28	26	20	24	2	11	10	10	16	13	30
Solyc01g006930.3	mRNA	125	147	85	93	83	149	257	53	210	378	255	349	248	412	184	132	64	173	82	52	108	86	111	126	250	238	320	223	329	127	435	220	158	52	66	185	120	82	80	74	332	160	206	548	388	239	260	68
Solyc01g006940.4	mRNA	900	1002	964	1018	940	801	1165	840	1725	1576	1686	1888	1739	1566	1695	1634	976	914	1026	919	1046	955	962	904	1129	2000	1188	1298	1045	1649	904	1140	966	953	1082	1325	1075	1272	961	1076	1699	2240	2775	2973	2816	2469	3091	964
Solyc01g006950.3	mRNA	1	0	0	2	0	0	0	0	18	226	3	152	25	141	83	8	3	1	0	1	2	1	0	2	438	145	484	44	210	8	356	53	2	0	1	1	1	0	1	1	270	62	50	127	164	22	39	1
Solyc01g006960.3	mRNA	812	633	770	648	750	658	795	709	281	365	371	381	376	286	270	318	721	809	709	662	710	704	572	778	551	476	582	502	653	440	586	624	796	711	625	781	669	713	847	791	815	331	448	517	507	563	483	874
Solyc01g006970.4	mRNA	491	381	518	441	539	429	470	505	385	350	425	344	378	282	291	369	445	515	491	431	417	430	353	429	396	338	405	545	624	453	425	491	441	431	476	469	440	513	615	499	753	346	404	442	355	494	343	590
Solyc01g006980.4	mRNA	2215	2001	1760	1987	1931	2026	2357	1852	598	624	687	696	687	732	582	701	2154	2570	2249	1908	2335	2118	2224	2200	606	888	682	797	773	913	615	960	2192	1945	2087	2523	2212	2172	2009	2211	897	1048	1064	1033	1186	1074	1381	2132
Solyc01g006990.4	mRNA	564	585	549	537	526	506	631	466	349	434	423	396	418	443	308	304	577	623	563	571	609	592	526	614	665	464	606	600	559	452	658	517	563	591	515	578	522	594	606	563	676	331	494	467	481	589	449	634
Solyc01g007000.4	mRNA	0	0	0	0	0	0	0	0	0	0	0	0	4	0	0	0	0	0	0	0	0	0	0	0	2	1	0	1	0	0	1.03	23.23	0	0	0	0	0	0	0	0	64.14	0	1	0	0	8	0	0
Solyc01g007010.2	mRNA	0	0	0	0	0	0	1	0	3	3.58	7	4	11	7	6	7	0	0	0	0	0	0	0	1	15	8	12	9	9	4	17	85	0	0	0	0	0	0	0	0	254	5	7	8	7	10	9	3
Solyc01g007020.4	mRNA	0	0	0	0	0	0	0	0	23	21	35	37	33	32.9	35	46.94	1	0	0	0	0	0	0	1	26	14	25	35	29	25	27	194.63	0	0	0	0	1	0	0	0	639.27	32	65	20	15	62	31	0
Solyc01g007030.3	mRNA	0	0	0	0	0	0	0	0	1	2.42	2	0	0	3.1	3	3.06	0	0	0	0	0	0	0	0	5	3	5	11	4	0	8.97	122.14	0	0	0	0	0	0	0	0	543.59	0	0	1	2	6	0	0
Solyc01g007040.4	mRNA	0	0	0	0	0	0	0	0	0	0	2	0	1	0	0	1	0	0	0	0	0	0	0	0	5	1	3	9	2	1	6	71	0	0	0	0	0	0	0	0	305	1	2	0	1	3	0	0
Solyc01g007050.3	mRNA	1	0	0	1	0	0	0	1	2	12	2	3	6	5	2	5	1	0	0	0	1	2	0	0	9	2	7	3	3	0	10	0	0	2	0	0	0	0	2	0	9	2	4	18	11	4	2	0
Solyc01g007060.3	mRNA	236	191	311	249	269	236	184	279	150	182	158	150	145	171	129	147	266	256	299	252	259	302	213	226	260	262	268	250	306	300	233	262	187	274	246	238	296	274	316	246	315	156	302	287	314	317	312	245
Solyc01g007070.3	mRNA	1671	1755	1235	1586	1294	1357	2235	1612	814	1090	1039	1105	1034	1035	696	846	1858	2216	2115	1492	2211	1970	1843	2404	1533	971	1349	1058	1269	714	1232	1384	2532	2040	1831	2414	2056	2012	2310	1998	2262	936	1761	1792	1263	1873	1309	1907
Solyc01g007080.3	mRNA	0	0	0	0	0	0	0	0	0	2	2	0	1	0	1	1	0	0	0	0	0	0	0	0	0	0	1	0	0	1	0	1	0	0	0	0	0	0	0	0	0	5	0	0	0	1	0	0
Solyc01g007090.1	mRNA	0	0	0	0	0	0	0	0	0	0	0	0	0	0	0	0	0	0	0	0	0	0	0	0	0	0	0	0	0	0	0	0	0	0	0	0	0	0	0	0	0	0	0	0	0	0	0	0
Solyc01g007100.3	mRNA	427	370	369	359	359	397	413	391	2491	1671	2876	1926	2496	1695	2153	2028	374	303	314	274	330	289	322	336	1248	1186	1061	1085	1035	1180	936	1084	375	378	340	428	342	385	519	413	1595	2000	1295	1386	1186	1422	1214	512
Solyc01g007110.3	mRNA	710	737	745	767	692	727	862	690	432	628	526	535	475	612	347	428	676	661	622	608	722	602	636	682	571	423	656	493	749	365	654	754	604	546	617	744	618	622	522	660	806	501	495	591	659	552	577	763
Solyc01g007120.3	mRNA	517	441	502	478	456	441	483	467	366	377	334	374	320	355	312	284	416	492	462	446	410	460	385	425	416	437	366	362	483	372	457	459	403	432	426	433	417	476	381	452	500	362	309	397	373	402	332	418
Solyc01g007130.3	mRNA	385	314	250	308	311	274	301	259	268	372	454	347	410	339	226	358	406	354	318	290	354	357	346	346	471	521	404	475	521	555	547	667	439	366	322	352	350	393	440	370	913	579	729	663	626	1021	803	289
Solyc01g007140.3	mRNA	152	122	168	140	196	119	151	156	42	49	40	51	48	47	34	23	205	212	209	177	184	195	152	169	141	137	92	73	99	66	101	89	178	177	176	184	169	190	161	226	171	44	56	72	83	84	85	159
Solyc01g007150.3	mRNA	3678	2905	3107	2773	3431	3197	3333	2963	447	821	726	856	780	758	498	537	3288	3710	3388	3058	3151	3221	2895	3466	1240	1227	1188	948	1163	1018	1116	1346	3538	3179	2918	3443	3283	3366	3111	3859	1729	885	1118	960	1029	1215	1098	3384
Solyc01g007160.4	mRNA	49	47	53	53	59	51	50	48	3	3	1	6	10	4	1	5	54	53	48	46	48	52	43	23	2	12	5	4	2	3	2	5	58	43	48	43	61	54	50	51	7	6	4	6	6	5	6	49
Solyc01g007170.4	mRNA	144	102	186	147	209	153	117	183	4	4	1	0	4	3	2	3	157	143	190	154	172	173	127	107	0	7	3	0	2	8	2	7	180	190	227	117	222	214	256	229	4	18	25	8	19	8	50	251
Solyc01g007180.3	mRNA	54	65	62	63	85	58	70	61	48	44	60	48	36	42	47	62	63	62	75	72	63	52	75	60	115	63	133	172	192	91	152	115	53	57	72	47	69	74	57	61	126	30	50	51	50	59	27	80
Solyc01g007190.3	mRNA	50	62	53	52	76	47	65	56	81	79	98	66	68	73	91	33	42	40	68	49	48	65	57	60	84	68	92	67	86	47	91	74	68	47	66	21	69	52	55	74	71	40	64	70	61	61	50	66
Solyc01g007200.2	mRNA	285	218	365	255	392	205	239	321	0	0	1	0	1	0	0	1	221	195	346	427	266	306	181	274	1	0	0	10	3	2	0	3	227	319	277	137	309	310	431	367	0	2	2	1	0	0	2	438
Solyc01g007210.3	mRNA	0	1	0	0	0	0	0	0	0	0	0	0	0	0	0	0	1	0	0	0	0	0	0	2	0	0	0	0	0	0	0	0	0	0	2	0	0	0	0	0	0	0	0	0	0	0	0	0
Solyc01g007220.4	mRNA	612	620	304	423	355	441	756	300	601	1418	919	1156	1040	1295	777	789	745	656	600	607	747	566	848	873	3522	2039	3891	1899	3270	947	4404	2799	831	643	317	513	491	432	593	534	4468	893	2559	3130	3102	2457	2619	464
Solyc01g007230.4	mRNA	516	413	503	445	481	489	435	478	160	192	205	229	193	208	136	183	403	449	457	439	455	443	379	403	190	207	232	198	200	164	226	259	422	377	382	431	424	414	401	414	214	191	201	258	216	227	201	538
Solyc01g007240.3	mRNA	0	0	0	0	0	0	0	0	3	0	1	0	0	0	0	0	0	0	0	0	0	0	0	0	0	0	0	0	0	0	0	0	0	0	0	0	0	0	0	0	0	0	0	0	0	0	0	0
Solyc01g007250.4	mRNA	336.51	321.11	392.13	368.48	399.54	345.78	386.03	431.05	167.81	134.77	143.48	160.39	161.54	146.94	123.89	103.93	388.47	441.04	446.1	424.96	468.04	371.17	381.81	446.99	247.27	281.52	276.73	231.92	296.21	238.13	249.83	272.86	350.99	345.55	343.36	407.22	380.4	333.11	334.15	406.24	382.27	153.81	158.64	157.22	176.68	178.33	167.16	370.3
Solyc01g007260.3	mRNA	48	46	57	55	51	47	57	56	14	75	46	66	54	78	31	35	50	46	47	43	43	45	52	54	81	63	91	70	62	62	60	89	64	48	65	50	53	69	75	57	115	67	103	103	132	107	100	74
Solyc01g007263.1	mRNA	5	0	2	0	0	0	4	0	0	0	0	0	0	0	0	0	2	2	2	0	5	1	1	0	0	0	0	0	0	0	0	0	5	2	4	5	3	5	1	1	0	1	0	0	0	0	0	3
Solyc01g007267.1	mRNA	74	46	51	57	67	48	56	52	19	19	22	13	20	11	5	21	75	63	55	63	78	77	68	71	38	38	35	23	24	35	26	40	78	65	63	61	66	70	83	84	77	21	24	46	25	50	26	59
Solyc01g007740.4	mRNA	1379	1518	1449	1369	1349	1433	1553	1462	839	836	799	846	844	950	777	736	1552	1560	1587	1433	1572	1504	1620	1378	1108	1046	1048	1040	1234	986	1149	1011	1397	1458	1505	1759	1628	1734	1590	1692	1403	908	1435	1738	1443	1618	1523	1558
Solyc01g007750.3	mRNA	174	192	165	193	156	143	186	168	452	306	470	340	371	295	419	434	153	173	153	188	171	173	176	175	315	314	309	384	262	273	305	261	157	167	172	191	194	204	178	173	374	349	366	481	374	409	406	238
Solyc01g007760.3	mRNA	419	340	414	375	479	378	374	443	261	247	266	284	292	257	266	265	320	376	427	387	358	357	293	313	232	221	211	194	223	195	180	185	346	355	370	343	359	390	374	401	205	243	190	192	211	164	175	449
Solyc01g007770.2	mRNA	88	74	78	92	73	79	90	65	215	376	244	360	274	352	275	221	66	67	61	40	93	85	38	128	227	143	254	89	204	63	188	136	114	79	77	100	82	82	135	69	449	166	229	442	402	223	289	66
Solyc01g007780.4	mRNA	246	213	302	218	443	213	199	326	10	22	16	16	16	26	23	30	223	206	368	422	243	323	150	235	49	19	41	17	31	23	22	47	250	334	331	96	352	297	438	337	61	30	51	34	30	35	32	483
Solyc01g007790.4	mRNA	220	259	278	249	250	245	229	290	72	60	55	79	78	88	76	77	197	236	291	248	272	261	242	214	81	56	86	84	84	94	74	81	209	233	238	271	260	272	283	260	123	62	101	93	88	120	95	232
Solyc01g007800.3	mRNA	55	32	107	65	92	49	31	106	46	11	58	14	32	11	12	61	69	30	36	69	48	54	47	36	6	6	14	37	13	33	13	14	54	50	98	40	60	88	89	69	13	38	14	9	9	28	9	108
Solyc01g007810.1	mRNA	65	35	100	45	86	74	61	85	417	85	368	138	305	111	225	294	60	38	84	77	58	71	63	46	93	33	81	131	55	115	61	80	32	77	73	50	70	84	87	84	63	248	52	28	47	133	66	98
Solyc01g007830.2	mRNA	1	0	0	0	0	0	0	0	0	1	0	0	0	0	0	0	0	0	2	0	0	0	0	0	0	0	0	0	0	0	2	0	1	1	0	0	0	0	0	0	0	0	0	0	0	0	0	0
Solyc01g007840.3	mRNA	768	758	629	737	761	675	1010	639	117	248	144	239	161	212	158	132	874	823	829	907	922	871	722	884	440	338	364	319	400	316	386	367	1113	834	670	812	915	744	771	910	301	145	309	359	426	338	362	823
Solyc01g007850.2	mRNA	136	78	107	62	125	98	103	96	164	140	199	162	215	90	70	135	118	144	106	101	118	111	98	118	166	220	145	169	85	183	133	207	108	128	90	132	102	119	133	123	365	179	192	275	148	281	267	118
Solyc01g007860.3	mRNA	3935	4138	4072	4415	3722	3830	4345	3640	2135	2074	2997	1737	1886	2268	2040	1713	4045	4104	4502	4617	4801	4630	4510	4573	3290	2296	3771	3974	5406	3128	4535	4776	4247	4075	4228	4048	4405	4475	4324	4185	4109	2347	3501	2681	2709	3657	2835	3829
Solyc01g007870.3	mRNA	168	111	143	131	109	135	128	132	9	6	12	10	12	12	20	11	111	98	123	107	154	151	148	122	2	2	1	0	2	0	7	2	113	134	164	123	154	148	142	145	1	9	5	11	7	4	7	121
Solyc01g007880.4	mRNA	213	149	198	186	194	184	212	186	365	136	294	191	265	142	218	277	241	281	261	224	232	240	218	208	214	261	187	392	263	362	193	391	235	218	188	213	215	239	263	239	321	234	244	263	191	283	261	228
Solyc01g007890.3	mRNA	214	162	236	185	255	184	176	267	402	220	432	290	333	198	254	270	130	154	268	266	192	244	128	218	269	144	248	396	384	260	245	309	161	215	194	102	225	195	269	261	547	203	261	279	243	354	225	318
Solyc01g007900.4	mRNA	680	546	666	697	682	625	599	651	363	326	378	341	316	288	220	356	445	512	552	542	567	599	477	488	211	166	247	215	261	147	234	264	533	513	548	644	590	550	484	579	250	364	230	231	239	252	219	679
Solyc01g007910.3	mRNA	2019	1925	1767	1948	2045	2161	2095	1874	518	1584	631	1827	992	1753	1010	517	1684	2375	1947	1929	2097	1853	1999	2066	1455	1549	1528	747	1398	700	1328	1072	1648	1533	1662	1940	1963	1706	1421	1709	1508	1008	1220	1282	1753	1134	1320	1605
Solyc01g007920.2	mRNA	161	224	123	179	119	168	232	142	404	378	360	310	285	294	368	282	202	203	200	240	273	165	218	201	495	563	446	570	486	682	447	561	186	199	165	189	197	231	181	202	644	294	624	707	549	677	582	148
Solyc01g007930.4	mRNA	156	135	169	158	139	130	156	139	161	136	216	142	139	153	125	143	166	139	143	190	164	161	159	126	279	113	340	300	382	181	372	256	166	160	206	190	174	230	265	131	300	84	161	166	185	173	165	214
Solyc01g007940.4	mRNA	0	0	0	1	0	0	4	0	0	0	0	0	0	0	0	0	0	0	0	0	0	0	0	0	0	0	0	0	0	2	0	0	1	1	0	0	0	0	0	0	1	0	0	0	0	0	0	0
Solyc01g007950.4	mRNA	180	104	238	130	276	159	127	181	50	34	67	31	98	21	19	64	200	151	229	246	142	239	114	267	69	33	33	49	33	26	23	26	223	246	220	125	212	211	485	250	106	33	96	42	34	111	50	284
Solyc01g007960.3	mRNA	0	0	0	0	0	0	0	0	2	62	1	64	20	36	13	4	0	0	0	0	0	0	0	0	58	20	62	1	16	0	44	5	0	0	0	0	0	0	0	0	39	6	11	47	40	7	18	0
Solyc01g007970.2	mRNA	0	0	1	0	1	0	0	0	1	30	0	17	4	15	3	1	0	0	0	0	0	0	0	0	11	8	11	1	2	0	8	1	0	0	0	0	0	0	0	0	1	2	4	17	11	3	5	0
Solyc01g007980.4	mRNA	49	51	70	79	44	63	56	56	455	418	404	498	422	454	562	427	45	50	48	43	60	76	55	79	386	352	404	384	328	232	243	302	64	56	56	76	45	71	128	44	558	246	514	546	580	451	501	54
Solyc01g007990.4	mRNA	143	129	158	148	149	128	168	141	141	566	164	553	254	438	358	143	133	137	151	143	161	141	132	149	599	411	715	179	345	104	531	169	148	127	142	154	113	146	157	158	396	166	364	685	740	285	392	183
Solyc01g008000.3	mRNA	4454	4857	4371	4597	4347	3808	5150	3960	2687	2563	3212	2249	2310	2498	2063	2100	4206	4815	4809	5103	5211	4812	4426	4338	4027	2355	4249	4841	6834	3232	4785	4863	5452	4633	4737	4353	4944	5168	4810	4540	6195	2367	3925	3635	3603	4623	3234	5162
Solyc01g008010.3	mRNA	326	247	360	300	339	290	259	298	866	1111	966	1274	1176	1173	1040	962	247	239	293	247	264	297	211	276	562	589	536	392	422	426	468	378	258	263	283	323	264	305	298	329	769	912	1135	1425	1236	1007	1124	328
Solyc01g008020.4	mRNA	643	538	734	558	554	552	614	532	510	588	713	602	667	473	364	526	1360	941	915	1407	1131	1132	1193	1034	1974	1322	1954	1732	1436	1271	2077	2130	961	968	931	814	851	1278	1162	1082	1330	522	1263	1240	1025	1460	1247	841
Solyc01g008040.1	mRNA	0	0	0	1	0	0	0	0	0	0	0	0	0	0	0	0	0	0	0	0	0	0	1	0	1	0	0	0	0	2	0	0	1	0	1	0	0	1	0	0	0	0	0	2	0	0	0	0
Solyc01g008050.4	mRNA	0	4	3	1	0	0	0	0	0	0	4	1	5	3	1	2	0	1	0	0	2	4	0	1	16	2	4	3	0	1	4	0	0	1	1	0	0	1	2	0	3	6	14	0	0	15	3	0
Solyc01g008060.3	mRNA	785	825	867	875	819	645	835	750	548	459	492	411	425	419	435	390	795	790	950	883	886	938	779	756	631	464	711	732	779	629	715	780	908	821	902	866	810	895	926	898	647	445	643	610	548	661	602	844
Solyc01g008070.3	mRNA	425	469	440	428	435	423	540	419	986	784	909	871	876	736	891	848	453	490	508	459	511	461	471	491	1706	937	1299	1714	2131	1308	1403	1345	596	468	474	607	434	529	576	479	1560	674	1224	1431	1265	1517	1203	482
Solyc01g008080.3	mRNA	4316	5240	4578	5483	4027	3989	5302	4367	1697	1326	1715	1282	1303	1576	1435	1177	3839	4558	5110	5407	4798	5076	4568	4393	2176	1454	2711	3304	4540	1820	2930	2806	4755	5189	5587	4660	5261	4840	4531	4619	3826	1663	2353	1463	1692	2456	1570	4588
Solyc01g008090.4	mRNA	2227	2327	2244	2725	2194	2717	2577	2618	1105	1014	884	1054	937	1223	1285	907	2161	2465	2656	2435	2727	2560	2624	2332	1386	1313	1322	1185	1997	1014	1633	1114	1642	1854	2286	2205	2413	2054	1697	1851	1503	1125	1134	1096	1146	985	878	2351
Solyc01g008100.3	mRNA	1189	1177	1360	1417	1313	1285	1288	1319	761	997	948	835	716	836	740	717	1196	1222	1170	1277	1316	1314	1137	1377	786	726	794	863	772	681	669	668	1275	1159	1121	1312	1284	1111	1240	1277	722	748	840	1113	947	855	900	1332
Solyc01g008110.4	mRNA	19594	17077	32815	25988	27193	30258	18955	26446	3687	3316	7025	4244	4868	4306	3623	6183	18715	17059	18232	23048	16482	18711	13710	22104	2916	2787	2837	2717	2677	2758	2828	3181	15047	17662	18038	21954	16776	16425	16368	15909	2930	6115	2859	2715	2647	3232	2937	26014
Solyc01g008120.4	mRNA	1142	709	932	896	1073	873	903	976	771	753	858	719	858	619	551	670	1035	1092	1033	796	955	1006	860	1155	969	934	855	865	920	761	889	941	1111	1060	807	982	938	963	1195	1171	1271	769	854	979	769	891	833	1250
Solyc01g008130.4	mRNA	33	26	26	31	40	23	58	31	15	101	35	54	39	62	53	29	38	44	62	39	47	38	39	58	207	75	196	51	98	18	200	53	66	59	37	32	48	51	52	64	106	42	85	173	192	61	78	42
Solyc01g008140.4	mRNA	396	310	345	320	352	334	356	291	312	529	565	400	522	376	244	310	440	360	351	348	391	380	398	409	870	481	898	703	742	508	1061	933	460	379	311	365	354	382	455	396	1044	603	754	696	586	785	633	435
Solyc01g008150.1	mRNA	0	0	0	0	0	0	0	0	0	0	0	0	0	0	0	0	0	0	0	0	0	0	0	0	0	0	0	0	0	0	0	0	0	0	0	0	0	0	0	0	0	0	0	0	0	0	0	0
Solyc01g008160.4	mRNA	650	711	640	708	717	677	769	617	230	258	251	284	232	261	249	139	667	818	695	691	744	660	765	750	434	698	361	391	309	480	379	395	631	639	607	676	665	692	548	547	446	269	386	351	418	302	406	626
Solyc01g008170.3	mRNA	781	662	764	763	826	720	764	732	555	462	529	473	445	373	390	311	782	753	746	707	764	760	660	754	601	514	547	662	616	563	588	633	805	736	677	695	810	695	750	807	873	477	558	566	534	586	555	885
Solyc01g008180.3	mRNA	343	270	360	298	393	262	320	366	154	164	142	122	117	134	127	122	355	387	497	400	393	405	283	406	351	372	337	374	402	491	391	516	393	461	376	332	408	407	559	438	331	141	392	338	342	430	415	380
Solyc01g008190.4	mRNA	92	44	77	59	81	66	81	60	43	40	44	41	44	40	28	32	82	66	97	76	95	71	86	82	70	57	55	56	44	48	75	63	73	65	81	74	89	69	94	85	62	40	48	60	41	48	69	96
Solyc01g008200.3	mRNA	85	75	72	96	96	66	67	78	54	53	50	52	38	45	55	55	82	71	85	72	78	97	69	63	73	65	58	84	102	83	81	62	65	95	63	72	93	80	70	77	77	45	53	83	60	72	62	80
Solyc01g008220.3	mRNA	40	28	41	33	37	25	39	35	9	8	15	7	9	6	12	9	43	56	40	51	65	55	48	53	19	17	14	14	21	31	18	27	55	45	36	49	36	39	48	48	18	11	16	10	10	15	22	59
Solyc01g008230.4	mRNA	2253	2523	2057	2549	2113	2090	2511	1915	866	630	1025	690	947	801	722	805	2527	2644	2430	2119	2577	2632	2271	2736	615	624	607	712	1191	834	1432	1515	2955	2419	2733	3195	2579	2808	2893	2581	1173	1178	1144	745	752	1529	1182	2455
Solyc01g008240.4	mRNA	0	0	0	0	0	0	0	0	18	0	28	2	0	5	0	5	0	0	0	0	1	0	0	0	1	4	8	7	10	1	0	2	2	0	0	0	0	0	0	0	3	2	5	2	2	1	3	0
Solyc01g008250.3	mRNA	465	563	422	585	432	521	639	412	4709	3687	4380	5070	4994	4328	5013	4295	420	448	472	398	590	425	499	460	1615	3664	1587	1731	1113	2850	1189	1634	536	397	492	628	479	547	506	483	1674	5229	3481	4358	4177	2867	4569	522
Solyc01g008260.4	mRNA	83	90	74	109	87	102	110	99	130	114	109	77	92	125	105	93	117	103	98	111	135	90	127	92	126	88	110	138	204	137	146	138	116	115	120	101	105	119	132	104	198	88	141	141	116	137	141	97
Solyc01g008270.3	mRNA	390	335	343	336	406	351	366	373	86	95	93	77	88	108	57	63	383	392	340	351	349	333	388	304	135	84	113	170	198	181	141	171	325	317	359	403	388	484	389	342	218	88	116	96	128	149	101	440
Solyc01g008280.4	mRNA	935	765	791	675	877	790	901	796	312	441	331	433	347	357	241	295	882	995	810	805	836	816	726	972	727	717	731	526	517	419	656	539	869	764	761	1032	904	765	767	950	667	322	566	730	538	592	549	1049
Solyc01g008290.3	mRNA	342	312	353	372	373	343	324	317	124	104	90	135	96	130	108	61	282	334	337	354	322	318	342	335	208	264	218	229	259	227	193	268	304	259	298	327	339	363	276	322	353	142	156	141	162	170	178	354
Solyc01g008300.2	mRNA	8	11	4	8	8	5	10	11	8	7	5	4	21	4	3	3	15	17	12	21	20	9	17	20	116	41	57	77	72	30	37	32	18	16	12	16	14	17	15	16	30	3	15	17	16	25	7	10
Solyc01g008310.4	mRNA	1794	1420	1618	1524	1798	1678	1601	1571	724	719	724	764	806	681	510	644	1726	1854	1710	1728	1729	1630	1489	1734	1019	955	1058	1071	1163	888	1172	1190	1788	1595	1466	1745	1633	1730	1804	1865	1519	759	850	937	898	1099	956	1938
Solyc01g008320.3	mRNA	322	246	366	329	402	320	365	305	266	294	288	288	310	238	212	184	371	358	384	327	382	336	296	367	309	271	278	243	317	235	271	309	408	375	303	388	320	367	463	414	504	205	293	355	331	366	300	489
Solyc01g008330.4	mRNA	2511	2462	1967	2216	2190	2543	3045	2222	766	771	753	917	944	940	662	689	2633	2773	2896	2277	3016	2577	2818	2825	973	1216	899	945	1117	1302	820	1174	2720	2226	2528	3171	2799	2471	2143	2746	1341	1214	1415	1192	1492	1366	1566	2128
Solyc01g008340.3	mRNA	210	163	186	179	190	204	161	168	33	57	48	74	40	60	45	53	146	191	195	177	166	181	138	148	77	94	78	82	101	65	70	82	146	166	179	162	180	196	105	150	121	70	54	88	72	72	65	181
Solyc01g008360.3	mRNA	690	846	943	1008	805	863	894	895	367	435	341	330	331	417	368	265	699	780	1101	852	987	964	946	711	462	360	493	421	573	437	539	451	759	893	1014	813	1028	952	859	859	485	319	489	457	488	461	416	808
Solyc01g008370.3	mRNA	3388	3268	3696	3259	3415	3290	3591	3545	1243	1541	1533	1395	1282	1502	1161	1119	3697	3284	3843	3673	3637	3753	3410	3414	2204	1580	2355	2026	2762	1637	2330	2093	3366	3531	3735	3612	3851	3659	3988	3777	2201	1133	1953	1757	1992	2274	1876	3634
Solyc01g008390.3	mRNA	0	0	0	0	0	0	0	0	0	0	0	0	9	1	0	3	0	0	0	0	0	0	0	0	2	0	0	1	0	0	0	0	0	0	0	0	0	0	0	0	0	0	1	0	0	0	0	0
Solyc01g008400.3	mRNA	0	0	3	2	3	1	0	4	1	0	0	1	0	1	0	1	1	5	1	2	1	1	1	1	3	1	3	3	14	4	1	3	2	6	0	4	3	5	4	1	0	3	3	2	1	2	3	1
Solyc01g008410.3	mRNA	0	0	0	0	0	0	0	0	0	0	0	0	0	0	0	0	0	0	0	0	0	0	0	0	0	0	0	0	0	0	0	0	0	2	0	0	0	0	0	0	0	0	0	0	0	0	0	0
Solyc01g008420.3	mRNA	21	23	16	26	5	13	14	9	3	7	10	7	5	5	23	7	23	14	11	21	20	24	8	21	1	4	4	1	2	3	3	3	18	11	12	14	19	16	21	25	3	15	4	6	4	7	1	20
Solyc01g008425.1	mRNA	0	0	0	0	1	0	0	0	0	0	0	0	0	0	0	0	1	1	0	2	1	1	0	0	0	0	0	0	0	0	0	0	0	1	0	2	3	0	3	0	0	0	0	0	0	0	0	0
Solyc01g008440.3	mRNA	159	131	109	110	116	106	132	122	165	250	166	184	167	162	127	130	186	140	152	179	181	145	174	195	319	217	268	327	303	249	318	288	183	187	137	163	189	181	232	212	472	156	343	321	318	336	266	169
Solyc01g008450.1	mRNA	0	0	0	2	0	0	0	0	2	2	1	0	0	0	0	0	1	1	0	1	0	0	0	0	1	0	1	1	0	2	0	1	0	0	0	0	0	0	0	0	3	0	0	1	2	0	0	0
Solyc01g008460.3	mRNA	178	195	221	227	183	211	181	246	75	134	82	156	102	152	91	57	215	219	239	250	222	199	250	221	234	198	208	178	266	143	191	157	206	178	214	195	178	192	222	225	266	77	154	182	200	146	135	207
Solyc01g008470.3	mRNA	382	372	427	387	439	369	402	371	97	90	95	94	105	107	69	76	362	424	415	414	399	414	360	352	209	179	177	148	204	160	198	163	399	358	329	330	406	411	394	388	212	114	148	164	160	199	142	437
Solyc01g008473.1	mRNA	0	0	0	0	0	0	0	0	0	0	0	0	0	0	0	0	0	0	0	0	0	0	0	0	0	0	0	0	0	0	0	0	0	0	0	0	0	0	0	0	0	0	0	0	0	0	0	0
Solyc01g008475.1	mRNA	0	0	0	0	0	0	0	0	0	0	0	0	0	0	0	0	0	0	0	0	0	0	0	0	0	0	0	0	0	0	0	0	0	0	0	0	0	0	0	0	0	0	0	0	0	0	0	0
Solyc01g008477.1	mRNA	0	0	0	0	0	0	0	0	0	0	0	0	0	0	0	0	0	0	0	0	0	0	0	0	0	0	0	0	0	0	0	0	0	0	0	0	0	0	0	0	0	0	0	0	0	0	0	0
Solyc01g008479.1	mRNA	0	0	0	0	0	0	0	0	0	0	0	0	0	0	0	0	0	0	0	0	0	0	0	0	0	0	0	0	0	0	0	0	0	0	0	0	0	0	0	0	0	0	0	0	0	0	0	0
Solyc01g008480.4	mRNA	118	89	119	107	117	87	104	120	138	104	137	122	145	84	104	128	97	140	145	126	125	119	94	145	176	161	207	228	262	179	176	211	106	136	118	170	107	123	149	103	294	104	132	176	136	196	158	115
Solyc01g008490.4	mRNA	170	126	156	147	132	146	194	139	172	149	162	138	115	124	117	115	126	189	166	169	171	145	116	163	178	159	201	227	254	190	221	209	159	169	119	138	170	163	164	152	208	106	190	199	159	251	191	169
Solyc01g008500.4	mRNA	1	2	1	1	0	0	2	5	12	257	22	222	67	196	124	19	2	3	3	2	4	1	0	0	303	129	384	24	176	4	205	28	1	2	2	0	2	0	4	1	137	28	85	233	289	55	100	2
Solyc01g008510.3	mRNA	9	10	3	10	10	8	13	8	75	240	229	362	242	450	354	79	4	5	3	2	2	8	2	2	22	57	12	1	2	1	4	4	7	4	8	10	3	7	7	3	47	66	247	319	493	46	250	2
Solyc01g008520.3	mRNA	19	13	14	13	19	8	18	12	17	32	17	39	20	12	15	13	18	25	21	19	23	17	15	9	22	19	33	25	23	18	25	24	18	13	16	18	17	20	28	15	81	8	29	31	37	39	42	27
Solyc01g008530.3	mRNA	426	358	512	485	549	463	403	459	295	187	332	251	280	233	199	304	460	439	511	523	426	457	419	398	311	324	284	525	472	497	387	527	424	381	499	443	452	498	537	407	594	324	540	485	439	743	654	542
Solyc01g008540.4	mRNA	26	11	32	5	13	6	10	21	0	0	0	0	0	0	0	0	8	21	13	12	22	16	20	11	0	0	0	0	0	0	0	0	9	16	8	13	18	10	17	12	0	0	0	0	0	0	0	9
Solyc01g008550.4	mRNA	3224	2951	3318	3577	3355	3224	3393	3266	1172	2236	1290	1836	1459	1998	1568	1256	3412	3468	3571	3432	3876	3650	3288	3231	5083	3251	5003	4076	5494	3022	4381	3792	3699	3243	3752	3838	3806	3793	4044	3587	4277	1607	3984	4210	4154	4457	3866	3197
Solyc01g008560.3	mRNA	217	212	237	218	269	247	229	236	226	253	222	285	215	290	222	162	226	219	273	202	236	261	201	299	528	399	574	247	381	209	448	400	242	242	259	220	247	235	265	305	367	201	298	516	425	325	335	284
Solyc01g008570.1	mRNA	0	0	0	0	0	0	0	0	0	0	0	0	0	0	0	0	0	0	0	0	0	0	0	0	0	0	0	0	0	0	0	0	0	0	0	0	0	0	0	0	0	0	0	0	0	0	0	0
Solyc01g008580.1	mRNA	0	0	0	0	0	0	0	0	0	0	0	0	0	0	0	0	0	0	0	0	0	0	0	0	0	0	0	0	0	0	0	0	0	0	0	0	0	0	0	0	0	0	0	0	0	0	0	0
Solyc01g008590.1	mRNA	0	0	0	0	0	0	0	0	0	0	0	0	0	0	0	0	0	1	0	0	0	0	0	0	0	0	0	0	0	0	0	0	0	0	0	0	0	0	0	0	0	0	0	0	0	0	0	0
Solyc01g008600.4	mRNA	1821	1173	1872	1545	1781	1291	1430	1704	13	20	21	22	29	22	18	18	1424	1521	1642	1379	1566	1618	1163	1399	94	73	52	79	84	70	65	84	1529	1626	1533	1590	1533	1892	1927	1620	104	23	65	48	35	65	49	1993
Solyc01g008610.4	mRNA	0	0	0	0	0	0	0	0	0	4	0	1	0	3	1	0	0	0	0	0	0	0	0	0	4	1	5	0	0	0	1	0	0	0	0	0	0	0	0	0	5	0	0	8	2	3	4	0
Solyc01g008620.4	mRNA	1	0	0	0	0	0	0	0	267	28655	478	14620	2058	16251	3404	285	1	0	1	0	1	10	1	0	19105	10247	20770	401	5555	9	11741	414	1	2	0	7	1	3	1	0	5593	1752	5054	29454	26870	2292	7683	0
Solyc01g008640.4	mRNA	0	0	0	0	0	0	0	0	0	1	0	0	0	1	0	0	0	0	0	0	0	0	0	0	1	0	0	0	2	0	1	0	0	0	0	0	0	0	0	0	1	0	0	0	1	0	0	0
Solyc01g008650.3	mRNA	2	3	4	1	1	1	4	1	1	8	1	8	2	6	6	0	1	3	3	3	2	3	3	1	14	9	5	2	1	2	1	1	7	4	3	0	4	2	5	4	1	0	19	8	5	4	4	8
Solyc01g008660.4	mRNA	140	118	149	99	174	110	141	126	71	29	72	53	50	29	31	44	159	119	115	148	125	144	106	124	74	76	69	87	55	71	84	91	155	130	150	113	137	140	151	157	141	43	69	66	52	80	51	175
Solyc01g008670.4	mRNA	2	0	2	0	0	0	3	2	14	39	10	31	12	26	14	15	2	0	0	0	3	0	1	4	33	18	42	14	51	9	34	8	2	0	3	3	0	1	2	0	23	17	7	20	18	14	21	0
Solyc01g008680.4	mRNA	2	1	4	1	3	3	2	4	3	1	1	0	2	1	1	2	1	3	1	3	5	5	1	3	2	3	0	1	4	1	0	5	4	1	4	2	1	2	2	1	3	6	2	1	6	0	3	1
Solyc01g008690.3	mRNA	1	1	0	3	2	0	1	0	0	1	0	4	11	4	0	7	2	3	0	0	1	2	0	4	7	3	13	8	2	1	7	8	0	3	0	1	0	0	0	0	7	5	21	0	1	10	3	1
Solyc01g008700.4	mRNA	192	181	256	237	236	192	211	290	160	137	165	164	135	140	114	152	207	201	237	250	263	245	201	190	182	222	223	222	214	224	174	216	164	216	246	236	200	244	217	239	194	155	213	214	184	237	206	254
Solyc01g008710.5.1	mRNA	0	0	2	0	1	0	0	0	0	0	0	0	0	0	0	0	0	0	0	0	0	0	0	0	0	0	0	0	0	0	0	0	0	0	1	0	0	0	0	0	0	0	0	0	0	0	0	0
Solyc01g008720.2	mRNA	49	48	65	46	80	47	49	65	0	0	0	0	0	0	0	0	68	35	87	99	61	64	51	55	0	0	0	0	0	0	0	0	73	88	49	36	60	60	72	86	0	0	0	0	0	0	0	76
Solyc01g008730.3	mRNA	191	200	231	195	219	190	240	213	116	184	128	169	142	165	143	128	203	217	245	223	198	220	203	226	266	174	254	246	384	186	283	242	210	231	217	219	241	224	286	259	269	139	208	269	266	234	226	238
Solyc01g008740.2	mRNA	0	0	0	0	0	0	0	0	0	0	0	0	0	0	0	0	0	0	0	0	0	0	0	0	0	0	0	0	0	0	0	0	0	0	0	0	0	0	0	0	0	0	0	0	0	0	0	0
Solyc01g008760.4	mRNA	123	124	170	155	124	121	148	148	84	67	100	72	84	78	81	53	157	128	148	119	138	130	128	148	104	100	134	141	167	120	126	121	121	127	141	147	132	134	141	165	123	70	123	112	114	117	121	147
Solyc01g008770.3	mRNA	1099	950	1106	921	1049	939	1087	1021	1072	553	965	700	1054	575	684	986	1171	1183	1076	1084	1127	1136	957	1053	562	625	569	745	765	895	794	1016	1207	1063	990	1267	1061	1107	1267	1206	1041	940	918	873	764	1294	1053	1301
Solyc01g008780.3	mRNA	410	432	385	440	373	355	493	388	3392	2146	2971	2131	2357	1916	2336	2369	508	418	439	456	475	463	386	457	1330	1059	1060	1299	1272	1362	1158	1164	597	504	428	559	448	498	719	565	1872	1777	2186	3251	2386	3019	2587	591
Solyc01g008790.4	mRNA	1109	1372	1288	1239	1272	1094	1484	1220	259	201	257	267	305	217	225	388	2276	2105	2054	2103	2192	2010	1950	2127	630	898	449	769	247	869	306	726	2180	1726	1410	1738	1729	1684	2365	1951	322	278	688	696	519	822	742	1475
Solyc01g008800.3	mRNA	75	35	43	38	36	25	24	48	140	209	179	200	172	155	135	134	36	46	44	45	40	40	37	40	426	243	441	360	558	193	481	397	67	41	27	41	36	37	44	51	540	149	338	377	360	371	370	45
Solyc01g008810.3	mRNA	532	489	593	517	573	437	527	532	308	164	356	194	230	174	191	212	469	474	549	670	571	560	443	504	369	216	425	521	622	330	462	440	497	536	590	481	549	596	644	582	462	202	330	209	230	332	264	684
Solyc01g008820.3	mRNA	1422	1183	1492	1383	1721	1309	1379	1432	448	1076	578	1548	760	1231	862	516	1425	1248	1636	1730	1582	1544	1156	1725	1466	1251	1175	768	1351	741	967	874	1435	1449	1360	1246	1526	1477	1640	1585	1035	579	811	1114	1277	863	859	1758
Solyc01g008830.2	mRNA	24	17	23	15	16	17	8	25	195	308	325	317	336	242	160	303	21	12	10	28	11	11	22	15	323	297	280	262	234	364	421	410	24	18	20	8	13	27	11	15	370	276	336	326	339	327	404	17
Solyc01g008840.3	mRNA	670	621	770	702	630	738	714	686	454	659	422	572	501	679	410	427	620	694	766	625	715	685	741	578	645	549	572	481	650	490	632	605	660	720	717	731	767	835	653	734	702	491	548	580	597	545	530	682
Solyc01g008850.3	mRNA	550	731	789	555	496	528	656	573	3338	2501	2556	2460	2765	2567	2166	2894	649	726	810	648	647	685	692	640	911	725	982	885	2155	1358	2095	2734	493	599	638	741	532	809	615	602	1097	2841	827	822	1106	1174	1307	579
Solyc01g008860.1	mRNA	0	1	0	0	0	0	0	1	0	0	0	0	0	0	0	0	1	0	0	0	1	0	0	0	0	0	0	0	0	0	0	0	1	0	0	1	0	2	0	0	0	0	0	0	0	0	0	0
Solyc01g008870.1	mRNA	0	0	0	0	0	0	0	0	0	0	0	0	0	0	0	0	0	0	0	0	0	0	0	0	0	0	0	0	0	0	0	0	0	0	0	0	0	0	0	0	0	0	0	0	0	0	0	0
Solyc01g008880.3	mRNA	0	1	0	0	0	0	0	0	0	0	0	0	0	0	0	0	0	0	0	0	1	0	1	0	0	0	0	0	0	0	0	0	1	0	0	0	0	0	0	0	0	0	0	0	0	0	0	0
Solyc01g008890.4	mRNA	117	113	104	100	95	96	128	111	229	147	159	129	137	108	163	152	90	116	107	85	99	90	103	67	149	106	96	136	158	166	161	120	105	128	116	116	77	114	115	103	158	139	146	137	129	146	142	129
Solyc01g008900.4	mRNA	126	104	134	110	172	107	113	125	77	67	71	97	72	63	38	69	115	137	103	114	102	130	115	124	95	86	100	112	103	104	87	116	125	108	103	131	138	142	112	116	116	73	125	125	85	121	101	124
Solyc01g008910.2	mRNA	393	350	648	420	574	459	342	448	133	120	162	148	140	121	152	190	639	397	625	482	360	505	362	523	121	73	136	158	207	187	143	110	264	478	480	351	406	491	876	449	142	102	82	93	139	163	152	532
Solyc01g008920.4	mRNA	82	89	61	101	86	71	98	87	1735	1061	1588	1237	1503	933	1195	1308	57	62	64	62	84	64	68	72	1029	1237	910	1237	850	1449	1020	1140	94	83	56	89	81	76	92	86	907	968	1280	1671	1121	1395	1395	106
Solyc01g008930.4	mRNA	212	233	273	253	262	233	221	254	187	132	189	135	212	179	171	200	211	236	253	262	237	229	223	173	48	97	32	84	64	108	45	86	231	217	273	274	226	261	224	238	113	223	127	154	122	170	193	233
Solyc01g008940.2	mRNA	3	8	3	1	0	1	2	2	14	17	26	30	19	24	28	34	0	0	1	3	2	0	1	3	76	46	84	86	107	66	76	78	8	2	2	0	0	4	0	1	48	21	62	67	49	65	34	0
Solyc01g008950.4	mRNA	5021	5685	6135	6323	5422	5682	6158	5571	2165	2713	1996	2098	1930	2607	2008	1741	5268	5512	6559	6041	6587	6240	5811	5294	3854	2667	3872	3919	5148	3405	4206	3347	5648	6057	6726	5329	6459	6460	6129	5753	3797	2004	3217	3193	3235	3078	2972	5721
Solyc01g008960.3	mRNA	14933	10770	14988	11169	15676	12338	12593	13762	2448	2841	3368	3206	2975	2799	1993	2330	14796	13223	14233	14631	13057	14397	11137	13567	4681	3709	4864	4577	5481	3985	5596	5408	14993	13995	13273	13474	14133	14345	16046	16603	8423	2773	5409	5573	5025	7065	5300	19156
Solyc01g008970.4	mRNA	4184	3433	3733	3195	4016	3462	3773	3358	1814	1451	2299	1435	2009	1054	843	1415	4149	4309	3894	3923	3819	3993	3504	3668	2553	1851	2579	3320	2652	2682	3250	3712	4006	4023	3840	3693	3901	4381	4183	3937	4124	1691	2178	1728	1386	2754	1800	4545
Solyc01g008980.3	mRNA	67	57	68	78	78	55	76	73	60	80	77	72	49	63	87	56	51	61	73	69	86	69	75	64	88	55	96	114	174	103	100	105	59	73	57	59	65	78	65	48	109	55	105	96	86	92	86	82
Solyc01g008990.4	mRNA	182	187	178	211	196	165	192	140	83	89	73	80	66	102	58	43	157	188	207	170	189	178	158	164	136	119	129	115	174	88	139	119	158	176	214	177	175	200	158	167	146	79	119	89	117	109	120	163
Solyc01g009000.3	mRNA	999	911	1263	1233	1114	1117	1141	1138	269	297	455	320	312	306	274	292	1041	1003	1258	1339	1070	1145	977	1232	662	449	772	692	1065	580	794	699	1050	1107	1214	1179	1095	1149	1231	1170	776	326	521	467	476	616	437	1577
Solyc01g009010.3	mRNA	1211	1138	1825	1474	1516	1574	1311	1481	515	489	574	605	587	502	470	566	1440	1230	1524	1816	1321	1463	1247	1520	565	753	567	558	571	644	486	582	1165	1291	1427	1691	1374	1373	1335	1351	717	628	838	829	841	800	922	1669
Solyc01g009020.4	mRNA	1357	1710	1126	1516	1175	1336	1884	995	917	2035	906	1378	1020	1975	1804	785	1290	1469	1158	1177	1498	1231	1863	1289	1722	1547	1365	956	1391	1337	1924	1475	1657	1587	1340	1294	1326	1452	1233	1279	1453	1256	2481	2440	2617	1606	2104	1132
Solyc01g009030.4	mRNA	622	487	602	605	615	555	597	550	81	203	77	240	132	200	119	88	538	655	597	641	593	599	472	565	347	301	313	250	293	197	304	295	652	545	562	632	617	603	637	660	352	146	293	324	307	326	334	657
Solyc01g009040.4	mRNA	515	355	731	539	773	542	415	665	6	16	24	13	30	32	28	29	554	374	679	611	569	552	398	385	19	32	34	16	14	42	30	50	545	629	786	517	777	879	908	686	22	87	157	50	92	44	168	711
Solyc01g009050.3	mRNA	645	536	586	520	639	587	600	624	416	490	398	422	438	428	369	347	668	645	626	590	588	665	578	577	825	818	760	744	831	827	716	732	586	588	595	706	571	714	679	745	1040	335	732	862	824	892	817	685
Solyc01g009060.3	mRNA	853	780	936	806	933	719	822	918	511	462	549	482	465	426	374	403	861	869	897	903	815	854	736	858	575	536	587	541	606	560	666	615	826	813	775	849	873	823	887	866	727	486	568	643	553	633	557	996
Solyc01g009070.3	mRNA	335	252	309	256	318	276	273	306	329	190	222	175	214	195	227	246	225	322	363	260	322	317	267	295	245	153	211	292	496	238	250	211	303	341	288	275	298	317	442	299	446	166	199	256	252	290	212	371
Solyc01g009080.4	mRNA	251	344	305	403	244	286	350	295	3532	1960	2865	2609	3194	2648	3982	3632	173	169	206	149	202	177	184	182	446	811	513	516	206	812	280	515	113	96	122	183	132	104	124	101	515	3062	836	964	959	986	1038	273
Solyc01g009090.3	mRNA	2118	1617	2245	1834	2381	1757	1834	2074	1055	938	1157	968	1011	901	749	876	1993	2085	2200	1943	2039	1975	1692	1909	1281	1089	1361	1383	1578	1177	1538	1500	2045	1919	1946	1799	1922	2237	2353	2218	1999	1005	1106	1038	991	1322	1073	2694
Solyc01g009100.4	mRNA	4905	4913	6056	6437	5298	5778	5751	6337	1698	2098	1587	2297	1866	2398	1686	1395	4331	5339	4340	5391	6119	5250	5688	5393	1802	2316	1895	1279	2059	1378	1975	1653	4110	4192	4774	4534	5090	4607	3403	5061	2374	1709	1993	1632	2611	1774	2125	4942
Solyc01g009120.3	mRNA	87	101	104	87	90	69	99	87	375	262	367	332	363	243	333	338	91	94	109	87	93	88	78	89	396	330	355	450	425	410	436	390	79	78	80	106	76	103	139	101	459	229	377	482	390	461	416	96
Solyc01g009140.1	mRNA	0	0	0	0	0	0	0	0	0	0	0	0	0	0	0	0	0	0	0	0	0	0	0	0	0	0	0	0	0	0	0	0	0	0	0	0	0	0	0	0	0	0	0	0	0	0	0	0
Solyc01g009145.1	mRNA	33	20	22	23	24	23	21	15	10	8	12	14	12	13	16	13	18	12	20	18	27	25	23	19	18	22	21	13	24	25	21	16	18	25	23	24	21	26	20	15	21	22	20	15	16	16	15	27
Solyc01g009160.2	mRNA	31	34	32	30	36	42	36	31	15	29	14	20	27	23	10	24	36	39	41	26	32	26	32	28	37	20	79	43	85	10	51	481	26	35	32	27	37	38	33	37	594	22	27	29	34	30	15	44
Solyc01g009165.1	mRNA	0	0	0	0	0	0	0	0	0	0	0	0	0	0	0	0	0	0	0	0	0	0	0	0	0	0	0	0	0	0	0	0	0	0	0	0	0	0	0	0	0	0	0	0	0	0	0	0
Solyc01g009170.4	mRNA	670	601	574	527	594	533	621	482	2332	1922	2233	1641	1826	1567	1095	1315	583	573	570	676	606	639	635	670	4904	2270	5483	5353	8815	4759	9075	6513	743	659	514	498	607	637	699	649	4796	1421	2839	2696	3772	5133	3361	593
Solyc01g009180.4	mRNA	874	631	812	762	939	761	804	842	460	569	513	477	434	445	327	335	888	958	925	819	931	840	796	916	702	602	687	552	703	572	760	720	940	738	754	888	877	801	813	958	748	406	550	599	594	620	603	914
Solyc01g009190.3	mRNA	0	0	0	0	0	1	2	0	0	1	0	0	0	1	3	0	0	0	0	0	2	0	0	0	1	1	1	1	1	0	5	1	0	4	1	0	3	0	0	0	0	0	2	1	0	1	0	0
Solyc01g009200.4	mRNA	62	72	55	90	60	62	55	43	3	19	34	22	25	35	19	29	58	51	50	61	44	47	81	54	23	31	35	17	40	35	44	89	77	61	68	33	50	76	56	44	29	70	75	25	17	48	49	84
Solyc01g009210.2	mRNA	0	0	0	0	0	0	0	0	0	0	0	0	0	0	0	0	0	0	0	0	0	0	0	0	0	0	0	0	0	0	0	0	0	0	0	0	0	0	0	0	0	0	0	0	0	0	0	0
Solyc01g009220.3	mRNA	17	12	15	20	16	10	31	9	2	17	12	9	11	23	14	29	18	8	17	18	12	17	21	16	11	23	19	10	10	7	18	32	18	12	18	6	8	26	19	21	25	22	33	18	12	19	24	13
Solyc01g009230.4	mRNA	487	313	403	345	459	364	401	397	352	402	407	403	498	353	247	267	397	420	437	390	367	379	343	424	606	574	617	507	537	680	650	826	501	431	366	426	402	451	460	531	832	381	508	636	579	677	643	521
Solyc01g009240.4	mRNA	1	6	4	3	4	2	3	2	4	6	2	13	15	17	4	7	7	2	2	3	3	4	2	0	3	4	2	8	1	9	4	6	0	5	1	4	2	5	0	2	7	10	17	11	11	13	12	3
Solyc01g009245.1	mRNA	115	104	118	130	91	109	95	104	445	274	368	316	375	349	369	353	73	77	68	62	86	59	97	66	93	188	98	126	112	169	74	150	68	89	108	111	124	139	97	99	276	411	428	359	451	471	620	78
Solyc01g009250.3	mRNA	4	3	3	9	4	2	5	5	8	7	10	8	11	6	11	5	0	3	1	2	4	3	6	2	15	6	7	6	13	7	14	3	4	5	5	4	7	7	1	3	14	8	11	14	9	9	3	6
Solyc01g009260.1	mRNA	0	5	0	1	0	3	1	0	3	15	5	8	5	3	16	4	1	2	1	0	0	0	0	0	11	23	5	1	3	2	7	9	0	1	1	0	0	0	0	0	11	1	27	63	15	13	24	0
Solyc01g009270.1	mRNA	0	0	0	0	0	0	0	0	1	9	10	11	4	7	7	0	0	0	0	0	0	0	0	0	0	6	0	1	2	0	4	2	0	0	0	0	0	0	0	0	5	2	3	11	1	2	6	0
Solyc01g009280.4	mRNA	690	520	551	547	598	552	592	562	388	428	419	436	425	343	295	380	685	653	716	570	630	610	512	680	597	481	541	513	514	487	554	643	724	673	543	664	596	630	743	699	752	448	476	534	436	575	494	800
Solyc01g009290.4	mRNA	415	332	519	452	512	430	397	457	282	290	277	276	265	254	239	206	460	436	490	440	451	453	385	386	407	290	387	330	441	323	400	323	385	482	461	470	501	502	459	464	461	266	322	332	300	301	292	463
Solyc01g009300.3	mRNA	635	463	474	383	477	466	523	397	417	340	775	361	576	389	338	432	594	522	436	443	506	535	522	744	507	447	631	525	693	610	833	1236	820	610	524	658	623	685	1000	682	1706	817	1121	575	447	1513	1055	477
Solyc01g009305.1	mRNA	0	0	0	0	0	0	0	0	0	0	0	0	0	0	0	0	0	0	0	0	0	0	0	0	0	0	0	0	0	0	0	0	0	0	0	0	0	0	0	0	0	0	0	0	0	0	0	0
Solyc01g009310.3	mRNA	1828	1870	2220	1958	1719	1928	2130	1817	689	2652	1206	2912	1864	2360	1213	986	2525	2285	2293	2342	2469	2499	2229	2852	4068	2461	4255	2337	2776	1553	3870	2228	2198	1794	1957	2158	1869	1992	2460	2134	3850	940	2632	3347	3234	2563	2548	2063
Solyc01g009320.2	mRNA	0	1	3	2	4	0	0	2	0	2	0	0	6	1	0	1	2	0	1	3	1	0	0	0	2	1	0	0	0	0	1	1	0	0	0	0	0	1	1	2	0	1	2	0	1	1	0	1
Solyc01g009330.1	mRNA	0	0	0	0	0	0	0	0	0	3	8	7	46	16	10	35	0	0	0	0	0	0	0	0	24	7	12	5	2	0	14	23	0	0	0	0	0	0	0	0	6	3	37	6	15	45	13	0
Solyc01g009340.4	mRNA	88	67	146	96	117	126	81	174	1	6	11	1	6	3	15	10	100	73	112	130	74	94	99	63	9	10	16	17	11	18	7	27	77	104	134	106	106	153	111	125	25	24	20	5	5	19	9	159
Solyc01g009350.2	mRNA	0	0	1	0	0	0	0	0	0	0	0	0	0	0	0	0	0	0	0	1	1	1	0	0	0	0	0	0	0	0	0	0	1	0	1	0	1	0	0	0	0	0	0	0	0	0	0	0
Solyc01g009360.1	mRNA	0	0	0	0	0	0	0	1	0	0	0	0	0	0	0	0	0	0	0	0	0	1	0	0	0	0	0	0	0	0	0	0	0	0	0	0	0	1	0	0	0	0	0	0	0	0	0	0
Solyc01g009370.2	mRNA	1	3	1	1	1	0	2	2	0	0	0	0	1	1	0	2	1	1	3	3	1	1	0	1	0	0	1	0	1	0	0	0	3	0	0	4	2	0	1	0	0	2	5	0	1	1	3	1
Solyc01g009380.3	mRNA	257	201	310	253	253	223	238	231	90	117	97	126	107	94	60	83	317	312	331	285	324	307	271	271	226	292	233	204	206	229	209	269	263	192	270	321	317	277	325	279	221	95	143	180	133	179	150	296
Solyc01g009390.4	mRNA	211	209	211	183	233	185	220	209	138	148	175	171	153	138	98	138	251	199	250	253	223	205	187	234	223	193	199	177	209	119	226	163	238	243	198	241	225	243	273	279	239	129	189	254	178	232	168	314
Solyc01g009400.3	mRNA	0	0	0	0	0	0	0	0	0	0	0	0	0	0	0	0	0	0	0	0	0	0	0	0	0	0	0	0	0	0	0	0	0	0	0	0	2	0	0	0	0	0	0	0	0	0	0	0
Solyc01g009410.3	mRNA	0	0	0	0	1	0	0	2	0	0	0	0	0	0	0	1	0	0	0	0	2	0	0	0	1	1	1	0	0	0	0	0	0	0	1	0	0	0	0	0	0	0	1	0	0	0	0	0
Solyc01g009420.4	mRNA	6284	6445	5168	5895	5687	5611	6867	5178	2469	2674	3127	2818	2643	2635	1761	2015	4972	7126	5739	4926	6288	6060	5372	6622	4347	3109	5626	4604	5683	3240	6228	4925	6464	4731	4870	6181	5270	5263	5476	5502	5379	2831	4358	3445	4142	4712	3802	5201
Solyc01g009430.3	mRNA	163	152	179	180	109	161	159	146	2702	2506	3789	1875	2567	2039	1518	2442	150	157	161	234	193	207	171	243	1169	929	1384	1280	1978	1053	2399	1877	296	213	252	202	238	212	310	230	5271	2386	3749	3729	2362	3620	3392	165
Solyc01g009440.3	mRNA	0	0	0	0	0	0	0	0	0	0	0	0	0	0	0	0	0	0	0	0	0	0	0	0	0	0	0	0	0	0	0	0	0	0	0	0	0	0	0	0	0	0	0	0	0	0	0	0
Solyc01g009443.1	mRNA	505	618	522	557	512	571	617	520	1037	840	997	715	887	924	959	735	509	580	597	486	650	592	610	552	1081	656	1075	1231	1456	1117	1049	949	640	584	567	580	569	551	620	597	1230	797	961	864	827	962	825	490
Solyc01g009447.1	mRNA	798	746	936	1050	870	922	909	1107	249	289	197	237	284	316	316	201	705	803	1060	869	946	933	805	719	311	248	267	266	423	252	341	282	588	722	959	720	962	913	729	810	420	352	310	248	335	285	277	728
Solyc01g009470.2	mRNA	0	0	0	0	0	0	0	0	0	0	0	0	0	0	0	0	0	0	0	1	0	0	0	1	0	0	0	0	0	0	0	0	1	1	0	1	0	0	0	1	0	0	0	0	0	0	1	2
Solyc01g009480.4	mRNA	1	0	1	0	1	0	0	0	0	1	2	2	5	0	0	2	0	0	0	0	2	0	0	1	4	2	0	1	1	0	3	2	0	0	0	0	0	0	0	1	1	3	2	1	4	1	3	0
Solyc01g009490.1	mRNA	0	0	1	0	3	0	0	0	0	0	0	0	0	0	0	0	1	0	0	1	0	2	0	1	0	0	0	0	0	0	0	0	0	0	1	1	0	2	3	0	0	0	0	0	0	0	0	2
Solyc01g009500.4	mRNA	125	109	117	118	123	120	120	117	221	152	212	155	178	155	169	201	134	108	115	125	139	89	93	106	154	151	142	160	187	157	162	171	96	107	102	131	101	125	148	109	264	212	211	311	204	256	259	135
Solyc01g009505.1	mRNA	0	0	0	0	0	0	0	0	0	0	0	0	0	0	0	0	0	0	0	0	0	0	0	0	0	0	0	0	0	0	0	0	0	0	0	0	0	0	0	0	0	0	0	0	0	0	0	0
Solyc01g009510.2	mRNA	3	7	0	0	0	1	11	1	0	0	0	0	0	0	0	0	1	0	3	1	5	2	3	6	0	0	0	0	0	0	0	0	6	2	0	1	3	1	2	1	0	0	0	0	0	0	0	2
Solyc01g009520.4	mRNA	2883	3307	3056	3201	2800	3185	3569	2705	1839	1696	1532	1435	1501	1590	1248	1219	2838	3392	3074	2677	3217	2910	3368	2647	1819	1773	1964	1951	3002	2154	2268	1976	2558	2680	3041	3026	2894	3052	2622	2575	3129	1922	2107	1612	1852	2065	1727	2793
Solyc01g009530.1	mRNA	0	0	0	0	0	0	0	0	0	0	0	0	0	0	0	0	0	0	0	0	0	0	0	0	0	0	0	0	0	0	0	0	0	0	0	0	0	0	0	0	0	0	0	0	0	0	0	0
Solyc01g009540.1	mRNA	0	0	0	0	0	0	0	0	0	0	0	0	0	0	0	0	0	0	0	0	0	0	0	0	0	0	0	0	0	0	0	0	0	0	0	0	0	0	0	0	0	0	0	0	0	0	0	0
Solyc01g009550.1	mRNA	0	0	0	0	0	0	0	0	0	0	0	0	0	0	0	0	0	0	0	0	0	0	0	0	0	0	0	0	0	0	0	0	0	0	0	0	0	0	0	0	0	0	0	0	0	0	0	0
Solyc01g009560.2	mRNA	0	0	0	0	0	0	0	0	0	0	0	0	0	0	0	0	0	0	0	0	0	0	0	0	0	0	0	0	0	0	0	0	0	0	0	0	0	0	0	0	0	0	0	0	0	0	0	0
Solyc01g009565.1	mRNA	12	11	21	17	14	14	13	18	167	56	202	134	159	118	183	205	18	13	7	16	16	31	21	29	128	158	87	174	105	168	89	119	23	16	18	12	15	19	35	16	94	164	153	150	88	157	77	10
Solyc01g009580.2	mRNA	1	1	0	0	0	2	0	1	0	0	0	0	0	0	0	0	0	0	0	1	0	1	0	1	0	0	0	0	0	0	0	0	2	0	0	1	1	3	0	0	0	0	0	0	0	0	0	0
Solyc01g009590.3	mRNA	0	0	0	0	0	0	0	0	0	0	0	0	0	0	0	0	0	0	0	0	0	0	0	0	0	0	0	0	0	0	0	0	0	0	0	0	0	0	0	0	0	0	0	0	0	0	0	0
Solyc01g009600.4	mRNA	0	0	0	0	1	0	0	0	1	0	1	0	0	0	0	0	0	0	0	0	0	0	0	0	0	0	1	0	0	0	0	0	0	0	0	0	0	0	0	0	0	0	0	0	0	0	0	1
Solyc01g009610.3	mRNA	441	493	402	484	364	478	437	342	196	167	223	138	228	193	145	187	411	425	346	336	448	443	386	381	221	190	259	260	318	266	250	267	374	359	359	448	392	408	353	328	380	317	345	207	237	345	265	332
Solyc01g009620.3	mRNA	492	558	566	608	491	517	689	584	93	73	95	81	87	118	74	60	504	591	722	594	630	544	579	599	214	215	229	218	253	213	218	192	502	522	634	685	581	554	517	538	175	96	231	193	210	162	203	540
Solyc01g009630.3	mRNA	599	672	846	830	670	729	703	767	352	270	323	253	251	297	235	217	778	656	854	886	802	740	660	755	587	478	557	768	834	563	633	597	643	783	887	819	708	840	809	853	656	234	498	525	456	538	484	772
Solyc01g009640.3	mRNA	2	0	5	4	3	3	0	2	0	0	0	0	0	0	0	0	5	2	5	3	1	3	2	0	0	0	0	0	0	0	0	0	1	1	1	1	3	3	2	8	0	0	0	0	0	0	0	3
Solyc01g009650.1	mRNA	0	0	0	0	0	0	0	0	0	0	0	0	0	0	0	0	0	0	0	0	0	0	0	0	0	0	0	0	0	0	0	0	0	0	0	0	0	0	0	0	0	0	0	0	0	0	0	0
Solyc01g009660.3	mRNA	0	0	0	0	0	0	0	0	0	0	0	0	0	0	0	0	0	0	0	0	0	0	0	0	0	0	0	0	0	0	0	0	0	0	0	0	0	0	0	0	0	0	0	0	0	0	0	0
Solyc01g009670.4	mRNA	42	35	47	48	38	55	47	52	273	131	233	153	180	143	168	146	44	49	57	51	39	45	53	50	126	220	134	242	175	288	138	185	42	47	60	55	52	54	52	56	139	204	158	213	159	213	160	46
Solyc01g009690.3	mRNA	0	0	1	0	0	0	0	0	414.99	2056.19	652.69	1465.37	887.33	1217.88	660.11	432.29	0	1	0	0	0	1	0	1	1369.42	852.92	1462.91	186.56	521.65	113.07	1045.97	325.57	2	0	0	0	1	0	0	0.59	771.08	408.46	703.96	1605.3	1681.92	503	829.18	0
Solyc01g009700.3	mRNA	1	1	0	0	0	0	0	0	50.18	617.48	115.24	409.02	198.12	346.18	115.71	70.91	0	0	0	0	0	1	0	0	356.2	212.21	393.27	58.78	138.29	38	324.37	80.24	1	0	1	1	1	0	0	1.41	216.97	82.73	212.22	454.51	398.53	129.12	185.2	0
Solyc01g009705.1	mRNA	0	0	0	0	0	0	0	0	0	0	0	0	0	0	0	0	0	0	0	0	0	0	0	0	0	0	0	0	0	0	0	0	0	0	0	0	0	0	0	0	0	0	0	0	0	0	0	0
Solyc01g009710.1	mRNA	0	0	0	0	0	0	0	0	0	0	0	0	0	0	0	0	0	0	0	0	0	0	0	0	0	0	0	0	0	0	0	0	0	0	0	0	0	0	0	0	0	0	0	0	0	0	0	0
Solyc01g009720.2	mRNA	11	4	8	3	6	7	3	4	0	1	3	1	1	8	0	2	6	6	2	6	3	5	5	5	4	4	6	1	2	8	2	6	9	5	6	6	5	7	3	4	6	7	6	4	3	5	5	3
Solyc01g009730.3	mRNA	0	0	0	0	0	0	0	0	0	0	0	0	0	0	0	0	0	0	0	0	0	0	0	0	0	0	0	0	0	0	0	0	0	0	0	0	0	0	0	0	0	0	0	0	0	0	0	0
Solyc01g009735.1	mRNA	0	0	0	0	0	0	0	0	0	0	0	0	0	0	0	0	0	0	0	0	0	0	0	0	0	0	0	0	0	0	0	0	0	0	0	0	0	0	0	0	0	0	0	0	0	0	0	0
Solyc01g009740.3	mRNA	4	4	5	4	13	4	4	2	0	0	0	0	0	0	0	0	5	2	7	8	2	7	8	3	0	0	1	0	0	0	0	0	0	3	5	6	5	7	7	5	0	0	0	0	0	0	0	14
Solyc01g009750.3	mRNA	2526	2406	2520	2570	2502	2209	2892	2430	1278	990	1422	1040	1022	1028	900	1062	2570	2429	2416	2703	2690	2549	2073	2654	1332	963	1480	1614	1978	974	1639	1740	2499	2437	2567	2523	2492	2547	2668	2422	1984	1171	1428	1537	1263	1729	1344	2702
Solyc01g009760.3	mRNA	38	44	33	43	42	34	38	30	16	80	66	60	41	103	77	32	34	38	22	43	48	27	57	32	47	74	32	39	58	23	46	81	52	24	37	25	28	43	28	22	79	76	79	132	106	93	81	29
Solyc01g009770.3	mRNA	116	111	166	151	142	123	117	110	6	2	19	8	8	13	8	9	92	110	108	107	110	92	97	74	5	4	8	16	38	18	14	27	81	106	151	119	112	98	87	95	28	27	25	5	13	20	17	110
Solyc01g009780.3	mRNA	309	336	334	371	302	293	392	317	290	854	323	648	424	705	404	297	325	338	402	424	393	370	356	401	1118	590	1251	579	912	340	1078	603	377	353	377	396	379	336	381	349	781	326	594	1017	979	549	616	357
Solyc01g009790.1	mRNA	0	0	0	0	0	0	0	0	0	0	0	0	0	0	0	0	0	0	0	0	0	0	0	0	0	0	0	0	0	0	0	0	0	0	0	0	0	0	0	0	0	0	0	0	0	0	0	0
Solyc01g009795.1	mRNA	0	0	0	0	0	0	0	0	0	0	0	0	0	0	0	0	0	0	0	0	0	0	0	0	0	0	0	0	0	0	0	0	0	0	0	0	0	0	0	0	0	0	0	0	0	0	0	0
Solyc01g009810.3	mRNA	0	0	0	0	0	0	2	0	16	943	11	590	101	531	223	35	0	0	0	0	0	0	0	0	968	275	1337	44	309	2	597	21	0	0	0	0	0	0	0	0	172	81	216	662	702	79	197	0
Solyc01g009820.4	mRNA	292	274	345	250	315	281	298	298	492	482	497	504	522	432	325	403	329	312	334	254	315	320	281	283	595	504	557	407	462	370	545	473	303	320	299	298	314	298	354	356	635	344	505	617	533	488	553	359
Solyc01g009830.3	mRNA	1	0	7	3	12	4	1	10	0	0	0	0	0	0	1	0	4	0	5	4.06	3	9.21	1	1	0	0	0	0	0	1	0	0	0	2	10	2	3	7.05	9	3	0	0	0	1	0	1	0	4.03
Solyc01g009840.3	mRNA	0	0	0	0	0	0	0	0	0	0	0	0	0	0	0	0	0	0	0	0	0	0	0	0	0	0	0	0	0	0	0	0	0	0	0	0	0	0	0	0	0	0	0	0	0	0	0	0
Solyc01g009850.4	mRNA	183	187	187	323	199	153	232	209	105	120	69	110	76	142	149	86	136	183	234	237	218	205	245	207	123	96	118	112	181	84	135	97	156	216	195	198	228	197	170	131	95	110	182	130	169	117	136	175
Solyc01g009860.3	mRNA	682	598	833	689	898	709	625	848	1191	1792	1204	1577	1231	1776	1467	703	681	530	857	847	876	737	556	838	3220	2631	3287	2775	3445	2109	3326	1980	762	787	843	463	848	742	1035	760	2208	591	2510	3584	2935	1802	2035	714
Solyc01g009870.3	mRNA	87	81	81	95	71	70	86	75	2	1	4	0	4	0	1	5	43	40	60	48	81	48	53	23	3	1	0	0	2	0	2	0	60	46	93	66	105	103	94	81	4	6	1	0	0	2	0	68
Solyc01g009880.2	mRNA	0	0	0	0	0	0	0	0	0	0	0	0	0	0	0	0	0	0	0	0	0	0	0	0	0	0	0	0	0	0	0	0	0	0	0	0	0	0	0	0	0	0	0	0	0	0	0	0
Solyc01g009890.1	mRNA	0	0	1	0	0	0	2	0	0	0	0	0	0	0	0	0	0	0	0	0	0	0	1	1	0	0	0	0	0	0	0	0	2	1	0	0	0	0	0	1	0	0	0	0	0	0	0	0
Solyc01g009900.3	mRNA	0	0	1	0	0	0	0	0	0	0	0	0	0	0	0	0	0	0	0	0	0	0	0	0	0	0	0	0	0	0	0	0	0	1	0	0	0	0	0	0	0	0	0	0	0	0	0	0
Solyc01g009910.1	mRNA	0	0	0	0	0	0	0	0	0	0	0	0	0	0	0	0	0	0	0	0	0	0	1	0	0	0	0	0	0	0	0	0	0	0	0	0	0	0	0	0	0	0	0	0	0	0	0	0
Solyc01g009920.3	mRNA	0	0	0	0	0	0	0	0	0	0	0	0	0	0	0	0	0	0	0	0	0	0	0	0	0	0	0	0	0	0	0	0	0	1	0	0	0	0	0	0	0	0	0	0	0	0	0	0
Solyc01g009930.3	mRNA	0	0	0	0	0	0	0	0	8	250	16	117	30	134	43	6	0	0	0	0	0	0	0	0	242	99	317	30	97	1	185	36	0	0	0	0	0	0	0	0	143	16	51	164	149	21	50	0
Solyc01g009940.1	mRNA	0	0	0	0	0	0	0	0	0	0	0	0	0	0	0	0	0	0	0	0	0	0	0	0	0	0	0	0	0	0	0	0	0	0	0	0	0	0	0	0	0	0	0	0	0	0	0	0
Solyc01g009960.4	mRNA	0	0	0	0	0	0	0	0	5	0	0	1	0	0	0	0	0	0	0	0	0	0	0	0	1	0	0	0	0	0	0	0	0	0	0	0	0	0	0	0	0	0	0	0	0	0	0	0
Solyc01g009970.3	mRNA	342	368	437	420	369	420	435	404	605	609	555	620	641	621	658	504	391	443	475	381	473	426	436	391	408	662	417	450	383	603	317	408	397	393	412	539	408	497	460	393	465	724	691	802	832	650	906	369
Solyc01g009975.1	mRNA	0	0	0	0	0	0	0	0	0	0	0	0	0	0	0	0	0	0	0	0	0	0	0	0	0	0	0	0	0	0	0	0	0	0	0	0	0	0	0	0	0	0	0	0	0	0	0	0
Solyc01g009980.1	mRNA	0	0	0	0	0	0	0	0	0	0	0	0	0	0	0	0	0	0	0	0	0	0	0	0	0	0	0	0	0	0	0	0	0	0	0	0	0	0	0	0	0	0	0	0	0	0	0	0
Solyc01g009990.3	mRNA	6995	6481	7333	7736	6793	7447	7339	7540	7608	5841	7244	7177	7763	6917	8028	7074	7845	7469	7852	7307	7975	7480	7498	7539	2694	6260	2823	3387	2628	5569	2339	3097	6559	6181	7127	7600	7503	7501	6477	6851	4700	11417	7446	7443	8867	5853	8710	7806
Solyc01g010000.3	mRNA	194	161	238	214	174	192	202	236	1405	1046	1538	939	1445	934	827	1140	183	166	167	195	190	147	138	157	276	216	253	195	165	118	257	147	204	145	209	169	152	131	180	145	305	1413	635	611	451	442	517	221
Solyc01g010020.3	mRNA	34	36	54	34	53	29	36	35	55	103	87	91	96	71	46	60	31	23	38	30	25	31	26	39	199	87	280	116	198	49	262	103	32	21	45	15	39	33	42	35	170	50	74	138	171	98	66	44
Solyc01g010030.3	mRNA	317	186	295	252	344	234	231	296	178	96	190	139	163	132	155	162	227	215	251	203	218	270	165	215	119	139	120	192	219	214	174	245	250	254	298	248	254	257	304	259	298	253	225	198	176	215	222	380
Solyc01g010050.3	mRNA	1073	843	1224	958	1181	933	929	1099	1746	1137	2799	1275	1935	860	1054	1455	943	1109	1163	1331	1056	1147	963	989	3653	2352	4550	6291	4402	2919	5035	3848	978	1175	1223	1025	1145	1474	1497	1208	4626	1154	2172	2333	1318	2814	1880	1409
Solyc01g010060.2	mRNA	6	5	9	8	3	3	9	3	15	264	11	215	46	194	117	6	6	4	3	7	12	2	6	8	188	70	115	24	202	18	170	195	6	10	4	4	7	9	13	7	212	14	51	71	98	19	40	4
Solyc01g010063.1	mRNA	0	0	0	0	0	0	0	0	0	0	0	0	0	0	0	0	0	0	0	0	0	0	0	0	0	0	0	0	0	0	0	0	0	0	0	0	0	0	0	0	0	0	0	0	0	0	0	0
Solyc01g010065.1	mRNA	0	0	0	0	0	0	0	0	0	0	0	0	0	0	0	0	0	0.25	1.01	0	0	0	0	0	0	0	0	0	0	0	0	0	0	0	0	0	0	0	0	0	0	0	0	0	0	0	0	0
Solyc01g010067.1	mRNA	0	0	0	0	0	0	0	0	0	0	0	0	0	0	0	0	0	0	0	0	0	0	0	0	0	0	0	0	0	0	0	0	0	0	0	0	0	0	0	0	0	0	0	0	0	0	0	0
Solyc01g010080.3	mRNA	0	0	0	0	0	0	2	0	0	1	4	0	1	1	0	0	1	0	1	0	3	0	0	2	2	2	1	0	6	4	4	2	1	0	0	1	3	1	0	0	5	2	1	0	1	2	1	0
Solyc01g010130.4	mRNA	377	322	284	252	363	275	294	286	106	69	140	76	95	74	81	66	444	377	380	362	407	460	421	423	283	337	322	407	346	382	429	577	482	396	455	408	444	545	677	553	432	101	329	237	173	398	302	418
Solyc01g010140.1	mRNA	0	4	1	0	0	0	3	4	0	0	0	0	0	0	0	0	1	1	2	4	2	0	0	1	0	0	0	0	0	0	0	0	2	1	3	0	6	1	8	1	0	0	0	0	0	0	0	7
Solyc01g010150.3	mRNA	14	16	28	21	21	17	13	25	77	112	85	96	102	101	81	72	21	11	20	20	15	11	14	10	144	95	140	101	145	83	124	93	24	21	24	19	12	25	29	19	159	78	135	141	151	171	147	31
Solyc01g010160.3	mRNA	0	0	0	0	0	0	0	0	0	0	0	0	0	0	0	0	0	0	0	0	0	0	0	0	0	0	0	0	0	0	0	0	0	0	0	0	0	0	0	0	0	0	0	0	0	0	0	0
Solyc01g010170.2	mRNA	0	0	0	0	0	0	0	0	0	0	0	0	0	0	0	0	0	0	0	0	0	0	0	0	0	0	0	0	0	0	0	0	0	0	0	0	0	0	0	0	0	0	0	0	0	0	0	0
Solyc01g010175.1	mRNA	0	0	0	0	0	0	0	0	0	0	0	0	0	0	0	0	0	0	0	0	0	0	0	0	0	0	0	0	0	0	0	0	0	0	0	0	0	0	0	0	0	0	0	0	0	0	0	0
Solyc01g010180.3	mRNA	255	456	150	254	192	226	338	152	273	2153	322	1262	443	1278	610	256	323	366	223	258	323	412	239	592	876	905	737	602	467	430	826	651	303	145	135	242	146	181	254	161	395	413	369	555	576	319	392	178
Solyc01g010185.1	mRNA	3109	4146	2932	3994	2836	3280	4833	2907	321	963	635	798	628	978	536	438	3561	4441	4102	3491	4129	3848	3746	3755	1256	1027	1344	983	2045	843	1713	1303	3929	3925	4149	5643	3962	4285	4390	3791	1725	678	1463	1515	1910	1470	1717	2815
Solyc01g010210.1	mRNA	0	0	0	0	0	0	0	0	0	0	0	0	0	0	0	0	0	0	0	0	0	0	0	0	0	0	0	0	0	0	0	0	0	0	0	0	0	0	0	0	0	0	0	0	0	0	0	0
Solyc01g010215.1	mRNA	1164	1165	1084	1088	778	1116	1246	1155	141	344	259	332	268	353	215	217	908	1053	1098	960	1101	968	1017	950	376	363	362	316	426	287	535	503	972	884	1060	997	1000	981	735	925	561	313	480	456	480	500	443	1009
Solyc01g010220.3	mRNA	358	370	355	398	291	352	342	321	69	186	88	191	88	160	88	78	313	339	337	250	369	285	314	287	113	88	113	84	128	68	120	106	315	316	375	381	328	418	384	356	162	110	162	152	205	153	178	317
Solyc01g010230.2	mRNA	1265	1616	1423	1708	1147	1392	1493	1350	114	744	397	502	500	762	230	308	1960	1708	1840	1885	2138	1660	2131	1550	898	613	1152	707	1170	441	1432	957	1669	1595	1983	1546	1499	1982	1756	1537	1519	404	1628	1322	1481	1122	1544	1230
Solyc01g010240.3	mRNA	0	0	0	0	0	0	0	0	0	0	0	0	0	0	0	0	0	0	0	0	0	0	0	0	0	0	0	0	0	0	0	0	0	0	0	0	0	0	0	0	0	0	0	0	0	0	0	0
Solyc01g010250.4	mRNA	319	193	343	228	303	217	273	277	101	73	119	64	72	67	93	68	283	255	310	293	333	432	185	343	205	144	164	235	353	192	191	153	372	367	331	334	338	340	395	311	290	83	186	147	157	286	139	304
Solyc01g010260.3	mRNA	0	0	0	0	0	0	0	0	0	0	0	0	0	0	0	0	0	0	0	0	0	0	0	0	0	0	0	0	0	0	0	0	0	0	0	0	0	0	0	0	0	0	0	0	0	0	0	0
Solyc01g010270.3	mRNA	929	1320	698	1136	668	843	1282	682	630	753	870	652	654	822	678	577	843	1054	796	769	1191	1029	990	1058	730	724	772	707	859	547	862	800	1180	967	939	1243	1023	955	962	895	1084	907	1275	1127	926	1390	1053	627
Solyc01g010280.3	mRNA	0	0	0	0	0	0	0	0	0	0	0	0	0	0	0	0	0	0	0	0	1	0	0	1	1	4	4	1	2	1	0	3	0	0	0	0	0	0	0	0	0	0	0	2	0	0	1	0
Solyc01g010290.4	mRNA	191	213	203	186	172	183	185	188	105	286	159	240	171	257	194	132	248	226	323	246	254	244	204	264	580	639	584	329	573	335	611	482	247	230	218	237	202	205	311	252	550	168	570	699	612	564	535	219
Solyc01g010310.4	mRNA	806	822	737	825	846	740	830	704	23	36	58	24	32	83	27	38	638	724	781	667	704	686	645	617	23	42	50	39	74	51	71	119	740	789	828	786	857	845	726	799	116	103	187	69	84	149	155	819
Solyc01g010350.4	mRNA	0	1	0	1	2	1	1	1	0	0	0	0	0	0	0	0	0	0	1	0	2	1	1	1	0	0	0	0	0	0	0	0	0	1	1	0	2	0	1	1	0	0	0	0	0	0	1	1
Solyc01g010360.3	mRNA	0	0	0	1	0	0	1	1	0	0	0	0	0	0	0	0	3	0	3	2	1	1	0	1	0	0	0	0	0	0	0	0	1	0	3	1	3	0	1	1	0	0	0	0	0	0	0	2
Solyc01g010365.1	mRNA	0	0	0	0	0	0	0	0	1	1	0	0	0	0	0	0	0	0	0	0	0	0	0	0	0	0	0	1	0	0	0	1	0	0	0	0	0	0	0	0	0	0	1	0	1	0	0	0
Solyc01g010370.3	mRNA	294	218	300	299	287	266	256	271	33	26	43	46	36	42	34	45	224	284	243	202	262	248	212	207	77	86	83	106	105	100	91	154	250	249	270	311	289	318	251	291	170	80	97	90	89	134	100	287
Solyc01g010390.3	mRNA	717	601	683	655	971	588	728	645	105	99	115	102	134	164	110	172	679	677	910	1007	795	796	554	785	231	213	159	182	333	199	233	347	876	879	647	379	955	764	1016	1022	423	217	346	294	317	303	342	943
Solyc01g010400.1	mRNA	0	0	0	0	0	0	0	0	0	0	0	0	0	0	0	0	0	0	0	0	0	0	0	0	0	0	0	0	0	0	0	0	0	0	0	0	0	0	0	0	0	0	0	0	0	0	0	0
Solyc01g010405.1	mRNA	0	0	0	1.99	0	0	0	0	1.1	2.98	0	1.36	0	0.96	0	1	0	0	0	0	0	0	0	0	0	0	0	0	0	0	1	0	1	0.99	0	0	0	0	0	0	0	2.19	0	0	0	0	0.99	1
Solyc01g010410.3	mRNA	6	5	3	3	11	5	10	3	4	6	2	2	2	5	1	3	5	13	8	13	10	8	2	8	3	2	1	2	2	4	0	4	11	9	4	14	12	6	11	9	3	5	2	1	2	4	5	15
Solyc01g010415.1	mRNA	0	0	0	0	0	0	0	0	0	0	0	0	0	0	0	0	0	0	0	0	0	0	0	0	0	0	0	0	0	0	0	0	0	0	0	0	0	0	0	0	0	0	0	0	0	0	0	0
Solyc01g010420.3	mRNA	2	1	2	1	4	1	0	1	0	1	0	0	0	0	0	0	1	0	1	2	1	1	1	0	0	1	1	0	0	0	2	1	0	3	1	0	1	3	5	1	0	0	1	0	1	0	1	3
Solyc01g010430.4	mRNA	431	324	475	362	614	352	351	429	33	52	54	59	78	54	40	44	310	279	497	590	369	469	236	344	116	78	141	119	133	78	151	280	397	403	356	201	478	389	585	560	178	55	80	74	72	110	72	632
Solyc01g010440.4	mRNA	1167	992	1269	1146	1158	1086	1107	1096	512	505	736	524	507	387	325	322	988	1051	1092	1054	1036	1091	988	1032	743	563	775	979	862	640	933	774	1006	944	1059	1113	1128	1179	1145	1160	1384	455	661	650	513	760	522	1224
Solyc01g010460.4	mRNA	46	29	47	49	50	35	53	40	124	81	120	82	130	43	60	91	38	65	55	46	53	41	40	35	52	107	35	104	56	145	60	89	41	52	45	40	31	67	64	58	179	135	116	118	84	176	136	47
Solyc01g010470.2	mRNA	26	22	18	39	24	24	36	34	97	33	80	67	79	73	120	103	21	23	38	20	40	38	19	14	26	23	18	72	72	68	22	27	18	38	28	43	25	23	14	23	84	89	134	104	105	102	91	29
Solyc01g010480.3	mRNA	14	23	17	27	13	13	32	25	3225	3153	2024	2486	1616	1668	2373	1261	32	60	46	25	52	29	53	55	8623	8124	7195	7933	12597	11316	10607	12089	36	34	23	43	17	21	48	30	1314	788	825	1701	1226	1025	1220	20
Solyc01g010490.4	mRNA	25	34	9	21	11	15	35	6	0	0	0	1	0	0	0	0	16	31	17	11	38	12	18	26	0	0	0	0	0	0	0	0	20	13	5	30	18	22	33	24	0	0	0	0	0	0	0	5
Solyc01g010500.3	mRNA	0	0	0	0	0	0	0	0	1	0	1	3	2	0	1	1	0	0	0	1	0	0	0	1	0	0	1	0	0	0	0	1	0	0	0	0	0	0	0	0	2	1	2	1	1	1	0	0
Solyc01g010510.4	mRNA	22	18	18	16	27	24	11	20	4	4	2	8	5	6	10	4	13	29	27	23	20	20	24	33	38	34	34	45	25	25	30	33	26	20	27	16	24	24	24	18	37	3	13	14	8	13	9	16
Solyc01g010520.3	mRNA	301	260	340	311	332	295	309	317	190	223	208	244	208	211	171	188	279	371	312	296	340	293	287	255	357	283	322	418	538	350	391	348	233	277	326	328	282	350	285	297	453	191	397	338	426	453	475	286
Solyc01g010530.1	mRNA	0	0	1	1	0	0	1	1	0	0	0	0	0	0	0	0	0	1	1	1	1	0	1	0	0	0	0	0	0	0	0	0	0	0	0	0	0	2	1	0	0	0	0	0	0	0	0	0
Solyc01g010540.3	mRNA	2826.65	2639.73	2765.22	2831.63	2798.41	2753.35	2786.92	2831.19	944.85	947.58	787.89	1027.21	883.3	993.75	893.52	670.7	2079.74	2822.11	2638.08	2323.22	2630.88	2428.24	2672.15	2357.03	1144.84	1113.81	1104.65	846.13	1450.41	999.28	1108.69	958.4	2067.84	2094.56	2335.48	2300.12	2489.26	2434.12	1778.68	2101.17	1563.17	1143.2	1046.85	865.81	1034.27	944.5	879	2447.04
Solyc01g010550.1	mRNA	0	0	0	0	0	0	0	0	0	0	0	0	0	0	0	0	0	0	0	0	0	0	0	0	0	0	0	0	0	0	0	0	0	0	0	0	1	0	0	0	0	0	0	0	0	0	0	0
Solyc01g010570.4	mRNA	369	387	408	422	395	324	403	360	201	119	259	110	177	103	123	116	402	411	403	449	410	409	339	399	230	171	272	457	440	255	382	382	509	411	431	360	437	456	515	438	491	141	230	205	159	271	150	466
Solyc01g010580.3	mRNA	4614.35	5052.27	4578.78	4873.38	4480.59	4757.65	5226.08	4219.81	1616.15	1499.42	1636.11	1476.79	1478.7	1611.25	1338.48	1129.3	4506.26	5093.89	5084.92	4335.78	5182.12	5066.76	5521.85	4454.97	2433.16	1854.19	2626.35	2668.87	4215.59	2440.72	3029.31	2597.6	4650.16	4444.44	4828.52	4300.88	4919.52	4708.88	4246.32	4348.83	3659.83	1719.8	2349.15	1514.19	1909.73	2213.5	1835	4568.97
Solyc01g010590.2	mRNA	588	488	639	560	548	530	569	555	126	197	161	170	156	202	138	135	570	537	620	643	552	604	513	546	330	269	263	305	343	238	276	263	598	523	586	527	624	681	782	610	426	150	394	394	367	438	397	514
Solyc01g010600.4	mRNA	0	0	1	0	0	1	0	0	0	0	9	0	0	1	2	1	0	0	1	0	0	0	0	0	5	0	3	6	8	4	9	19	1	0	3	0	0	1	1	0	11	9	18	0	2	3	15	0
Solyc01g010640.3	mRNA	334	374	267	369	315	339	435	381	3375	1912	3561	2723	3080	2227	3031	3938	277	225	234	231	225	224	242	188	1128	1316	1368	1610	1272	1337	1216	1353	230	223	244	282	259	263	312	246	1512	2605	2352	2487	1735	2205	2284	516
Solyc01g010650.3	mRNA	554	536	582	527	670	479	627	528	220	406	247	485	355	403	301	180	488	480	659	703	610	623	459	602	614	449	585	455	734	377	524	480	663	645	568	498	634	647	784	693	832	197	675	693	639	655	529	676
Solyc01g010660.3	mRNA	304	221	274	266	233	206	236	247	92	183	101	125	112	142	99	99	322	251	266	217	265	232	266	215	168	145	190	158	191	116	165	175	235	225	264	221	257	316	257	281	212	104	187	181	166	175	159	242
Solyc01g010670.3	mRNA	0	0	0	0	0	0	0	0	0	0	0	0	0	0	0	0	0	0	0	0	0	0	0	0	0	0	0	0	0	0	0	0	0	0	0	0	0	0	0	0	0	0	0	0	0	0	0	0
Solyc01g010690.1	mRNA	0	0	0	0	0	0	0	0	0	0	0	0	0	0	0	0	0	0	0	0	0	0	0	0	0	0	0	0	0	0	0	0	0	0	0	0	0	0	0	0	0	0	0	0	0	0	0	0
Solyc01g010700.3	mRNA	479	513	532	632	481	560	634	579	294	322	313	331	285	317	285	259	527	539	534	364	445	434	489	489	299	343	280	314	306	328	229	300	400	475	534	716	527	570	447	519	394	320	312	362	297	315	309	529
Solyc01g010705.1	mRNA	0	0	0	0	0	0	0	0	0	0	0	0	0	0	0	0	0	0	0	0	0	0	0	0	0	0	0	0	0	0	0	0	0	0	0	0	0	0	0	0	0	0	0	0	0	0	0	0
Solyc01g010710.4	mRNA	37	33	31	27	26	37	55	45	14	10	47	30	24	30	17	21	39	42	38	44	27	31	32	39	26	75	31	23	48	66	24	83	66	36	35	36	32	43	48	30	107	59	132	113	82	200	154	31
Solyc01g010720.4	mRNA	0	0	0	0	1	0	0	0	0	0	0	0	0	0	0	0	0	0	0	0	0	0	0	0	0	0	0	0	0	0	0	1	0	0	0	0	0	0	0	0	0	0	0	0	0	0	1	0
Solyc01g010740.4	mRNA	0	0	0	0	0	0	0	0	0	0	0	0	1	0	0	0	0	0	0	0	0	1	0	0	0	0	0	0	1	0	0	0	0	0	0	0	0	0	0	0	1	0	0	0	0	0	0	0
Solyc01g010750.4	mRNA	6187	6049	5851	5501	5998	5535	6708	5599	2075	2668	2522	2509	2468	2624	1511	2157	7239	6941	6221	5790	5945	6249	6205	6463	4115	2608	4234	3584	3873	2497	4427	4091	6889	5648	6363	7234	6928	6063	7063	6411	3943	2486	3354	3440	2801	3783	3113	6839
Solyc01g010755.1	mRNA	3	2	3	8	2	0	4.03	3	0	0	0	0	0	0	0	0	1.52	5	1	1	5	0	1	0	0	0	0	0	0	0	0	0	1	0	1	2.3	4.99	6	2	1	0	0	0	0	0	0	0	0
Solyc01g010760.3	mRNA	1715	1495	1912	1742	1860	1696	1781	1816	381	998	488	912	708	1036	685	456	1983	1714	1955	1807	1749	1761	1703	1616	778	570	788	373	608	331	665	451	1543	1505	1804	1793	1756	1722	1742	1684	583	529	819	958	1014	546	678	1805
Solyc01g010780.4	mRNA	772	677	791	703	803	637	695	649	463	477	492	493	498	465	465	418	793	766	790	772	793	777	732	770	810	576	890	823	1011	722	1075	897	858	776	730	816	818	870	876	829	966	546	746	820	762	832	743	889
Solyc01g010785.1	mRNA	0	0	0	0	0	0	0	0	0	0	0	0	0	0	0	0	0	0	0	0	0	0	0	0	0	0	0	0	0	0	0	0	0	0	0	0	0	0	0	0	0	0	0	0	0	0	0	0
Solyc01g010810.4	mRNA	232	257	224	290	248	269	288	229	88	118	99	103	89	128	94	50	242	287	278	267	282	274	291	276	188	200	158	226	257	249	206	219	237	247	265	309	299	253	259	262	240	109	251	207	220	233	223	243
Solyc01g010820.3	mRNA	961	828	972	921	1037	893	923	831	484	640	595	555	612	577	408	428	963	1010	959	875	946	929	896	1005	702	637	700	600	614	594	703	758	1021	882	897	925	940	1033	959	1072	792	585	734	757	724	736	734	990
Solyc01g010830.4	mRNA	347	311	311	342	329	333	353	310	200	271	174	231	202	276	236	188	287	320	349	332	362	342	385	279	200	222	218	217	253	229	193	209	316	279	313	335	379	341	345	305	286	260	279	262	356	276	313	319
Solyc01g010840.1	mRNA	0	0	0	0	0	0	0	0	0	0	0	0	0	0	0	0	0	0	0	0	0	0	0	0	0	0	0	0	0	0	0	0	0	0	0	0	0	0	0	0	0	0	0	0	0	0	0	0
Solyc01g010860.3	mRNA	273	317	286	286	288	268	314	278	212	233	249	219	219	198	157	189	363	292	301	296	344	307	289	336	440	306	403	426	479	260	478	450	353	314	258	334	298	331	368	320	472	189	372	424	355	480	356	352
Solyc01g010870.3	mRNA	858	766	916	865	859	800	838	877	424	569	482	483	502	510	303	400	808	884	890	755	826	844	801	828	761	643	670	594	968	686	872	855	853	868	866	926	861	876	846	956	920	557	631	585	550	774	621	875
Solyc01g010880.3	mRNA	125	106	115	112	117	91	131	97	137	147	147	132	125	109	121	79	93	111	124	129	125	128	92	136	213	117	187	213	216	193	241	197	133	118	128	124	122	141	135	113	218	96	192	203	209	236	151	142
Solyc01g010890.4	mRNA	0	0	0	0	0	0	0	0	0	0	0	0	0	0	0	0	0	0	0	0	0	0	1	0	0	0	0	0	0	0	0	0	0	0	0	0	0	0	0	0	0	0	0	0	0	0	0	0
Solyc01g010900.3	mRNA	0	0	0	0	0	1	0	0	0	0	0	0	0	0	0	0	0	0	0	0	0	0	0	0	0	0	0	0	0	0	0	0	0	0	0	0	0	0	0	0	0	0	0	0	0	0	0	0
Solyc01g010910.2	mRNA	4	6	2	3	1	3	2	1	0	0	3	0	0	2	0	1	0	1	0	0	0	1	1	3	4	2	3	1	5	0	3	2	2	4	2	5	2	2	0	2	2	0	1	2	4	4	4	0
Solyc01g010920.2	mRNA	42	47	43	43	46	46	42	56	19	31	27	24	34	24	32	24	32	29	49	29	40	47	34	39	43	49	47	28	58	39	46	48	45	40	43	45	55	51	38	43	56	27	49	55	74	54	53	39
Solyc01g010930.4	mRNA	21	20	23	21	26	19	14	20	11	15	7	9	8	10	11	14	21	28	27	19	16	11	21	21	15	23	27	13	19	15	27	29	20	28	26	18	19	23	28	24	36	13	24	22	25	19	31	28
Solyc01g010940.3	mRNA	491	453	448	475	504	445	479	428	219	331	271	301	264	319	208	230	470	420	546	494	565	492	442	505	455	343	444	385	463	365	453	430	444	527	468	439	489	443	522	474	422	327	354	347	375	422	376	378
Solyc01g010950.3	mRNA	286	281	317	264	301	262	330	277	360	348	338	314	303	282	301	265	311	290	324	322	321	296	289	295	362	289	306	355	393	317	406	355	290	298	311	329	302	311	346	341	354	245	290	316	310	339	309	348
Solyc01g010960.3	mRNA	0	0	0	0	0	0	0	0	0	0	0	0	0	0	0	0	0	0	0	0	0	0	0	0	0	0	0	0	0	0	0	0	0	0	0	0	0	0	0	0	0	0	0	0	0	0	0	0
Solyc01g010970.3	mRNA	10	11	13	12	11	12	9	14	9	4	16	10	3	6	1	2	21	15	13	17	12	15	13	10	11	1	14	28	49	32	52	58	12	11	13	10	14	13	20	18	48	34	29	7	8	52	9	20
Solyc01g010990.2	mRNA	285	240	206	222	261	227	229	217	67	118	94	94	84	117	69	61	202	243	256	182	219	231	225	270	147	183	154	139	164	149	167	207	204	251	202	264	245	224	207	276	239	111	147	147	161	164	193	196
Solyc01g011000.3	mRNA	3742	3921	4751	4453	4231	4417	4174	4762	3379	3650	3104	3394	3060	3836	3393	2138	3813	4062	4844	4454	4737	4251	4634	4501	4893	3876	4421	3596	5542	2919	4578	3302	3355	3639	4275	3993	4387	4008	3551	4113	4996	2766	3271	3633	3988	3740	3032	3896
Solyc01g011005.1	mRNA	0	0	0	0	0	0	0	0	0	0	0	0	0	0	0	0	0	0	0	0	0	0	0	0	0	0	0	0	0	0	0	0	0	0	0	0	0	0	0	0	0	0	0	0	0	0	0	0
Solyc01g011020.2	mRNA	0	0	0	0	0	0	0	0	0	0	0	0	0	0	0	0	0	0	0	0	0	0	0	0	0	0	0	0	0	0	0	0	0	0	0	0	0	0	0	0	0	0	0	0	0	0	0	0
Solyc01g011030.3	mRNA	253	246	240	241	243	201	245	238	99	98	138	91	111	112	63	76	210	213	246	262	242	232	206	216	171	129	178	212	203	161	226	166	209	228	233	223	263	284	255	260	247	98	152	169	168	199	175	231
Solyc01g011040.3	mRNA	1901	1731	1913	1877	1843	1665	1836	1931	333	468	490	493	525	518	355	416	1729	1872	2043	1837	1942	1869	1678	2010	895	822	809	654	813	621	869	896	1653	1637	1648	1887	1862	1746	1706	1944	839	607	698	697	807	949	809	1794
Solyc01g011050.3	mRNA	0	0	0	0	0	0	0	0	44	1	48	7	1	8	0	10	0	0	0	0	3	0	0	0	3	5	17	17	10	0	0	3	1	0	0	0	0	0	0	0	6	0	9	0	5	0	5	0
Solyc01g011060.1	mRNA	0	0	0	0	0	0	0	0	0	0	0	0	0	0	0	0	0	0	0	0	0	0	0	0	0	0	0	0	0	0	0	0	0	0	0	0	0	0	0	0	0	0	0	0	0	0	0	0
Solyc01g011070.1	mRNA	0	0	0	0	0	0	0	0	0	0	0	0	0	0	0	0	0	0	0	0	0	0	0	0	0	0	0	0	0	0	0	0	0	0	0	0	0	0	0	0	0	0	0	0	0	0	0	0
Solyc01g011080.3	mRNA	1	0	0	1	1	0	0	0	0	0	0	0	0	0	1	0	0	0	0	0	0	0	0	0	0	1	0	0	0	0	0	0	0	0	2	0	0	0	0	0	0	0	0	0	0	0	0	1
Solyc01g011090.4	mRNA	61	22	47	41	55	47	44	48	9	18	11	20	13	8	5	12	66	60	55	64	45	58	62	74	70	59	61	48	21	32	57	75	67	59	33	45	35	41	73	65	61	17	21	25	17	19	27	54
Solyc01g011100.2	mRNA	591	407	604	505	580	525	549	574	186	253	226	326	245	271	208	189	715	844	873	738	699	767	648	798	1052	827	963	937	1001	793	923	1043	540	623	546	593	550	607	662	659	645	203	376	462	433	411	385	599
Solyc01g011105.1	mRNA	6	8	4	15	10	9	16	2	6	9	8	6	3	4	20	7	7	3	5	4	11	8	5	8	5	3	5	21	9	13	14	13	8	7	5	10	6	2	3	6	12	11	20	13	8	7	13	9
Solyc01g011110.1	mRNA	0	0	0	0	0	0	0	0	0	0	0	0	0	0	0	0	0	0	0	0	0	0	0	0	0	0	0	0	0	0	0	0	0	0	0	0	0	0	0	0	0	0	0	0	0	0	0	0
Solyc01g011113.1	mRNA	0	0	0	0	0	0	0	0	0	0	0	0	0	0	0	0	0	0	0	0	0	0	0	0	0	0	0	0	0	0	0	0	0	0	0	0	0	0	0	0	0	0	0	0	0	0	0	0
Solyc01g011115.1	mRNA	0	0	0	0	0	0	0	0	0	0	0	0	0	0	0	0	0	0	0	0	0	0	0	0	0	0	0	0	0	0	0	0	0	0	0	0	0	0	0	0	0	0	0	0	0	0	0	0
Solyc01g011117.1	mRNA	0	0	0	0	0	0	0	0	0	0	0	0	0	0	0	0	0	0	0	0	0	0	0	0	0	0	0	0	0	0	0	0	0	0	0	0	0	0	0	0	0	0	0	0	0	0	0	0
Solyc01g011170.1	mRNA	0	0	0	0	0	0	0	0	0	0	0	0	0	0	0	0	0	0	0	0	0	0	0	0	0	0	0	0	0	0	0	0	0	0	0	0	0	0	0	0	0	0	0	0	0	0	0	0
Solyc01g011180.1	mRNA	0	0	0	0	0	0	0	0	0	0	0	0	0	0	0	0	0	0	0	0	0	0	0	0	0	0	0	0	0	0	0	0	0	0	0	0	0	0	0	0	0	0	0	0	0	0	0	0
Solyc01g011190.1	mRNA	0	0	0	0	0	0	0	0	0	0	0	0	0	0	0	0	0	0	0	0	0	0	0	0	0	0	0	0	0	0	0	0	0	0	0	0	0	0	0	0	0	0	0	0	0	0	0	0
Solyc01g011200.3	mRNA	6	6	5	9	5	5	12	5	9	13	9	5	7	3	14	8	6	4	9	7	7	7	8	9	4	5	8	9	20	6	6	8	4	5	7	6	8	13	12	7	12	5	6	7	11	3	5	10
Solyc01g011220.3	mRNA	2	5	1	5	3	9	4	5	6	5	5	3	6	0	4	2	3	7	7	6	10	5	8	12	5	6	6	12	6	7	8	6	8	4	9	3	6	7	7	4	7	3	7	7	4	8	4	5
Solyc01g011230.3	mRNA	0	0	0	0	0	0	0	0	0	0	0	0	0	0	0	0	2	0	0	0	0	0	0	2	0	0	0	0	0	0	0	1	0	0	0	0	0	0	0	0	0	0	0	0	0	0	0	0
Solyc01g011260.1	mRNA	0	0	0	0	0	0	0	0	0	0	0	0	0	0	0	0	0	0	0	0	0	0	0	0	0	0	0	0	0	0	0	0	0	0	0	0	0	0	0	0	0	0	0	0	0	0	0	0
Solyc01g011270.2	mRNA	0	0	0	0	0	0	0	0	0	0	0	0	0	0	0	0	0	0	0	0	0	0	0	0	0	0	0	0	0	0	0	0	0	0	0	0	0	0	0	0	0	0	0	0	0	0	0	0
Solyc01g011273.1	mRNA	51	56	19	88	63	49	80	44	0	0	0	0	0	0	0	0	48	62	118	78	107	77	55	47	0	0	0	0	0	0	0	0	25	141	39	56	77	58	67	87	0	0	0	0	0	0	0	74
Solyc01g011277.1	mRNA	0	0	0	0	0	0	0	0	0	0	0	0	0	0	0	0	0	0	0	0	0	0	0	0	0	0	0	0	0	0	0	0	0	0	1	0	0	0	0	0	0	0	0	0	0	0	0	0
Solyc01g011300.1	mRNA	0	0	0	0	0	0	0	0	0	0	0	0	0	0	0	0	0	0	0	0	0	0	0	0	0	0	0	0	0	0	0	0	0	0	0	0	0	0	0	0	0	0	0	0	0	0	0	0
Solyc01g011310.2	mRNA	0	0	0	0	0	0	0	0	0	0	0	0	0	0	0	0	0	0	0	0	0	0	0	0	0	0	0	0	0	0	0	0	0	0	0	0	0	0	0	0	0	0	0	0	0	0	0	0
Solyc01g011320.2	mRNA	0	0	0	0	0	0	0	0	0	0	0	0	0	0	0	0	0	0	0	0	0	0	0	0	0	0	0	0	0	0	0	0	0	0	0	0	0	0	0	0	0	0	0	0	0	0	0	0
Solyc01g011330.3	mRNA	0	0	0	0	0	0	0	0	0	0	0	0	0	0	0	0	0	0	0	0	0	0	0	0	0	0	0	0	0	0	0	0	0	0	0	0	0	0	0	0	0	0	0	0	0	0	0	0
Solyc01g011340.3	mRNA	1513	1460	1439	1362	1455	1295	1536	1280	610	941	738	895	805	831	519	610	1490	1587	1591	1380	1527	1474	1373	1535	1349	1334	1538	1211	1474	1190	1485	1396	1454	1229	1435	1660	1565	1448	1353	1493	1254	725	1057	1253	1252	1192	1220	1474
Solyc01g011350.3	mRNA	2152	2158	1640	1926	1525	1741	2228	1389	120	211	157	183	177	188	147	176	1930	2302	1991	2164	2440	2003	2353	2003	313	248	290	444	442	372	333	407	2060	1798	1735	2355	2186	2240	1494	2285	651	219	381	418	282	399	292	1588
Solyc01g011352.1	mRNA	1	2	0	0	0	1	0	0	0	0	0	0	0	0	0	0	0	0	0	0	0	0	0	1	0	0	0	0	0	0	0	0	0	0	1	1	1	1	0	0	0	0	0	0	0	0	0	0
Solyc01g011354.1	mRNA	0	0	0	0	0	0	0	0	0	0	0	0	0	0	0	0	0	0	0	0	0	0	0	0	0	0	0	0	0	0	0	0	0	0	0	0	0	0	0	0	0	0	0	0	0	0	0	0
Solyc01g011356.1	mRNA	1	4	2	2	2	0	3	1	0	0	0	0	0	0	0	0	2	4	1	0	4	6	2	3	0	0	0	0	0	0	0	0	4	5	1	0	4	3	2	1	0	0	0	0	0	0	0	1
Solyc01g011358.1	mRNA	3	5	4	4	3	3	5	1	0	0	0	0	0	0	0	0	1	1	4	3	3	1	5	3	0	0	0	0	0	0	0	0	5	2	2	4	3	4	0	3	0	0	0	0	0	0	0	1
Solyc01g011390.2	mRNA	0	0	0	0	0	0	0	0	1	0	2	0	0	1	0	0	0	0	0	0	0	0	0	0	0	0	0	0	0	0	0	0	0	0	0	0	0	0	0	0	1	0	1	0	0	0	0	0
Solyc01g011410.2	mRNA	0	0	0	0	0	0	0	0	0	0	0	0	0	0	0	0	0	0	0	0	0	0	0	0	0	0	0	0	0	0	0	0	0	0	0	0	0	0	0	0	0	0.96	0	0	0	0	0	0
Solyc01g011413.1	mRNA	0	0	0	0	0	0	0	0	0	0	0	0	0	0	0	0	0	0	0	0	0	0	0	0	0	0	0	0	0	0	0	0	0	0	0	0	0	0	0	0	0	0	0	0	0	0	0	0
Solyc01g011417.1	mRNA	0	0	0	0	0	0	0	0	0	0	0	0	0	0	0	0	0	0	0	0	0	0	0	0	0	0	0	0	0	0	0	0	0	0	0	0	0	0	0	0	0	0	0	0	0	0	0	0
Solyc01g011430.4	mRNA	4	2	2	4	3	0	3	1	0	0	2	0	0	0	0	0	3	0	5	3	2	3	3	2	2	0	0	0	1	0	0	0	2	15	6	6	2	7	4	3	1	0	0	0	0	0	0	7
Solyc01g011435.1	mRNA	0	0	0	0	0	0	0	0	0	0	0	0	0	0	0	0	0	0	0	0	0	0	0	0	0	0	0	0	0	0	0	0	0	1	0	0	0	0	0	1	0	0	0	0	0	0	0	0
Solyc01g011460.3	mRNA	0	1	3	0	1	0	0	0	0	0	0	0	0	0	0	0	0	0	0	0	0	0	0	0	0	0	0	0	0	0	0	0	0	0	0	0	0	0	0	0	0	0	0	0	0	0	0	1
Solyc01g011465.1	mRNA	0	0	0	0	2	0	0	2	0	0	0	0	0	0	1	0	0	0	0	0	1	0	0	0	0	0	0	0	0	0	0	0	0	1	0	0	1	2	1	0	0	0	0	0	0	0	0	0
Solyc01g011470.1	mRNA	0	0	0	0	0	0	0	0	0	0	0	0	0	0	0	0	0	0	0	0	0	0	0	0	0	0	0	0	0	0	0	0	0	0	0	0	0	0	0	0	0	0	0	0	0	0	0	0
Solyc01g011480.1	mRNA	0	0	0	0	0	0	0	0	0	0	0	0	0	0	0	0	0	0	0	0	0	0	0	0	0	0	0	0	0	0	0	0	0	0	0	0	0	0	0	0	0	0	0	0	0	0	0	0
Solyc01g011490.1	mRNA	0	0	0	0	0	0	0	0	0	0	0	0	0	0	0	0	0	0	0	0	0	0	0	0	0	0	0	0	0	0	0	0	0	0	0	0	0	0	0	0	0	0	0	0	0	0	0	0
Solyc01g011495.1	mRNA	0	1	0	1	0	0	0	0	0	0	0	0	0	0	0	0	0	0	0	0	0	0	0	0	0	0	0	0	0	0	0	0	0	0	0	0	0	0	0	0	0	0	0	0	0	0	0	0
Solyc01g011500.1	mRNA	0	0	0	0	0	0	0	0	0	0	0	0	0	0	0	0	0	0	0	0	0	0	0	0	0	0	0	0	0	0	0	0	0	0	0	0	0	0	0	0	0	0	0	0	0	0	0	0
Solyc01g011510.4	mRNA	526.99	452	528.98	514.99	420	496	524	422.99	199	174	190	216	355	208	166	319	474	438.99	410.99	420	489.98	395	399.99	388	244	224	278	223	146	166	177	174	410	378	374	556	407.99	422	469	392	242	223	256	271	256	366	252	418
Solyc01g011520.2	mRNA	0	0	0	0	0	0	0	0	0	0	0	0	0	0	0	0	0	0	0	0	0	0	0	0	0	0	0	0	0	0	0	0	0	0	0	0	0	0	0	0	0	0	0	0	0	0	0	0
Solyc01g011530.1	mRNA	0	0	0	0	0	0	0	0	0	0	0	0	0	0	0	0	0	0	0	0	0	0	0	0	0	0	0	0	0	0	0	0	0	0	0	0	0	0	0	0	0	0	0	0	0	0	0	0
Solyc01g011540.1	mRNA	0	0	0	0	0	0	0	0	0	0	0	0	0	0	0	0	0	0	0	0	0	0	0	0	0	0	0	0	0	0	0	0	0	0	0	0	0	0	0	0	0	0	0	0	0	0	0	0
Solyc01g012540.1	mRNA	0	0	0	0	0	0	0	0	0	0	0	0	0	0	0	0	0	0	0	0	0	0	0	0	0	0	0	0	0	0	0	0	0	0	0	0	0	0	0	0	0	0	0	0	0	0	0	0
Solyc01g012550.1	mRNA	0	0	0	0	0	0	0	0	0	0	0	0	0	0	0	0	0	0	0	0	0	0	0	0	0	0	0	0	0	0	0	0	0	0	0	0	0	0	0	0	0	0	0	0	0	0	0	0
Solyc01g012560.1	mRNA	0	0	0	0	0	0	0	0	0	0	0	0	0	0	0	0	0	0	0	0	0	0	0	0	0	0	0	0	0	0	0	0	0	0	0	0	0	0	0	0	0	0	0	0	0	0	0	0
Solyc01g012570.2	mRNA	0	0	0	0	0	0	0	0	0	0	0	0	0	0	0	0	0	0	0	0	0	0	0	0	0	0	0	0	0	0	0	0	0	0	0	0	0	0	0	0	0	0	0	0	0	0	0	0
Solyc01g012580.1	mRNA	0	0	0	0	0	0	0	1	0	0	0	0	0	0	0	0	0	0	0	0	0	0	0	0	0	0	0	0	0	0	0	1	0	0	0	0	0	0	0	1	0	0	0	0	0	0	0	0
Solyc01g012585.1	mRNA	0	0	0	0	0	0	0	0	0	0	0	0	0	0	0	0	0	0	0	0	0	0	0	0	0	0	0	0	0	0	0	0	0	0	0	0	0	0	0	0	0	0	0	0	0	0	0	0
Solyc01g012590.1	mRNA	0	0	0	0	0	0	0	0	0	0	0	0	0	0	0	0	0	0	0	0	0	0	0	0	0	0	0	0	0	0	0	0	0	0	0	0	0	0	0	0	0	0	0	0	0	0	0	0
Solyc01g012610.1	mRNA	0	0	0	0	0	0	0	0	0	0	0	0	0	0	0	0	0	0	0	0	0	0	0	0	0	0	0	0	0	0	0	0	0	0	0	0	0	0	0	0	0	0	0	0	0	0	0	0
Solyc01g012650.1	mRNA	0	0	0	0	0	0	0	0	0	0	0	0	0	0	0	0	0	0	0	0	0	0	0	0	0	0	0	0	0	0	0	0	0	0	0	0	0	0	0	0	0	0	0	0	0	0	0	0
Solyc01g012670.3	mRNA	0	0	0	0	0	0	0	0	0	0	0	0	0	0	0	0	0	0	0	0	0	0	0	0	0	0	0	0	0	0	0	0	0	0	0	0	0	0	0	0	0	0	0	0	0	0	0	0
Solyc01g012680.1	mRNA	0	0	0	0	0	0	0	0	0	0	0	0	0	0	0	0	0	0	0	0	0	0	0	0	0	0	0	0	0	0	0	0	0	0	0	0	0	0	0	0	0	0	0	0	0	0	0	0
Solyc01g012690.1	mRNA	0	0	0	0	0	0	0	0	0	0	0	0	0	0	0	0	0	0	0	0	0	0	0	0	0	0	0	0	0	0	0	0	0	0	0	0	0	0	0	0	0	0	0	0	0	0	0	0
Solyc01g012700.4	mRNA	0	0	0	0	0	0	0	0	0	0	0	0	0	0	0	0	0	0	0	0	0	0	0	0	0	0	0	0	0	0	0	0	0	0	0	0	0	0	0	0	0	0	0	0	0	0	0	0
Solyc01g012720.1	mRNA	0	0	0	0	0	0	0	0	0	0	0	0	0	0	0	0	0	0	0	0	0	0	0	0	0	0	0	0	0	0	0	0	0	0	0	0	0	0	0	0	0	0	0	0	0	0	0	0
Solyc01g012730.1	mRNA	0	0	0	0	0	0	0	0	0	0	0	0	0	0	0	0	0	0	0	0	0	0	0	0	0	0	0	0	0	0	0	0	0	0	0	0	0	0	0	0	0	0	0	0	0	0	0	0
Solyc01g012740.1	mRNA	0	0	0	0	0	0	0	0	0	0	0	0	0	0	0	0	0	0	0	0	0	0	0	0	0	0	0	0	0	0	0	0	0	0	0	0	0	0	0	0	0	0	0	0	0	0	0	0
Solyc01g012750.3	mRNA	0	0	0	0	0	0	0	0	0	0	0	0	0	0	0	0	0	0	0	0	0	0	0	0	0	0	0	0	0	0	0	0	0	0	0	0	0	0	0	0	0	0	0	0	0	0	0	0
Solyc01g012760.1	mRNA	0	0	0	0	0	0	0	0	0	0	0	0	0	0	0	0	0	0	0	0	0	0	0	0	0	0	0	0	0	0	0	0	0	0	0	0	0	0	0	0	0	0	0	0	0	0	0	0
Solyc01g013760.1	mRNA	0	0	0	0	0	0	0	0	0	0	0	0	0	0	0	0	0	0	0	0	0	0	0	0	0	0	0	0	0	0	0	0	0	0	0	0	0	0	0	0	0	0	0	0	0	0	0	0
Solyc01g013780.1	mRNA	0	0	0	0	0	0	0	0	0	0	0	0	0	0	0	0	0	0	0	0	0	0	0	0	0	0	0	0	0	0	0	0	0	0	0	0	0	0	0	0	0	0	0	0	0	0	0	0
Solyc01g013790.1	mRNA	0	0	0	0	0	0	0	0	0	0	0	0	0	0	0	0	0	0	0	0	0	0	0	0	0	0	0	0	0	0	0	0	0	0	0	0	0	0	0	0	0	0	0	0	0	0	0	0
Solyc01g013810.1	mRNA	0	0	0	0	0	0	0	0	0	0	0	0	0	0	0	0	0	0	0	0	0	0	0	0	0	0	0	0	0	0	0	0	0	0	0	0	0	0	0	0	0	0	0	0	0	0	0	0
Solyc01g013820.1	mRNA	0	0	0	0	0	0	0	0	0	0	0	0	0	0	0	0	0	0	0	0	0	0	0	0	0	0	0	0	0	0	0	0	0	0	0	0	0	0	0	0	0	0	0	0	0	0	0	0
Solyc01g013840.1	mRNA	0	0	0	0	0	0	0	0	0	0	0	0	0	0	0	0	0	0	0	0	0	0	0	0	0	0	0	0	0	0	0	0	0	0	0	0	0	0	0	0	0	0	0	0	0	0	0	0
Solyc01g013850.1	mRNA	0	0	0	0	0	0	0	0	0	0	0	0	0	0	0	0	0	0	0	0	0	0	0	0	0	0	0	0	0	0	0	0	0	0	0	0	0	0	0	0	0	0	0	0	0	0	0	0
Solyc01g013860.1	mRNA	0	0	0	0	0	0	0	0	0	0	0	0	0	0	0	0	0	0	0	0	0	0	0	0	0	0	0	0	0	0	0	0	0	0	0	0	0	0	0	0	0	0	0	0	0	0	0	0
Solyc01g013870.1	mRNA	0	0	0	0	0	0	0	0	0	0	0	0	0	0	0	0	0	0	0	0	0	0	0	0	0	0	0	0	0	0	0	0	0	0	0	0	0	0	0	0	0	0	0	0	0	0	0	0
Solyc01g013880.1	mRNA	0	0	0	0	0	0	0	0	0	0	0	0	0	0	0	0	0	0	0	0	0	0	0	0	0	0	0	0	0	0	0	0	0	0	0	0	0	0	0	0	0	0	0	0	0	0	0	0
Solyc01g013883.1	mRNA	0	0	0	0	1	0	0	0	0	0	0	0	0	0	0	0	0	0	3	0	1	1	0	0	0	0	0	0	1	0	0	0	0	1	0	0	0	1	1	0	0	0	0	0	0	0	0	0
Solyc01g013887.1	mRNA	0	0	0	0	0	0	0	0	0	0	0	0	0	0	0	0	0	0	0	0	0	0	0	0	0	0	0	0	0	0	0	0	0	0	0	0	0	0	0	0	0	0	0	0	0	0	0	0
Solyc01g013890.3	mRNA	2.01	1	2.02	2.01	0	0	0	1.01	0	0	0	0	0	0	0	0	0	1.01	1.01	0	2.02	1	1.01	0	0	0	0	0	0	0	0	0	0	0	1	0	1.01	0	0	0	0	0	0	0	0	0	0	0
Solyc01g013910.1	mRNA	0	0	0	0	0	0	0	0	0	0	0	0	0	0	0	0	0	0	0	0	0	0	0	0	0	0	0	0	0	0	0	0	0	0	0	0	0	0	0	0	0	0	0	0	0	0	0	0
Solyc01g013920.1	mRNA	0	0	0	0	0	0	0	0	0	0	0	0	0	0	0	0	0	0	0	0	0	0	0	0	0	0	0	0	0	0	0	0	0	0	0	0	0	0	0	0	0	0	0	0	0	0	0	0
Solyc01g013930.1	mRNA	0	0	0	0	0	0	0	0	0	0	0	0	0	0	0	0	0	0	0	0	0	0	0	0	0	0	0	0	0	0	0	0	0	0	0	0	0	0	0	0	0	0	0	0	0	0	0	0
Solyc01g013950.2	mRNA	0	0	0	0	0	0	0	0	0	0	0	0	0	0	0	0	0	0	0	0	0	0	0	0	0	0	0	0	0	0	0	0	0	0	0	0	0	0	0	0	0	0	0	0	0	0	0	0
Solyc01g013970.1	mRNA	0	0	0	0	0	0	0	0	0	0	0	0	0	0	0	0	0	0	0	0	0	0	0	0	0	0	0	0	0	0	0	0	0	0	0	0	0	0	0	0	0	0	0	0	0	0	0	0
Solyc01g013975.1	mRNA	0	0	0	0	0	0	0	0	0	0	0	0	0	0	0	0	0	0	0	0	0	0	0	0	0	0	0	0	0	0	0	0	0	0	0	0	0	0	0	0	0	0	0	0	1	0	0	0
Solyc01g013980.1	mRNA	0	0	0	0	0	0	0	0	0	0	0	0	0	0	0	0	0	0	0	0	0	0	0	0	0	0	0	0	0	0	0	0	0	0	0	0	0	0	0	0	0	0	0	0	0	0	0	0
Solyc01g013985.1	mRNA	0	0	0	0	0	0	0	0	0	0	0	0	0	0	0	0	0	0	0	0	0	0	0	0	0	0	0	0	0	0	0	0	0	0	0	0	0	0	0	0	0	0	0	0	0	0	0	0
Solyc01g013990.1	mRNA	0	0	0	0	0	0	0	0	0	0	0	0	0	0	0	0	0	0	0	0	0	0	0	0	0	0	0	0	0	0	0	0	0	0	0	0	0	0	0	0	0	0	0	0	0	0	0	0
Solyc01g013995.2	mRNA	1	1	2	0	1	0	2	0	0	0	0	0	0	0	0	0	0	1	0	1	2	0	0	1	0	0	0	0	0	0	0	0	0	2	0	0	1	0	1	1	0	0	0	0	0	0	0	0
Solyc01g014000.1	mRNA	0	0	0	0	0	0	0	0	0	0	0	0	0	0	0	0	0	0	0	0	0	0	0	0	0	0	0	0	0	0	0	0	0	0	0	0	0	0	0	0	0	0	0	0	0	0	0	0
Solyc01g014010.1	mRNA	0	0	0	0	0	0	0	0	0	0	0	0	0	0	0	0	0	0	0	0	0	0	0	0	0	0	0	0	0	0	0	0	0	0	0	0	0	0	0	0	0	0	0	0	0	0	0	0
Solyc01g014020.1	mRNA	0	0	0	0	0	0	0	0	0	0	0	0	0	0	0	0	0	0	0	0	0	0	0	0	0	0	0	0	0	0	0	0	0	0	0	0	0	0	0	0	0	0	0	0	0	0	0	0
Solyc01g014050.1	mRNA	0	0	0	0	0	0	0	0	0	0	0	0	0	0	0	0	0	0	0	0	0	0	0	0	0	0	0	0	0	0	0	0	0	0	0	0	0	0	0	0	0	0	0	0	0	0	0	0
Solyc01g014055.1	mRNA	0	0	0	0	0	0	0	0	0	0	0	0	0	0	0	0	0	0	0	0	0	0	0	0	0	0	0	0	0	0	0	0	0	0	0	0	0	0	0	0	0	0	0	0	0	0	0	0
Solyc01g014060.3	mRNA	0	0	0	0	0	0	0	0	0	0	0	0	0	0	0	0	0	0	0	0	0	0	0	0	0	0	0	0	0	0	0	0	0	0	0	0	0	0	0	0	0	0	0	0	0	0	0	0
Solyc01g014070.1	mRNA	0	0	0	0	0	0	0	0	0	0	0	0	0	0	0	0	0	0	0	0	0	0	0	0	0	0	0	0	0	0	0	0	0	0	0	0	0	0	0	0	0	0	0	0	0	0	0	0
Solyc01g014090.1	mRNA	0	0	0	0	0	0	0	0	0	0	0	0	0	0	0	0	0	0	0	0	0	0	0	0	0	0	0	0	0	0	0	0	0	0	0	0	0	0	0	0	0	0	0	0	0	0	0	0
Solyc01g014100.3	mRNA	237	302	521	364	307	251	294	466	0	0	0	0	1	0	0	0	415	246	267	469	311	294	302	155	0	0	0	0	0	1	0	0	263	358	414	252	336	499	454	305	0	0	0	2	0	0	0	347
Solyc01g014105.1	mRNA	278.1	201.27	294.78	239.04	268.57	304.38	272.74	277.3	597.17	659.95	572.51	516.84	499.33	442.56	358.39	449.15	204.19	171.2	222.71	205.75	180.22	180.19	218.02	150.5	120.53	136.06	117.85	72.16	58.27	61.34	65.46	104.91	193.67	208.25	195.21	186.23	195.66	198.19	211.7	233.64	316.71	406.91	325.77	497.64	342.68	337.69	395.29	330.18
Solyc01g014130.2	mRNA	0	0	0	0	0	0	0	0	1	0	0	0	0	0	0	0	0	0	0	0	0	0	0	0	0	0	0	0	0	0	0	0	0	0	0	0	0	0	0	0	0	0	0	0	0	0	0	0
Solyc01g014140.3	mRNA	1	0	0	0	0	0	0	0	84	165	55	188	89	127	99	51	1	0	1	1	0	0	0	1	53	74	57	20	35	11	53	17	0	0	0	0	1	1	0	0	34	71	43	114	142	45	87	2
Solyc01g014150.1	mRNA	0	0	0	0	0	0	0	0	3	21	5	6	5	11	4	3	0	0	0	0	0	0	0	0	4	5	6	2	4	0	1	0	0	0	0	0	1	0	0	0	3	2	2	7	3	3	4	0
Solyc01g014160.1	mRNA	0	0	0	0	0	0	0	0	0	1	0	0	0	0	0	0	0	0	0	0	0	0	0	0	0	0	0	1	0	0	1	0	0	0	0	0	0	0	0	0	0	0	0	0	0	0	0	0
Solyc01g014170.1	mRNA	0	0	0	0	0	0	0	0	0	0	0	0	0	0	0	0	0	0	0	0	0	0	0	0	0	0	0	0	0	0	0	0	0	0	0	0	0	0	0	0	0	0	0	0	0	0	0	0
Solyc01g014180.3	mRNA	1670	2049	1876	2098	1617	1474	2292	1819	543	634	824	414	480	609	464	390	2182	2176	2467	2434	2564	2234	2424	2479	2101	1380	2427	2925	4498	2605	2803	2873	2439	2485	2276	2266	2386	2529	2583	2263	3894	631	2100	1795	1810	2897	1764	2012
Solyc01g014210.1	mRNA	0	0	0	0	0	0	0	0	0	0	0	0	0	0	0	0	0	0	0	0	0	0	0	0	0	0	0	0	0	0	0	0	0	0	0	0	0	0	0	0	0	0	0	0	0	0	0	0
Solyc01g014220.3	mRNA	0	0	0	0	0	0	0	0	0	0	0	0	0	0	0	0	0	0	0	0	0	0	0	0	0	0	0	0	0	0	0	0	0	0	0	0	0	0	0	0	0	0	0	0	0	0	0	0
Solyc01g014230.4	mRNA	235	189	185	244	174	196	225	156	256	302	231	208	254	194	183	170	208	239	168	172	192	210	197	232	399	361	357	329	318	295	372	324	275	200	166	201	200	229	234	203	450	198	362	381	315	363	327	208
Solyc01g014240.1	mRNA	0	0	0	0	0	0	0	0	0	0	0	0	0	0	0	0	0	0	0	0	0	0	0	0	0	0	0	0	0	0	0	0	0	0	0	0	0	0	0	0	0	0	0	0	0	0	0	0
Solyc01g014250.2	mRNA	7	27	12	14	17	19	17	13	14	6	16	15	17	14	12	16	15	8	16	11	20	16	16	19	46	36	28	43	25	24	27	27	21	10	10	23	25	19	13	22	51	16	13	22	18	26	21	16
Solyc01g014260.1	mRNA	0	0	0	0	0	0	0	0	0	0	0	0	0	0	0	0	0	0	0	0	0	0	0	0	0	0	0	0	0	0	0	0	0	0	0	0	0	0	0	0	0	0	0	0	0	0	0	0
Solyc01g014270.3	mRNA	56	76	44	72	46	54	64	53	133	103	100	100	84	129	160	129	37	60	53	51	78	43	55	40	113	90	113	168	194	203	100	125	46	61	62	62	60	76	72	68	165	111	141	142	101	182	109	49
Solyc01g014275.1	mRNA	0	0	0	0	0	0	0	0	0	0	0	0	0	0	0	0	0	0	0	0	0	0	0	0	0	0	0	0	0	0	0	0	0	0	0	0	0	0	0	0	0	0	0	0	0	0	0	0
Solyc01g014300.1	mRNA	0	0	0	0	0	0	0	0	0	0	0	0	0	0	0	0	0	0	0	0	0	0	0	0	0	0	0	0	0	0	0	0	0	0	0	0	0	0	0	0	0	0	0	0	0	0	0	0
Solyc01g014310.2	mRNA	0	0	0	0	0	0	0	0	0	0	0	0	0	0	0	0	0	0	0	0	0	0	0	0	0	0	0	0	0	0	0	0	0	0	0	0	0	0	0	0	0	0	0	0	0	0	0	0
Solyc01g014315.1	mRNA	0	0	0	0	0	0	0	0	0	0	0	0	0	0	0	0	0	0	0	0	0	0	0	0	0	0	0	0	0	0	0	0	0	0	0	0	0	0	0	0	0	0	0	0	0	0	0	0
Solyc01g014320.4	mRNA	0	0	0	0	1	0	1	0	308	320	304	469	383	341	331	403	0	1	0	1	0	0	0	0	88	158	62	75	19	58	32	50	0	0	0	0	0	0	0	0	63	267	102	159	154	137	197	0
Solyc01g014350.1	mRNA	0	0	0	0	0	0	0	0	0	0	0	0	0	0	0	0	0	0	0	0	0	0	0	0	0	0	0	0	0	0	0	0	0	0	0	0	0	0	0	0	0	0	0	0	0	0	0	0
Solyc01g014355.1	mRNA	0	0	0	0	0	0	0	0	0	0	0	0	0	0	0	0	0	0	0	0	0	0	0	0	0	0	0	0	0	0	0	0	0	0	0	0	0	0	0	0	0	0	0	0	0	0	0	0
Solyc01g014360.1	mRNA	0	0	0	0	0	0	0	0	0	0	0	0	0	0	0	0	0	0	0	0	0	0	0	0	0	0	0	0	0	0	0	0	0	0	0	0	0	0	0	0	0	0	0	0	0	0	0	0
Solyc01g014363.1	mRNA	0	0	0	0	0	0	0	0	0	0	0	0	0	0	0	0	0	0	0	1	0	0	0	0	0	0	0	0	0	0	0	0	0	0	0	0	0	0	0	0	0	0	0	0	0	0	0	1
Solyc01g014367.1	mRNA	0	0	0	0	0	0	0	0	0	0	0	0	0	0	0	0	0	0	0	0	0	0	0	0	0	0	0	0	0	0	0	0	0	0	0	0	0	0	0	0	0	0	0	0	0	0	0	0
Solyc01g014370.2	mRNA	0	0	0	0	0	0	0	0	0	0	0	0	0	0	0	0	0	0	0	0	0	0	0	0	0	0	0	0	0	0	0	0	0	0	0	0	0	0	0	0	0	0	0	0	0	0	0	0
Solyc01g014373.1	mRNA	91.9	114.73	136.22	122.96	105.43	103.62	145.26	120.7	995.83	679.05	771.49	618.16	711.67	633.44	797.61	748.85	69.81	63.8	76.29	80.25	64.78	54.81	54.98	60.5	191.47	195.94	138.15	156.84	130.73	147.66	122.54	86.09	82.33	95.75	105.79	81.77	93.34	94.81	74.3	99.36	421.29	547.09	542.23	721.36	481.32	549.31	523.71	146.82
Solyc01g014377.1	mRNA	0	0	0	0	0	0	0	0	0	0	0	0	0	0	0	0	0	0	0	0	0	0	0	0	0	0	0	0	0	0	0	0	0	0	0	0	0	0	0	0	0	0	0	0	0	0	0	0
Solyc01g014390.3	mRNA	0	0	0	0	0	0	0	0	0	0	0	0	0	0	0	0	0	0	0	0	0	0	0	0	0	0	0	0	0	0	0	0	0	0	0	0	0	0	0	0	0	0	0	0	0	0	0	0
Solyc01g014400.2	mRNA	0	0	0	0	0	0	0	0	0	0	0	0	0	0	0	0	0	0	0	0	0	0	0	0	0	0	0	0	0	0	0	0	0	0	0	0	0	0	0	0	0	0	0	0	0	0	0	0
Solyc01g014410.1	mRNA	0	0	0	0	0	0	0	0	0	0	0	0	0	0	0	0	0	0	0	0	0	0	0	0	0	0	0	0	0	0	0	0	0	0	0	0	0	0	0	0	0	0	0	0	0	0	0	0
Solyc01g014420.1	mRNA	0	0	0	0	0	0	0	0	0	0	0	0	0	0	0	0	0	0	0	0	0	0	0	0	0	0	0	0	0	0	0	0	0	0	0	0	0	0	0	0	0	0	0	0	0	0	0	0
Solyc01g014430.1	mRNA	0	0	0	0	0	0	0	0	0	0	0	0	0	0	0	0	0	0	0	0	0	0	0	0	0	0	0	0	0	0	0	0	0	0	0	0	0	0	0	0	0	0	0	0	0	0	0	0
Solyc01g014440.2	mRNA	0	0	0	0	0	0	0	0	0	0	0	0	0	0	0	0	0	0	0	0	0	0	0	0	0	0	0	0	0	0	0	0	0	0	0	0	0	0	0	0	0	0	0	0	0	0	0	0
Solyc01g014450.1	mRNA	0	0	0	0	0	0	0	0	0	0	0	0	0	0	0	0	0	0	0	0	0	0	0	0	0	0	0	0	0	0	0	0	0	0	0	0	0	0	0	0	0	0	0	0	0	0	0	0
Solyc01g014470.1	mRNA	1	0	0	0	0	1	0	0	0	0	0	0	0	0	0	0	1	1	0	0	1	1	0	0	0	0	0	0	0	0	0	0	2	0	0	0	2	1	1	3	1	0	0	0	1	1	0	0
Solyc01g014480.3	mRNA	341	276	308	252	331	253	271	294	176	166	145	175	209	167	165	132	289	289	304	239	285	279	223	284	324	235	304	275	338	266	309	300	309	287	234	307	314	293	303	285	328	167	251	243	218	256	201	384
Solyc01g014490.4	mRNA	292	221	293	230	312	232	277	230	88	124	101	123	99	93	90	98	268	291	277	295	265	287	256	272	181	192	185	186	217	206	201	209	290	258	261	313	268	284	341	305	284	102	184	189	184	220	223	318
Solyc01g014510.2	mRNA	0	0	0	0	0	0	0	0	0	0	0	0	0	0	0	0	0	0	0	0	0	0	0	0	0	0	0	0	0	0	0	0	0	0	0	0	0	0	0	0	0	0	0	0	0	0	0	0
Solyc01g014520.1	mRNA	0	0	0	0	0	0	0	0	0	0	0	0	0	0	0	0	0	0	0	0	0	0	0	0	0	0	0	0	0	0	0	0	0	0	0	0	0	0	0	0	0	0	0	0	0	0	0	0
Solyc01g014530.2	mRNA	0	0	0	0	0	0	0	0	0	0	0	0	0	0	0	1	0	0	0	0	0	0	0	0	0	1	0	2	0	1	0	1	0	0	0	0	0	0	0	0	0	0	1	0	0	1	0	0
Solyc01g014533.1	mRNA	0	0	0	0	0	0	0	0	0	0	0	0	0	0	0	0	0	0	0	0	0	0	0	0	0	0	0	0	0	0	0	0	0	0	0	0	0	0	0	0	0	0	0	0	0	0	0	0
Solyc01g014540.3	mRNA	0	0	0	0	0	0	0	0	0	0	0	0	0	0	0	0	0	0	0	0	0	0	0	0	0	0	0	0	0	0	0	0	0	0	0	0	0	0	0	0	0	0	0	0	0	0	0	0
Solyc01g014550.3	mRNA	0	0	0	0	0	0	0	0	0	0	0	0	0	0	0	0	0	0	0	0	0	0	0	0	0	0	0	0	0	0	0	0	0	0	0	0	0	0	0	0	0	0	0	0	0	0	0	0
Solyc01g014560.4	mRNA	0	4	0	0	0	0	4	1	3	1	7	4	2	5	4	5	2	1	3	1	1	1	1	0	29	27	28	27	9	16	12	27	0	1	2	1	1	2	1	3	13	5	7	10	4	22	4	0
Solyc01g014620.1	mRNA	0	0	0	0	0	0	1	1	0	0	1	6	0	0	0	3	0	0	0	1	0	1	1	0	1	3	1	2	1	2	3	2	0	0	0	1	0	1	0	0	4	0	1	5	5	1	2	2
Solyc01g014640.1	mRNA	0	0	0	0	0	0	0	0	0	0	0	0	0	0	0	0	0	0	0	0	0	0	0	0	0	0	0	0	0	0	0	0	0	0	0	0	0	0	0	0	0	0	0	0	0	0	0	0
Solyc01g014650.1	mRNA	0	0	0	0	0	0	0	0	0	0	0	0	0	0	0	0	0	0	0	0	0	0	0	0	0	0	0	0	0	0	0	0	0	0	0	0	0	0	0	0	0	0	0	0	0	0	0	0
Solyc01g014660.1	mRNA	0	0	0	0	0	0	0	0	0	0	0	0	0	0	0	0	0	0	0	0	0	0	0	0	0	0	0	0	0	0	0	0	0	0	0	0	0	0	0	0	0	0	0	0	0	0	0	0
Solyc01g014680.1	mRNA	0	0	0	0	0	0	0	0	0	0	0	0	0	0	0	0	0	0	0	0	0	0	0	0	0	0	0	0	0	0	0	0	0	0	0	0	0	0	0	0	0	0	0	0	0	0	0	0
Solyc01g014690.2	mRNA	0	0	0	0	0	0	0	0	0	0	0	0	0	0	0	0	0	0	0	0	0	0	0	0	0	0	0	0	0	0	0	0	0	0	0	0	0	0	0	0	0	0	0	0	0	0	0	0
Solyc01g014700.2	mRNA	0	0	0	0	0	0	0	0	4	6	4	3	0	0	2	0	0	0	0	0	0	0	0	0	17	18	18	39	33	17	15	18	0	0	0	0	0	0	0	0	28	0	7	17	10	20	16	0
Solyc01g014710.1	mRNA	0	0	0	0	0	0	0	0	0	0	0	0	0	0	0	0	0	0	0	0	0	0	0	0	0	0	0	0	0	0	0	0	0	0	0	0	0	0	0	0	0	0	0	0	0	0	0	0
Solyc01g014720.3	mRNA	0	0	0	0	1	0	0	0	0	0	0	0	0	0	0	0	0	0	1	0	0	0	0	0	0	0	0	0	0	0	0	0	1	0	0	0	0	0	0	1	0	0	0	0	0	0	0	1
Solyc01g014725.2	mRNA	0	0	0	0	0	0	0	0	0	0	0	0	0	0	0	0	0	0	0	0	0	0	0	0	0	0	0	0	0	0	0	0	0	0	0	0	0	0	0	0	0	0	0	0	0	0	0	0
Solyc01g014730.2	mRNA	0	0	0	0	0	0	0	0	0	0	0	2	0	2	0	0	0	0	0	0	0	0	0	0	1	0	0	0	0	0	0	1	0	0	0	0	0	0	0	0	0	0	0	0	0	0	1	0
Solyc01g014740.1	mRNA	0	0	0	0	0	0	0	0	0	0	0	0	0	0	0	0	0	0	0	0	0	0	0	0	0	0	0	0	0	0	0	0	0	0	0	0	0	0	0	0	0	0	0	0	0	0	0	0
Solyc01g014745.1	mRNA	0	0	0	0	0	0	0	0	0	0	0	0	0	0	0	0	0	0	0	0	0	0	0	0	0	0	0	0	0	0	0	0	0	0	0	0	0	0	0	0	0	0	1	0	0	0	0	0
Solyc01g014760.1	mRNA	0	0	0	0	0	0	0	0	0	0	0	0	0	0	0	0	0	0	0	0	0	0	0	0	0	0	0	0	0	0	0	0	0	0	0	0	0	0	0	0	0	0	0	0	0	0	0	0
Solyc01g014800.1	mRNA	0	0	0	0	0	0	0	0	0	0	0	0	0	0	0	0	0	0	0	0	0	0	0	0	0	0	0	0	0	0	0	0	0	0	0	0	0	0	0	0	0	0	0	0	0	0	0	0
Solyc01g014820.2	mRNA	0	0	0	0	0	0	0	0	0	0	0	0	0	0	0	0	0	0	0	0	0	0	0	0	0	0	0	0	0	0	0	0	0	0	0	0	0	0	0	0	0	0	0	0	0	0	0	0
Solyc01g014830.1	mRNA	0	0	0	0	0	0	0	0	0	0	0	0	0	0	0	0	0	0	0	0	0	0	0	0	0	0	0	0	0	0	0	0	0	0	0	0	0	0	0	0	0	0	0	0	0	0	0	0
Solyc01g014840.3	mRNA	28	22	25	22	21	31	18	26	29	194	42	162	94	123	54	31	24	20	29	23	15	21	15	21	185	138	233	91	197	47	232	156	23	33	16	17	17	36	47	26	245	50	126	152	214	181	164	30
Solyc01g014850.4	mRNA	172	161	246	218	182	173	198	194	70	64	96	71	79	72	90	96	158	169	198	224	202	209	161	162	115	69	131	192	264	119	137	152	174	179	196	195	204	178	192	188	112	79	132	91	98	118	116	213
Solyc01g014860.3	mRNA	1	0	0	0	0	0	0	0	0	0	0	1	0	0	0	1	0	0	0	0	0	0	0	0	0	0	0	0	0	0	0	0	0	2	0	1	1	0	0	0	0	0	0	0	0	0	0	0
Solyc01g014910.2	mRNA	13	14	26	23	45	22	9	32	0	0	0	0	0	0	0	0	22	18	43	34	21	28	17	14	0	0	0	0	0	0	0	0	13	23	26	16	30	23	41	34	0	0	0	0	0	0	0	43
Solyc01g014930.2	mRNA	0	0	0	0	0	0	0	0	0	0	0	0	0	0	0	0	0	0	0	0	0	0	0	0	0	0	0	0	0	0	0	0	0	0	0	0	0	0	0	0	0	0	0	0	0	0	0	0
Solyc01g014940.2	mRNA	0	0	0	0	0	0	0	0	0	0	0	0	0	0	0	0	0	0	0	0	0	0	0	0	0	0	0	0	0	0	0	0	0	0	0	0	0	0	0	0	0	0	0	0	0	0	0	0
Solyc01g014960.1	mRNA	0	0	0	1	0	0	1	0	0	0	0	0	0	0	0	0	0	0	0	1	0	1	0	0	0	0	0	0	0	0	0	0	0	0	0	0	0	2	0	1	0	0	0	0	0	0	0	2
Solyc01g014963.1	mRNA	0	0	0	0	0	0	0	0	0	0	0	0	0	0	0	0	0	0	0	0	0	0	0	0	0	0	0	0	0	0	0	0	0	0	0	0	0	0	0	0	0	0	0	0	0	0	0	0
Solyc01g014967.1	mRNA	0	0	0	0	0	0	0	0	0	0	0	0	0	0	0	0	0	0	0	0	0	0	0	0	0	0	0	0	0	0	0	0	0	0	0	0	0	0	0	0	0	0	0	0	0	0	0	0
Solyc01g014970.1	mRNA	0	0	0	0	1	0	0	0	0	0	0	0	0	0	0	0	0	0	0	0	0	0	0	0	0	0	0	0	0	0	0	0	0	0	0	0	0	0	0	0	0	0	0	0	0	0	0	0
Solyc01g014980.4	mRNA	0	0	0	0	0	0	2	0	0	0	0	0	0	0	0	0	0	0	1	0	0	1	0	0	0	0	0	0	0	0	0	0	0	0	0	0	0	0	2	0	0	0	0	0	0	0	0	0
Solyc01g014990.3	mRNA	0	0	0	0	0	0	0	1	0	0	0	0	0	0	0	0	0	0	0	0	0	0	0	0	0	0	0	0	0	0	0	0	0	0	0	0	0	0	0	0	0	0	0	0	0	0	0	0
Solyc01g015000.3	mRNA	0	0	0	0	0	0	1.2	0	0	0	0	0	0	0	0	0	0	0	0	0	0	0	0	0	1.04	0	0.25	0	0.05	0	0	0	2.08	0	0	0	0	0	0	0	0	0	0	0	0	0	0	0
Solyc01g015010.1	mRNA	0	0	0	0	0	0	0	0	0	0	0	0	0	0	0	0	0	0	0	0	0	0	0	0	0	0	0	0	0	0	0	0	0	0	0	0	0	0	0	0	0	0	0	0	0	0	0	0
Solyc01g015020.4	mRNA	644	544	470	450	532	474	613	447	600	777	530	565	603	602	405	431	481	503	465	406	442	445	519	477	777	726	573	530	589	699	825	621	453	633	510	444	528	601	502	478	862	556	667	685	580	691	492	552
Solyc01g015030.1	mRNA	0	0	0	0	0	0	0	0	0	0	0	0	0	0	0	0	0	0	0	0	0	0	0	0	0	0	0	0	0	0	0	0	0	0	0	0	0	0	0	0	0	0	0	0	0	0	0	0
Solyc01g015035.1	mRNA	0	0	0	0	0	0	0	0	0	0	0	0	0	0	0	0	0	0	0	0	0	0	0	0	0	0	0	0	0	0	0	0	0	0	0	0	0	0	0	0	0	0	0	0	0	0	0	0
Solyc01g015050.1	mRNA	0	0	0	0	0	0	0	0	0	0	0	0	0	0	0	0	0	0	0	0	0	0	0	0	0	0	0	0	0	0	0	0	0	0	0	0	0	0	0	0	0	0	0	0	0	0	0	0
Solyc01g015060.1	mRNA	0	0	0	0	0	0	0	0	0	0	0	0	0	0	0	0	0	0	0	0	0	0	0	0	0	0	0	0	0	0	0	0	0	0	0	0	0	0	0	0	0	0	0	0	0	0	0	0
Solyc01g015080.3	mRNA	0	0	0	0	0	0	0	0	0	0	0	0	0	0	0	0	0	0	0	0	0	0	0	0	0	0	0	0	0	0	0	0	0	0	0	0	0	0	0	0	0	0	0	0	0	0	0	0
Solyc01g015130.1	mRNA	0	0	0	0	0	0	0	0	0	0	0	0	0	0	0	0	0	0	0	0	0	0	0	0	0	0	0	0	0	0	0	0	0	0	0	0	0	0	0	0	0	0	0	0	0	0	0	0
Solyc01g015133.1	mRNA	0	0	0	0	0	0	0	0	0	0	0	0	0	0	0	0	0	0	0	0	0	0	0	0	0	0	0	0	0	0	0	0	0	0	0	0	0	0	0	0	0	0	0	0	0	0	0	0
Solyc01g015137.1	mRNA	0	0	0	0	0	0	0	0	0	0	0	0	0	0	0	0	0	0	0	0	0	0	0	0	0	0	0	0	0	0	0	0	0	0	0	0	0	0	0	0	0	0	0	0	0	0	0	0
Solyc01g015180.1	mRNA	0	0	0	0	0	0	0	0	0	0	0	0	0	0	0	0	0	0	0	0	0	0	0	0	0	0	0	0	0	0	0	0	0	0	0	0	0	0	0	0	0	0	0	0	0	0	0	0
Solyc01g015185.1	mRNA	0	0	0	0	0	0	0	0	0	0	0	0	0	0	0	0	0	0	0	0	0	0	0	0	0	0	0	0	0	0	0	0	0	0	0	0	0	0	0	0	0	0	0	0	0	0	0	0
Solyc01g015200.1	mRNA	0	0	0	0	0	0	0	0	0	0	0	0	0	0	0	0	0	0	0	0	0	0	0	0	0	0	0	0	0	0	0	0	0	0	0	0	0	0	0	0	0	0	0	0	0	0	0	0
Solyc01g015210.1	mRNA	0	0	0	0	0	0	0	0	0	0	0	0	0	0	0	0	0	0	0	0	0	0	0	0	0	0	0	0	0	0	0	0	1	0	0	0	0	0	0	0	0	0	0	0	0	0	0	0
Solyc01g015230.3	mRNA	0	0	0	0	0	0	0	0	0	0	0	0	0	0	0	0	0	0	0	0	0	0	0	0	0	0	0	0	0	0	0	0	0	0	0	0	0	0	0	0	0	0	0	0	0	0	0	0
Solyc01g015250.1	mRNA	0	0	0	0	0	0	0	0	0	0	0	0	0	0	0	0	0	0	0	0	0	0	0	0	0	0	0	0	0	0	0	0	0	0	0	0	0	0	0	0	0	0	0	0	0	0	0	0
Solyc01g015280.1	mRNA	0	0	0	0	0	0	0	0	0	0	0	0	0	0	0	0	0	0	0	0	0	0	0	0	0	0	0	0	0	0	0	0	0	0	0	0	0	0	0	0	0	0	0	0	0	0	0	0
Solyc01g015290.1	mRNA	0	0	0	0	0	0	0	0	0	0	0	0	0	0	0	0	0	0	0	0	0	0	0	0	0	0	0	0	0	0	0	0	0	0	0	0	0	0	0	0	0	0	0	0	0	0	0	0
Solyc01g015293.1	mRNA	20	17	7	14	12	12	14	19	8	1	4	8	1	3	4	5	14	20	11	7	15	6	9	11	10	15	7	10	7	9	7	12	19	14	8	18	17	11	18	10	17	5	13	10	6	13	9	12
Solyc01g015297.1	mRNA	0	0	0	0	0	0	0	0	0	0	0	0	0	0	0	0	0	0	0	0	0	0	0	0	0	0	0	0	0	0	0	0	0	0	0	0	0	0	0	0	0	0	0	0	0	0	0	0
Solyc01g016300.1	mRNA	0	0	0	0	0	0	0	0	0	0	0	0	0	0	0	0	0	0	0	0	0	0	0	0	0	0	0	0	0	0	0	0	0	0	0	0	0	0	0	0	0	0	0	0	0	0	0	0
Solyc01g016305.1	mRNA	0	0	0	0	0	1	1	0	0	0	0	0	0	0	0	0	0	0	0	0	0	0	0	0	0	0	0	0	0	0	0	0	0	0	0	0	0	0	0	0	0	0	0	0	0	0	0	0
Solyc01g016350.1	mRNA	0	0	0	0	0	0	0	0	0	0	0	0	0	0	0	0	0	0	0	0	0	0	0	0	0	0	0	0	0	0	0	0	0	0	0	0	0	0	0	0	0	0	0	0	0	0	0	0
Solyc01g016355.1	mRNA	0	0	0	0	0	0	0	0	0	0	0	1.01	0	0	0	0	0	0	0	0	0	0	0	0	0	1	0	0	0	1	0	0	0	0	0	0	0	0	0	0	1	0	1	0	0	0	1.93	0
Solyc01g016380.4	mRNA	0	1	1	1	0	0	4	1	1	0	1	0	0	1	1	1	1	1	0	0	2	1	0	0	1	1	0	0	0	1	0	0	0	0	0	0	1	0	1	0	0	0	2	1	0	1	1	0
Solyc01g016390.4	mRNA	0	0	0	1	0	0	0	0	0	0	0	0	0	1	0	0	0	0	0	0	0	0	0	0	0	1	0	0	0	0	0	0	0	0	0	1	0	0	0	0	0	0	0	0	0	0	1	0
Solyc01g016400.1	mRNA	0	0	0	0	0	0	0	0	0	0	0	0	0	0	0	0	0	0	0	0	0	0	0	0	0	0	0	0	0	0	0	0	0	0	0	0	0	0	0	0	0	0	0	0	0	0	0	0
Solyc01g016410.4	mRNA	105	78	72	78	90	70	91	76	53	40	33	38	31	31	37	32	94	91	71	108	73	81	59	74	70	38	69	99	73	38	97	66	76	77	68	65	79	80	92	89	87	36	50	65	57	80	49	90
Solyc01g016412.1	mRNA	0	0	0	0	0	0	0	0	0	0	0	0	0	0	0	0	0	0	0	0	0	0	0	0	0	0	0	0	0	0	0	0	0	0	0	0	0	0	0	0	0	0	0	0	0	0	0	0
Solyc01g016414.1	mRNA	0	2	0	1.02	0	0	0	0	0	2.09	0	0	0	0	0	0	3.18	0	0	0	0	0	0	0	1	1	0	0	0	0	1.05	0	0	0	0	2.02	1	1	1	1.02	0	0	1	0	1	1.03	1	0
Solyc01g016416.1	mRNA	0	0	0	1	0	0	0	0	0	0	0	0	0	0	0	0	0	0	0	0	0	0	0	0	0	0	0	0	0	0	0	0	0	0	0	1	0	0	0	0	0	0	0	0	0	0	0	0
Solyc01g016418.1	mRNA	0	0	0	0	0	0	0	0	0	0	0	0	0	0	0	0	0	0	0	0	0	0	0	0	0	0	0	0	0	0	0	0	0	0	0	0	0	0	0	0	0	0	0	0	0	0	0	0
Solyc01g016430.1	mRNA	0	0	0	0	0	0	0	0	0	0	0	0	0	0	0	0	0	0	0	0	0	0	0	0	0	0	0	0	0	0	0	0	0	0	0	0	0	0	0	0	0	0	0	0	0	0	0	0
Solyc01g016450.1	mRNA	0	0	0	0	0	0	0	0	0	0	0	0	0	0	0	0	0	0	0	0	0	0	0	0	0	0	0	0	0	0	0	0	0	0	0	0	0	0	0	0	0	0	0	0	0	0	0	0
Solyc01g016460.4	mRNA	1	0	0	0	2	1	0	1	0	0	0	0	2	0	2	0	0	0	0	0	0	1	0	0	2	1	1	1	1	4	2	1	1	3	1	0	0	0	0	1	0	1	0	1	3	0	0	1
Solyc01g016470.3	mRNA	1187	1205	1205	1301	1061	1262	1188	1361	451	655	358	668	507	812	549	307	1117	1298	1330	1176	1319	1165	1332	1254	641	823	661	522	897	527	649	602	880	998	1136	1217	1226	1106	839	1051	959	606	635	529	723	572	528	1018
Solyc01g016510.1	mRNA	2	0	3	2	2	0	1	4	0	0	0	0	0	0	0	0	2	2	3	4	1	4	0	2	0	0	0	0	0	0	0	0	0	5	3	2	1	1	1	3	0	0	0	0	1	0	0	1
Solyc01g016520.1	mRNA	0	0	0	0	0	0	0	0	0	0	0	0	0	0	0	0	0	0	0	0	0	0	0	0	0	0	0	0	0	0	0	0	0	0	0	0	0	0	0	0	0	0	0	0	0	0	0	0
Solyc01g016530.1	mRNA	0	0	0	0	0	0	0	1	0	0	0	0	0	0	0	1	0	0	0	1	0	0	0	0	0	0	0	0	0	0	0	0	0	0	0	0	0	0	0	0	0	0	0	0	0	0	0	0
Solyc01g016540.3	mRNA	3	4	1	4	4	5	5	5	0	0	0	0	0	2	0	0	2	4	11	5	4	5	2	6	1	0	0	0	0	0	1	0	5	3	5	1	2	5	9	5	0	0	0	1	0	1	0	7
Solyc01g016545.1	mRNA	0	0	0	0	0	0	0	0	0	0	0	0	0	0	0	0	0	0	0	0	0	0	0	0	0	0	0	0	0	0	0	0	0	0	0	0	0	0	0	0	0	0	0	0	0	0	0	0
Solyc01g016550.2	mRNA	0	0	0	0	0	0	0	0	0	0	0	0	0	0	0	0	0	0	0	0	0	0	0	0	0	0	0	0	0	0	0	0	0	0	0	0	0	0	0	0	0	0	0	0	0	0	0	0
Solyc01g016560.1	mRNA	0	0	0	0	0	0	0	0	0	0	0	0	0	0	0	0	0	0	0	0	0	0	0	0	0	0	0	0	0	0	0	0	0	0	0	0	0	0	0	0	0	0	0	0	0	0	0	1
Solyc01g016565.1	mRNA	0	0	0	0	0	0	0	0	0	0	0	0	0	0	0	0	0	0	0	0	0	0	0	0	1	0	0	0	0	0	0	0	0	0	0	0	0	0	0	0	0	0	0	0	0	0	0	0
Solyc01g016580.1	mRNA	0	0	0	0	0	0	0	0	0	0	0	0	0	0	0	0	0	0	0	0	0	0	0	0	0	0	0	0	0	0	0	0	0	0	0	0	0	0	0	0	0	0	0	0	0	0	0	0
Solyc01g016590.1	mRNA	0	0	0	0	0	0	0	0	0	0	0	0	0	0	0	0	0	0	0	0	0	0	0	0	0	0	0	0	0	0	0	0	0	0	0	0	0	0	0	0	0	0	0	0	0	0	0	0
Solyc01g016600.2	mRNA	0	0	0	0	0	0	0	0	0	0	0	0	0	0	0	0	0	0	0	0	0	0	0	0	0	0	0	0	0	0	0	0	0	0	0	0	0	0	0	0	0	0	0	0	0	0	0	0
Solyc01g016605.1	mRNA	0	1	1	3	0	0	1	0	0	0	0	0	0	0	0	0	0	0	0	0	1	0	0	0	0	0	0	0	0	0	0	0	1	1	0	0	2	1	0	0	0	0	0	0	0	0	0	1
Solyc01g016630.1	mRNA	0	0	0	0	0	0	0	0	0	0	0	0	0	0	0	0	0	0	0	0	0	0	0	0	0	0	0	0	0	0	0	0	0	0	0	0	0	0	0	0	0	0	0	0	0	0	0	0
Solyc01g016640.3	mRNA	0	0	0	0	0	0	0	0	0	0	0	0	0	0	0	0	0	0	0	0	0	0	0	0	0	0	0	0	0	0	0	0	0	0	0	0	0	0	0	0	0	0	0	0	0	0	0	0
Solyc01g016660.1	mRNA	0	0	0	0	0	0	0	0	0	0	0	0	0	0	0	0	0	0	0	0	0	0	0	0	0	0	0	0	0	0	0	0	0	0	0	0	0	0	0	0	0	0	0	0	0	0	0	0
Solyc01g016665.1	mRNA	0	0	0	0	0	0	0	0	0	0	0	0	0	0	0	0	0	0	0	0	0	0	0	0	0	0	0	0	0	0	0	0	0	0	0	0	0	0	0	0	0	0	0	0	0	0	0	0
Solyc01g016670.2	mRNA	0	0	0	0	0	0	0	0	0	0	0	0	0	0	0	0	0	0	0	0	0	0	0	0	0	0	0	0	0	0	0	0	0	0	0	0	0	0	0	0	0	0	0	0	0	0	0	0
Solyc01g016680.3	mRNA	0	0	0	0	0	0	0	0	0	0	0	0	0	0	0	0	0	0	0	0	0	0	0	0	0	0	0	0	0	0	0	0	0	0	0	0	0	0	0	0	0	0	0	0	0	0	0	0
Solyc01g016685.1	mRNA	0	0	0	0	0	0	0	0	0	0	0	0	0	0	0	0	0	0	0	0	0	0	0	0	0	0	0	0	0	0	0	0	0	0	0	0	0	0	0	0	0	0	0	0	0	0	0	0
Solyc01g016690.1	mRNA	0	0	0	0	0	0	0	0	0	0	0	0	0	0	0	0	0	0	0	0	0	0	0	0	0	0	0	0	0	0	0	0	0	0	0	0	0	0	0	0	0	0	0	0	0	0	0	0
Solyc01g016700.3	mRNA	0	0	0	0	0	0	0	0	0	0	0	0	0	0	0	0	0	0	0	0	0	0	0	0	0	0	0	0	0	0	0	0	0	0	0	0	0	0	0	0	0	0	0	0	0	0	0	0
Solyc01g016720.2	mRNA	0	0	0	0	0	0	0	0	0	0	0	0	0	0	0	0	0	0	0	0	0	0	0	0	0	0	0	0	0	0	0	0	0	0	0	0	0	0	0	0	0	0	0	0	0	0	0	0
Solyc01g016725.1	mRNA	0	0	0	0	0	0	0	0	0	0	0	0	0	0	0	0	0	0	0	0	0	0	0	0	0	0	0	0	0	0	0	0	0	0	0	0	0	0	0	0	0	0	0	0	0	0	0	0
Solyc01g016760.1	mRNA	0	0	0	0	0	0	0	0	0	0	0	0	0	0	0	0	0	0	0	0	0	0	0	0	0	0	0	0	0	0	0	0	0	0	0	0	0	0	0	0	0	0	0	0	0	0	0	0
Solyc01g016770.1	mRNA	0	0	0	0	0	0	0	0	0	0	0	0	0	0	0	0	0	0	0	0	0	0	0	0	0	0	0	0	0	0	0	0	0	0	0	0	0	0	0	0	0	0	0	0	0	0	0	0
Solyc01g016780.1	mRNA	0	0	0	0	0	0	0	0	0	0	0	0	0	0	0	0	0	0	0	0	0	0	0	0	0	0	0	0	0	0	0	0	0	0	0	0	0	0	0	0	0	0	0	0	0	0	0	0
Solyc01g016790.1	mRNA	0	0	0	0	0	0	0	0	0	0	0	0	0	0	0	0	0	0	0	0	0	0	0	0	0	0	0	0	0	0	0	0	0	0	0	0	0	0	0	0	0	0	0	0	0	0	0	0
Solyc01g016800.2	mRNA	0	0	0	0	0	0	0	0	0	0	0	0	0	0	0	0	0	0	0	0	0	0	0	0	0	0	0	0	0	0	0	0	0	0	0	0	0	0	0	0	0	0	0	0	0	0	0	0
Solyc01g016830.1	mRNA	0	0	0	0	0	0	0	0	0	0	0	0	0	0	0	0	0	0	0	0	0	0	0	0	0	0	0	0	0	0	0	0	0	0	0	0	0	0	0	0	0	0	0	0	0	0	0	0
Solyc01g016840.1	mRNA	0	0	0	0	0	0	0	0	0	0	0	0	0	0	0	0	0	0	0	0	0	0	0	0	0	0	0	0	0	0	0	0	0	0	0	0	0	0	0	0	0	0	0	0	0	0	0	0
Solyc01g016850.2	mRNA	0	0	0	0	0	0	0	0	0	0	0	0	0	0	0	0	0	0	0	0	0	0	0	0	0	0	0	0	0	0	0	0	0	0	0	0	0	0	0	0	0	0	0	0	0	0	0	0
Solyc01g016870.1	mRNA	0	0	0	0	0	0	0	0	0	0	0	0	0	0	0	0	0	0	0	0	0	0	0	0	0	0	0	0	0	0	0	0	0	0	0	0	0	0	0	0	0	0	0	0	0	0	0	0
Solyc01g016880.1	mRNA	0	0	0	0	0	0	0	0	0	0	0	0	0	0	0	0	0	0	0	0	0	0	0	0	0	0	0	0	0	0	0	0	0	0	0	0	0	0	0	0	0	0	0	0	0	0	0	0
Solyc01g016890.1	mRNA	0	0	0	0	0	0	0	0	0	0	0	0	0	0	0	0	0	0	0	0	0	0	0	0	0	0	0	0	0	0	0	0	0	0	0	0	0	0	0	0	0	0	0	0	0	0	0	0
Solyc01g016900.1	mRNA	0	0	0	0	0	0	0	0	0	0	0	0	0	0	0	0	0	0	0	0	0	0	0	0	0	0	0	0	0	0	0	0	0	0	0	0	0	0	0	0	0	0	0	0	0	0	0	0
Solyc01g016910.1	mRNA	0	0	0	0	0	0	0	0	0	0	0	0	0	0	0	0	0	0	0	0	0	0	0	0	0	0	0	0	0	0	0	0	0	0	0	0	0	0	0	0	0	0	0	0	0	0	0	0
Solyc01g016920.1	mRNA	0	0	0	0	0	0	0	0	0	0	0	0	0	0	0	0	0	0	0	0	0	0	0	0	0	0	0	0	0	0	0	0	0	0	0	0	0	0	0	0	0	0	0	0	0	0	0	0
Solyc01g016930.1	mRNA	0	0	0	0	0	0	0	0	0	0	0	0	0	0	0	0	0	0	0	0	0	0	0	0	0	0	0	0	0	0	0	0	0	0	0	0	0	0	0	0	0	0	0	0	0	0	0	0
Solyc01g016940.2	mRNA	0	0	0	0	0	0	0	0	0	0	0	0	0	0	0	0	0	0	0	0	0	0	0	0	0	0	0	0	0	0	0	0	0	0	0	0	0	0	0	0	0	0	0	0	0	0	0	0
Solyc01g016960.1	mRNA	0	0	0	0	0	0	0	0	0	0	0	0	0	0	0	0	0	0	0	0	0	0	0	0	0	0	0	0	0	0	0	0	0	0	0	0	0	0	0	0	0	0	0	0	0	0	0	0
Solyc01g016970.2	mRNA	0	0	0	0	0	0	0	1	0	0	0	0	0	0	0	0	0	1	0	0	0	0	0	0	0	0	0	0	0	0	0	0	0	0	0	0	0	0	0	0	0	0	0	0	0	0	0	0
Solyc01g016980.1	mRNA	0	0	0	0	0	0	0	0	0	0	0	0	0	0	0	0	0	0	0	0	0	0	0	0	0	0	0	0	0	0	0	0	0	0	0	0	0	0	0	0	0	0	0	0	0	0	0	0
Solyc01g017020.1	mRNA	0	0	0	0	0	0	0	0	0	0	0	0	0	0	0	0	0	0	0	0	0	0	0	0	0	0	0	0	0	0	0	0	0	0	0	0	0	0	0	0	0	0	0	0	0	0	0	0
Solyc01g017030.1	mRNA	0	0	0	0	0	0	0	0	0	0	0	0	0	0	0	0	0	0	0	0	1	0	0	0	0	0	0	0	0	0	0	0	0	0	0	0	0	0	0	0	0	0	0	0	0	0	0	0
Solyc01g017040.1	mRNA	0	0	0	0	0	0	0	0	0	0	0	0	0	0	0	0	0	0	0	0	0	0	0	0	0	0	0	0	0	0	0	0	0	0	0	0	0	0	0	0	0	0	0	0	0	0	0	0
Solyc01g017050.1	mRNA	0	0	0	0	0	0	0	0	0	0	0	0	0	0	0	0	0	0	0	0	0	0	0	0	0	0	0	0	0	0	0	0	0	0	0	0	0	0	0	0	0	0	0	0	0	0	0	0
Solyc01g017060.2	mRNA	0	0	0	0	0	0	0	0	0	0	0	0	0	0	0	0	0	0	0	0	0	0	0	0	0	0	0	0	0	0	0	0	0	0	0	0	0	0	0	0	0	0	0	0	0	0	0	0
Solyc01g017070.1	mRNA	0	0	0	0	0	0	0	0	0	0	0	0	0	0	0	0	0	0	0	0	0	0	0	0	0	0	0	0	0	0	0	0	0	0	0	0	0	0	0	0	0	0	0	0	0	0	0	0
Solyc01g017080.2	mRNA	0	0	0	0	0	0	0	0	0	0	0	0	0	0	0	0	0	0	0	0	0	0	0	0	0	0	0	0	0	0	0	0	0	0	0	0	0	0	0	0	0	0	0	0	0	0	0	0
Solyc01g017085.1	mRNA	0	0	0	0	0	0	0	0	0	0	0	0	0	0	0	0	0	0	0	0	0	0	0	0	0	0	0	0	0	0	0	0	0	0	0	0	0	0	0	0	0	0	0	0	0	0	0	0
Solyc01g017090.2	mRNA	0	0	0	0	0	0	0	0	0	0	0	0	0	0	0	0	0	0	0	0	0	0	0	0	0	0	0	0	0	0	0	0	0	0	0	0	0	0	0	0	0	0	0	0	0	0	0	0
Solyc01g017100.2	mRNA	0	0	0	0	0	0	0	0	0	0	0	0	0	0	0	0	0	0	0	0	0	0	0	0	0	0	0	0	0	0	0	0	0	0	0	0	0	0	0	0	0	0	0	0	0	0	0	0
Solyc01g017110.2	mRNA	0	0	0	0	0	0	0	0	0	0	0	0	0	0	0	0	0	0	0	0	0	0	0	0	0	0	0	0	0	0	0	0	0	0	0	0	0	0	0	0	0	0	0	0	0	0	0	0
Solyc01g017120.1	mRNA	0	0	0	0	0	0	0	0	0	0	0	0	0	0	0	0	0	0	0	0	0	0	0	0	0	0	0	0	0	0	0	0	0	0	0	0	0	0	0	0	0	0	0	0	0	0	0	0
Solyc01g017130.1	mRNA	0	0	0	0	0	0	0	0	0	0	0	0	0	0	0	0	0	0	0	0	0	0	0	0	0	0	0	0	0	0	0	0	0	0	0	0	0	0	0	0	0	0	0	0	0	0	0	0
Solyc01g017140.1	mRNA	0	0	0	0	0	0	0	0	0	0	0	0	0	0	0	0	0	0	0	0	0	0	0	0	0	0	0	0	0	0	0	0	0	0	0	0	0	0	0	0	0	0	0	0	0	0	0	0
Solyc01g017145.1	mRNA	0	0	0	0	0	0	0	0	0	0	0	0	0	0	0	0	0	0	0	0	0	0	0	0	0	0	0	0	0	0	0	0	0	0	0	0	0	0	0	0	0	0	0	0	0	0	0	0
Solyc01g017150.1	mRNA	0	0	0	0	0	0	0	0	0	0	0	0	0	0	0	0	0	0	0	0	0	0	0	0	0	0	0	0	0	0	0	0	0	0	0	0	0	0	0	0	0	0	0	0	0	0	0	0
Solyc01g017160.2	mRNA	0	0	0	0	0	0	0	0	0	0	0	0	0	0	0	0	0	0	0	0	0	0	0	0	0	0	0	0	0	0	0	0	0	0	0	0	0	0	0	0	0	0	0	0	0	0	0	0
Solyc01g017170.1	mRNA	0	0	0	0	0	0	0	0	0	0	0	0	0	0	0	0	0	0	0	0	0	0	0	0	0	0	0	0	0	0	0	0	0	0	0	0	0	0	0	0	0	0	0	0	0	0	0	0
Solyc01g017180.3	mRNA	0	0	0	0	0	0	0	0	0	0	0	0	0	0	0	0	0	0	0	0	0	0	0	0	0	0	0	0	0	0	0	0	0	0	0	0	0	0	0	0	0	0	0	0	0	0	0	0
Solyc01g017200.2	mRNA	0	0	0	0	0	0	0	0	0	0	0	0	0	0	0	0	0	0	0	0	0	0	0	0	0	0	0	0	0	0	0	0	0	0	0	0	0	0	0	0	0	0	0	0	0	0	0	0
Solyc01g017210.1	mRNA	0	0	0	0	0	0	0	0	0	0	0	0	0	0	0	0	0	0	0	0	0	0	0	0	0	0	0	0	0	0	0	0	0	0	0	0	0	0	0	0	0	0	0	0	0	0	0	0
Solyc01g017220.2	mRNA	0	0	0	0	0	0	0	0	0	0	0	0	0	0	0	0	0	0	0	0	0	0	0	0	0	0	0	0	0	0	0	0	0	0	0	0	0	0	0	0	0	0	0	0	0	0	0	0
Solyc01g017230.2	mRNA	0	0	0	0	0	0	0	0	0	0	0	0	0	0	0	0	0	0	0	0	0	0	0	0	0	0	0	0	0	0	0	0	0	0	0	0	0	0	0	0	0	0	0	0	0	0	0	0
Solyc01g017240.1	mRNA	0	0	0	0	0	0	0	0	0	0	0	0	0	0	0	0	0	0	0	0	0	0	0	0	0	0	0	0	0	0	0	0	0	0	0	0	0	0	0	0	0	0	0	0	0	0	0	0
Solyc01g017250.1	mRNA	0	0	0	0	0	0	0	0	0	0	0	0	0	0	0	0	0	0	0	0	0	0	0	0	0	0	0	0	0	0	0	0	0	0	0	0	0	0	0	0	0	0	0	0	0	0	0	0
Solyc01g017260.1	mRNA	0	0	0	0	0	0	0	0	0	0	0	0	0	0	0	0	0	0	0	0	0	0	0	0	0	0	0	0	0	0	0	0	0	0	0	0	0	0	0	0	0	0	0	0	0	0	0	0
Solyc01g017280.1	mRNA	0	0	0	0	0	0	0	0	0	0	0	0	0	0	0	0	0	0	0	0	0	0	0	0	0	0	0	0	0	0	0	0	0	0	0	0	0	0	0	0	0	0	0	0	0	0	0	0
Solyc01g017290.1	mRNA	0	0	0	0	0	0	0	0	0	0	0	0	0	0	0	0	0	0	0	0	0	0	0	0	0	0	0	0	0	0	0	0	0	0	0	0	0	0	0	0	0	0	0	0	0	0	0	0
Solyc01g017300.2	mRNA	0	0	0	0	0	0	0	0	0	0	0	0	0	0	0	0	0	0	0	0	0	0	0	0	0	0	0	0	0	0	0	0	0	0	0	0	0	0	0	0	0	0	0	0	0	0	0	0
Solyc01g017320.1	mRNA	0	0	0	0	0	0	0	0	0	0	0	0	0	0	0	0	0	0	0	0	0	0	0	0	0	0	0	0	0	0	0	0	0	0	0	0	0	0	0	0	0	0	0	0	0	0	0	0
Solyc01g017330.3	mRNA	0	0	0	0	0	0	0	0	0	0	0	0	0	0	0	0	0	0	0	0	0	0	0	0	0	0	0	0	0	0	0	0	0	0	0	0	0	0	0	0	0	0	0	0	0	0	0	0
Solyc01g017360.3	mRNA	0	0	0	0	0	0	0	0	0	0	0	0	0	0	0	0	0	0	0	0	0	0	0	0	0	0	0	0	0	0	0	0	0	0	0	0	0	0	0	0	0	0	0	0	0	0	0	0
Solyc01g017370.2	mRNA	0	0	0	0	0	0	0	0	0	0	0	0	0	0	0	0	0	0	0	0	0	0	0	0	0	0	0	0	0	0	0	0	0	0	0	0	0	0	0	0	0	0	0	0	0	0	0	0
Solyc01g017380.1	mRNA	0	0	0	0	0	0	0	0	0	0	0	0	0	0	0	0	0	0	0	0	0	0	0	0	0	0	0	0	0	0	0	0	0	0	0	0	0	0	0	0	0	0	0	0	0	0	0	0
Solyc01g017390.1	mRNA	0	0	0	0	0	0	0	0	0	0	0	0	0	0	0	0	0	0	0	0	0	0	0	0	0	0	0	0	0	0	0	0	0	0	0	0	0	0	0	0	0	0	0	0	0	0	0	0
Solyc01g017410.3	mRNA	0	0	0	0	0	0	0	0	0	0	0	0	0	0	0	0	0	0	0	0	0	0	0	0	0	0	0	0	0	0	0	0	0	0	0	0	0	0	0	0	0	0	0	0	0	0	0	0
Solyc01g017420.1	mRNA	0	0	0	0	0	0	0	0	0	0	0	0	0	0	0	0	0	0	0	0	0	0	0	0	0	0	0	0	0	0	0	0	0	0	0	0	0	0	0	0	0	0	0	0	0	0	0	0
Solyc01g017430.1	mRNA	0	0	0	0	0	0	0	0	0	0	0	0	0	0	0	0	0	0	0	0	0	0	0	0	0	0	0	0	0	0	0	0	0	0	0	0	0	0	0	0	0	0	0	0	0	0	0	0
Solyc01g017440.1	mRNA	0	0	0	0	0	0	0	0	0	0	0	0	0	0	0	0	0	0	0	0	0	0	0	0	0	0	0	0	0	0	0	0	0	0	0	0	0	0	0	0	0	0	0	0	0	0	0	0
Solyc01g017450.1	mRNA	0	0	0	0	0	0	0	0	0	0	0	0	0	0	0	0	0	0	0	0	0	0	0	0	0	0	0	0	0	0	0	0	0	0	0	0	0	0	0	0	0	0	0	0	0	0	0	0
Solyc01g017460.3	mRNA	0	0	0	0	0	0	0	0	0	0	0	0	0	0	0	0	0	0	0	0	0	0	0	0	0	0	0	0	0	0	0	0	0	0	0	0	0	0	0	0	0	0	0	0	0	0	0	0
Solyc01g017470.3	mRNA	0	0	0	0	0	0	0	0	0	0	0	0	0	0	0	0	0	0	0	0	0	0	0	0	0	0	0	0	0	0	0	0	0	0	0	0	0	0	0	0	0	0	0	0	0	0	0	0
Solyc01g017480.1	mRNA	0	0	0	0	0	0	0	0	0	0	0	0	0	0	0	0	0	0	0	0	0	0	0	0	0	0	0	0	0	0	0	0	0	0	0	0	0	0	0	0	0	0	0	0	0	0	0	0
Solyc01g017510.1	mRNA	0	0	0	0	0	0	0	0	0	0	0	0	0	0	0	0	0	0	0	0	0	0	0	0	0	0	0	0	0	0	0	0	0	0	0	0	0	0	0	0	0	0	0	0	0	0	0	0
Solyc01g017520.1	mRNA	0	0	0	0	0	0	0	0	0	0	0	0	0	0	0	0	0	0	0	0	0	0	0	0	0	0	0	0	0	0	0	0	0	0	0	0	0	0	0	0	0	0	0	0	0	0	0	0
Solyc01g017530.1	mRNA	0	0	0	0	0	0	0	0	0	0	0	0	0	0	0	0	0	0	0	0	0	0	0	0	0	0	0	0	0	0	0	0	0	0	0	0	0	0	0	0	0	0	0	0	0	0	0	0
Solyc01g017535.1	mRNA	0	0	0	0	0	0	0	0	0	0	0	0	0	0	0	0	0	0	0	0	0	0	0	0	0	0	0	0	0	0	0	0	0	0	0	0	0	0	0	0	0	0	0	0	0	0	0	0
Solyc01g017540.2	mRNA	0	0	0	0	0	0	0	0	0	0	0	0	0	0	0	0	0	0	0	0	0	0	0	0	0	0	0	0	0	0	0	0	0	0	0	0	0	0	0	0	0	0	0	0	0	0	0	0
Solyc01g017560.3	mRNA	0	0	0	1	0	0	0	0	0	1	0	0	0	0	0	0	0	0	0	0	0	0	0	0	0	0	0	0	0	0	0	0	1	0	0	0	0	0	0	0	0	0	1	0	0	0	0	0
Solyc01g017565.1	mRNA	0	0	0	0	0	0	0	0	0	0	0	0	0	0	0	0	0	0	0	0	0	0	0	0	0	0	0	0	0	0	0	0	0	0	0	0	1	0	0	0	0	0	0	0	0	0	0	0
Solyc01g017600.3	mRNA	74	61	131	46	108	32	91	63	187	247	664	432	797	568	343	1047	41	94	27	95	31	30	91	48	425	411	681	239	633	625	372	818	22	55	58	52	93	117	130	48	1144	636	494	246	261	709	658	41
Solyc01g017610.1	mRNA	0	0	0	0	0	0	0	0	0	0	0	0	1	0	0	0	0	0	0	0	0	0	0	0	0	0	0	0	0	0	0	1	0	0	0	0	1	0	0	0	0	1	0	1	1	0	0	0
Solyc01g017620.1	mRNA	0	0	0	0	0	0	0	0	0	0	0	0	0	0	0	0	0	0	0	0	0	0	0	0	0	0	0	0	0	0	0	0	0	0	0	0	0	0	0	0	0	0	0	0	0	0	0	0
Solyc01g017640.3	mRNA	0	0	0	0	0	0	0	0	0	0	0	0	0	0	0	0	0	0	0	0	0	0	0	0	0	0	0	0	0	0	0	0	0	0	0	0	0	0	0	0	0	0	0	0	0	0	0	0
Solyc01g017670.2	mRNA	0	0	0	0	0	0	0	0	0	0	0	0	0	0	0	0	0	0	0	0	0	0	0	0	0	0	0	0	0	0	0	0	0	0	0	0	0	0	0	0	0	0	0	0	0	0	0	0
Solyc01g017675.1	mRNA	0	0	0	0	0	0	0	0	0	0	0	0	0	0	0	0	0	0	0	0	0	0	0	0	0	0	0	0	0	0	0	0	0	0	0	0	0	0	0	0	0	0	0	0	0	0	0	0
Solyc01g017690.1	mRNA	0	0	0	0	0	0	0	0	0	0	0	0	0	0	0	0	0	0	0	0	0	0	0	0	0	0	0	0	0	0	0	0	0	0	0	0	0	0	0	0	0	0	0	0	0	0	0	0
Solyc01g017700.1	mRNA	0	0	0	0	0	0	0	0	0	0	0	0	0	0	0	0	0	0	0	0	0	0	0	0	0	0	0	0	0	0	0	0	0	0	0	0	0	0	0	0	0	0	0	0	0	0	0	0
Solyc01g017720.2	mRNA	0	0	0	0	0	0	0	0	0	0	0	0	0	0	0	0	0	0	0	0	0	0	0	0	0	0	0	0	0	0	0	0	0	0	0	0	0	0	0	0	0	0	0	0	0	0	0	0
Solyc01g017725.1	mRNA	0	1	0	0	0	0	0	0	0	0	0	0	0	0	0	0	0	0	2	0	0	0	0	2	0	0	0	0	0	0	0	0	0	0	0	0	0	0	0	0	0	0	0	0	0	0	0	1
Solyc01g017740.2	mRNA	0	0	0	0	0	0	0	0	0	0	0	0	0	0	0	0	0	0	0	0	0	0	0	0	0	0	0	0	0	0	0	0	0	0	0	0	0	0	0	0	0	0	0	0	0	0	0	0
Solyc01g017750.1	mRNA	0	0	0	0	0	0	0	0	0	0	0	0	0	0	0	0	0	0	0	0	0	0	0	0	0	0	0	0	0	0	0	0	0	0	0	0	0	0	0	0	0	0	0	0	0	0	0	0
Solyc01g017790.3	mRNA	1	0	2	0	1	1	1	0	0	0	0	0	0	0	0	0	0	0	3	2	1	1	0	1	0	0	0	0	0	0	0	0	0	1	2	0	1	1	3	1	0	0	0	0	0	0	0	1
Solyc01g017795.1	mRNA	0	0	0	0	0	0	0	0	0	0	0	0	0	0	0	0	0	0	0	0	0	0	0	0	0	0	0	0	0	0	0	0	0	0	0	0	0	0	0	0	0	0	0	0	0	0	0	0
Solyc01g017820.3	mRNA	0	0	0	0	0	0	0	0	0	0	0	0	0	0	0	0	0	0	0	0	0	0	0	0	0	0	0	0	0	0	0	0	0	0	0	0	0	0	0	0	0	0	0	0	0	0	0	0
Solyc01g017825.1	mRNA	0	0	0	0	0	0	0	0	0	0	0	0	0	0	0	0	0	0	0	0	0	0	0	0	0	0	0	0	0	0	0	0	0	0	0	0	0	0	0	0	0	0	0	0	0	0	0	0
Solyc01g017860.3	mRNA	51	64	61	59	38	42	54	45	41	58	37	53	39	50	39	59	44	58	55	41	52	57	51	47	62	49	66	74	82	57	60	74	47	41	48	67	36	37	39	42	57	40	51	62	55	57	50	46
Solyc01g017870.2	mRNA	1	3	6	8	5	2	1	4	0	0	0	0	0	0	0	0	4	7	7	2	6	11	7	0	0	0	0	0	0	0	0	0	2	7	7	1	1	2	6	4	0	0	0	0	0	0	0	7
Solyc01g017873.1	mRNA	0	0	0	0	0	0	0	0	0	0	0	0	0	0	0	0	0	0	0	0	0	0	0	0	0	0	0	0	0	0	0	0	0	0	0	0	0	0	0	0	0	0	0	0	0	0	0	0
Solyc01g017877.1	mRNA	0	0	0	0	0	0	0	0	0	0	0	0	0	0	0	0	0	0	0	0	0	0	0	0	0	0	0	0	0	0	0	0	0	0	0	0	0	0	0	0	0	0	0	0	0	0	0	0
Solyc01g017950.3	mRNA	0	0	0	0	0	0	0	0	0	0	0	0	0	0	0	0	0	0	0	0	0	0	0	0	0	0	0	0	0	0	0	0	0	0	0	0	0	0	0	0	0	0	0	0	0	0	0	0
Solyc01g017960.1	mRNA	0	0	0	0	0	0	0	0	0	0	0	0	0	0	0	0	0	0	0	0	0	0	0	0	0	0	0	0	0	0	0	0	0	0	0	0	0	0	0	0	0	0	0	0	0	0	0	0
Solyc01g017970.1	mRNA	0	0	0	0	0	0	0	0	0	0	0	0	0	0	0	0	0	0	0	0	0	0	0	0	0	0	0	0	0	0	0	0	0	0	0	0	0	0	0	0	0	0	0	0	0	0	0	0
Solyc01g018010.2	mRNA	0	0	0	0	0	0	0	0	0	0	0	0	0	0	0	0	0	0	0	0	0	0	0	0	0	0	0	0	0	0	0	0	0	0	0	0	0	0	0	0	0	0	0	0	0	0	0	0
Solyc01g018015.1	mRNA	0	0	0	0	0	0	1	0	0	0	0	0	0	0	0	0	0	0	1	0	0	0	0	0	0	0	0	0	0	0	0	0	0	0	0	0	0	0	0	0	0	0	0	0	0	0	0	0
Solyc01g018020.3	mRNA	0	0	0	0	0	0	0	0	0	0	0	0	0	0	0	0	0	0	0	0	0	0	0	0	0	0	0	0	0	0	0	0	1	0	0	0	0	0	0	0	0	0	0	0	0	0	0	0
Solyc01g018040.1	mRNA	0	0	0	0	0	0	0	0	0	0	0	0	0	0	0	0	0	0	0	0	0	0	0	0	0	0	0	0	0	0	0	0	0	0	0	0	0	0	0	0	0	0	0	0	0	0	0	0
Solyc01g018045.1	mRNA	0	0	0	0	0	0	0	0	0	0	0	0	0	0	0	0	0	0	0	0	0	0	0	0	0	0	0	0	0	0	0	0	0	0	0	0	0	0	0	0	0	0	0	0	0	0	0	0
Solyc01g018070.3	mRNA	0	0	0	0	0	0	0	0	0	0	0	0	0	0	0	0	0	0	0	0	0	0	0	0	0	0	0	0	0	0	0	0	0	0	0	0	0	0	0	0	0	0	0	0	0	0	0	0
Solyc01g018100.1	mRNA	0	0	0	0	0	0	0	0	0	0	0	0	0	0	1	0	0	0	0	0	0	0	0	0	0	0	0	0	0	0	0	0	0	0	0	0	0	0	0	0	0	0	0	0	0	0	0	0
Solyc01g019100.1	mRNA	0	0	0	0	0	0	0	0	0	0	0	0	0	0	0	0	0	0	0	0	0	0	0	0	0	0	0	0	0	0	0	0	0	0	0	0	0	0	0	0	0	0	0	0	0	0	0	0
Solyc01g020100.3	mRNA	0	0	0	0	0	0	0	0	0	0	0	0	0	0	0	0	0	0	0	0	0	0	0	0	0	0	0	0	0	0	0	0	0	0	0	0	0	0	0	0	0	0	0	0	0	0	0	0
Solyc01g020110.2	mRNA	0	0	0	0	0	0	0	0	0	0	0	0	0	0	0	0	0	0	0	0	0	0	0	0	0	0	0	0	0	0	0	0	0	0	0	0	0	0	0	0	0	0	0	0	0	0	0	0
Solyc01g020113.1	mRNA	0	0	0	0	0	0	0	0	0	0	0	0	0	0	0	0	0	0	0	0	0	0	0	0	0	0	0	0	0	0	0	0	0	0	0	0	0	0	0	0	0	0	0	0	0	0	0	0
Solyc01g020117.1	mRNA	0	0	0	0	0	0	0	0	0	0	0	0	0	0	0	0	0	0	0	0	0	0	0	0	0	0	0	0	0	0	0	0	0	0	0	0	0	0	0	0	0	0	0	0	0	0	0	0
Solyc01g020120.3	mRNA	0	0	0	0	0	0	0	0	0	0	0	0	0	0	0	0	0	0	0	0	0	0	0	0	0	0	0	0	0	0	0	0	0	0	0	0	0	0	0	0	0	0	0	0	0	0	0	0
Solyc01g020130.3	mRNA	15.57	5.05	5.41	7.55	12.55	13.4	9.49	12.62	1	0	4.32	1.04	2.21	2.18	0	2.02	4.08	7.9	6.16	5.09	9.43	7.05	6.46	5.18	4.15	0	2.1	6.16	0	3.03	4.14	7.1	18.72	6.59	3.06	12.23	4.15	16.76	6.88	8.18	9.73	4.2	3.61	1.2	2.04	7.42	4.1	16.16
Solyc01g020150.3	mRNA	0	0	0	1	1	0	1	2	0	0	0	0	0	0	0	0	0	0	0	0	1	1	1	0	0	0	0	2	0	0	2	0	0	0	0	0	0	0	0	0	0	0	0	0	0	0	0	0
Solyc01g020160.1	mRNA	0	0	0	0	0	0	0	0	0	0	0	0	0	0	0	0	0	0	0	0	0	0	0	0	0	0	0	0	0	0	0	0	0	0	0	0	0	0	0	0	0	0	0	0	0	0	0	0
Solyc01g020170.2	mRNA	3	0	5	2	9	2	2	4	0	0	0	0	0	0	0	0	2	2	6.14	5	1	3	2	1	0	0	0	0	0	0	0	0	0	1	7	2	2	3	9	4	0	0	0	0	0	0	0	7
Solyc01g020180.1	mRNA	0	0	0	0	0	0	0	0	0	0	0	0	0	0	0	0	0	0	0	0	0	0	0	0	0	0	0	0	0	0	0	0	0	0	0	0	0	0	0	0	0	0	0	0	0	0	0	0
Solyc01g020190.2	mRNA	1	2	2	2	1	1	0	0	6	5	4	1	6	2	2	4	6	0	1	0	0	1	1	3	3	5	3	2	6	7	1	3	1	2	0	2	0	1	1	2	3	0	6	4	4	6	2	2
Solyc01g020220.3	mRNA	9.9	5.95	3.89	3	2	4	9	5	2	5.99	3	0	4	5	2	0	7	2.01	8	7	3	13.22	7	3.07	12	4	2	10	7	8	7.01	14.99	5.96	4.9	8	5	6	3.99	8	7.95	6	2	3.98	4.01	4	8.91	9	5
Solyc01g020240.4	mRNA	438	393	527	479	455	446	486	445	350	238	299	263	278	289	286	255	413	373	425	442	438	400	396	326	283	270	276	325	361	302	280	249	347	400	470	462	465	456	411	382	391	306	316	292	305	346	275	482
Solyc01g020245.1	mRNA	0	0	0	0	0	0	0	0	0	0	0	0	0	0	0	0	0	0	0	0	0	0	0	0	0	0	0	0	0	0	0	0	0	0	0	0	0	0	0	0	0	0	0	0	0	0	0	0
Solyc01g020280.2	mRNA	0	0	0	0	0	0	0	0	0	0	0	0	0	0	0	0	0	0	0	0	0	0	0	0	0	0	0	0	0	0	0	0	0	0	0	0	0	0	0	0	0	0	0	0	0	0	0	0
Solyc01g020290.1	mRNA	0	0	0	0	0	0	0	0	0	0	0	0	0	0	0	0	0	0	0	0	0	0	0	0	0	0	0	0	0	0	0	0	0	0	0	0	0	0	0	0	0	0	0	0	0	0	0	0
Solyc01g020300.4	mRNA	0	0	0	0	0	0	0	0	0	0	0	0	0	0	0	0	0	0	0	0	0	0	0	0	0	0	0	0	0	0	0	0	0	0	0	0	0	0	0	0	0	0	0	0	0	0	0	0
Solyc01g020320.3	mRNA	96	111	103	131	74	103	127	97	51	59	60	33	40	49	62	47	86	85	115	85	91	109	123	92	97	77	87	140	137	131	107	106	80	113	118	93	111	100	88	118	114	61	114	107	90	110	66	82
Solyc01g020323.1	mRNA	0	1	0	0	0	0	0	1	0	0	1	0	0	0	1	1	0	0	0	0	0	0	0	0	0	0	0	1	0	0	0	0	1	1	0	0	1	1	0	0	0	0	0	0	0	0	0	0
Solyc01g020327.1	mRNA	0	0	0	0	0	0	0	0	0	0	0	0	0	0	0	0	0	0	0	0	0	0	0	0	0	0	0	0	0	0	0	0	0	0	0	0	0	0	0	0	0	0	0	0	0	0	0	0
Solyc01g020340.2	mRNA	10	0	4	2	7	2	3	1	0	1	2	1	0	0	0	0	6	6	7	11	4	7	6	7	6	15	10	12	0	3	2	6	6	4	2	5	1	5	8	5	15	2	4	3	4	12	1	2
Solyc01g020343.1	mRNA	0	0	0	0	0	0	0	0	0	0	0	0	0	0	0	0	0	0	0	0	0	0	0	0	0	0	0	0	0	0	0	0	0	0	0	0	0	0	0	0	0	0	0	0	0	0	0	0
Solyc01g020347.1	mRNA	0	0	0	0	0	0	0	0	0	0	0	0	0	0	0	0	0	0	0	0	0	0	0	0	0	0	0	0	0	0	0	0	0	0	0	0	0	0	0	0	0	0	0	0	0	0	0	0
Solyc01g020350.1	mRNA	0	0	0	0	0	0	0	0	0	0	0	0	0	0	0	0	0	0	0	0	0	0	0	0	0	0	0	0	0	0	0	0	0	0	0	0	0	0	0	0	0	0	0	0	0	0	0	0
Solyc01g020353.1	mRNA	5	5	8	0	4	5	4	8	0	1	3	0	5	1	0	1	1	4	4	2	3	2	3	2	7	11	3	10	13	6	5	6	3	2	9	7	1	6	7	9	8	3	2	5	4	8	3	3
Solyc01g020357.1	mRNA	9	10	8	9	7	8	4	12	2	4	2	4	1	6	3	4	5	9	14	10	23	12	11	8	13	13	13	24	18	15	9	20	14	19	12	11	14	12	13	5	12	2	6	9	14	9	6	17
Solyc01g020360.1	mRNA	0	0	0	0	0	0	0	0	0	0	0	0	0	0	0	0	0	0	0	0	0	0	0	0	0	0	0	0	0	0	0	0	0	0	0	0	0	0	0	0	0	0	0	0	0	0	0	0
Solyc01g020370.2	mRNA	0	0	0	0	0	0	0	0	0	0	0	0	0	0	0	0	0	0	0	0	0	0	0	0	0	0	0	0	0	0	0	0	0	0	0	0	0	0	0	0	0	0	0	0	0	0	0	0
Solyc01g020372.1	mRNA	4.66	3	6	6	8	2	1	2.03	1	1	0	0	1	0	0	0	3	5	4	7	3	4	2.54	1	0	0	0	0	1	0	0	2.01	2.99	3	3	2	1	3	4	3.4	3	2.5	2	2	1	0	0	5
Solyc01g020430.2	mRNA	0	0	0	0	0	0	0	0	0	0	0	0	0	0	0	0	0	0	0	0	0	0	0	0	0	0	0	0	0	0	0	0	0	0	0	0	0	0	0	0	0	0	0	0	0	0	0	0
Solyc01g020440.3	mRNA	719.1	585.05	835.11	738	757	774	729	727	232	180.01	196	174	194	142	126	113	662	800.99	846	883	819	803.78	748	657.93	263	374	239	267	358	331	252.99	291.01	645.04	691.1	764	745	771	795.01	768	771.05	411	171	297.02	295.99	297	385.09	320	756
Solyc01g020450.1	mRNA	0	0	0	0	0	0	0	0	0	0	0	0	0	0	0	0	0	0	0	0	0	0	0	0	0	0	0	0	0	0	0	0	0	0	0	0	0	0	0	0	0	0	0	0	0	0	0	0
Solyc01g020460.3	mRNA	0	0	0	0	0	0	0	0	0	0	0	0	0	0	0	0	0	0	0	0	0	0	0	0	0	0	0	0	0	0	0	0	0	0	0	0	0	0	0	0	0	0	0	0	0	0	0	0
Solyc01g020470.3	mRNA	0	0	0	0	0	0	0	0	0	0	0	0	0	0	0	0	0	0	0	0	0	0	0	0	0	0	0	0	0	0	0	0	0	0	0	0	0	0	0	0	0	0	0	0	0	0	0	0
Solyc01g020480.1	mRNA	0	0	0	0	0	0	0	0	0	0	0	0	0	0	0	0	0	0	0	0	0	0	0	0	0	0	0	0	0	0	0	0	0	0	0	0	0	0	0	0	0	0	0	0	0	0	0	0
Solyc01g020490.1	mRNA	0	0	0	0	0	0	0	0	0	0	0	0	0	0	0	0	0	0	0	0	0	0	0	0	0	0	0	0	0	0	0	0	0	0	0	0	0	0	0	0	0	0	0	0	0	0	0	0
Solyc01g020495.1	mRNA	53	38	49	29	43	59	52	32	16	23	27	25	42	14	4	13	45	62	36	37	61	56	39	64	51	42	28	28	16	24	37	58	56	69	42	47	38	38	72	50	84	19	33	26	19	33	27	65
Solyc01g020500.2	mRNA	0	0	0	0	0	0	0	0	0	0	0	0	0	0	0	0	0	0	0	0	0	0	0	0	0	0	0	0	0	0	0	0	0	0	0	0	0	0	0	0	0	0	0	0	0	0	0	0
Solyc01g020510.1	mRNA	0	0	0	0	0	0	0	0	0	0	0	0	0	0	0	0	0	0	0	0	0	0	0	0	0	0	0	0	0	0	0	0	0	0	0	0	0	0	0	0	0	0	0	0	0	0	0	0
Solyc01g020520.4	mRNA	56.17	51.78	41.63	52.4	52.14	49.59	49.13	49	18.36	28.49	18	30.75	25	17.42	13	17	43.55	63.69	65.17	51.68	58.06	62.78	39.32	44.34	30.09	29.86	34.56	21.23	52.4	27.92	35.11	44.11	34.1	43.56	53.12	59.22	64.2	67.55	47.31	62.64	57.33	19.7	26.98	32.44	31.57	36.99	26.42	44.56
Solyc01g020521.1	mRNA	0	0	0	0	0	0	0	0	0	0	0	0	0	0	0	0	0	0	0	0	1	0	0	0	0	0	0	0	0	0	0	0	0	0	0	0	0	0	0	0	0	0	0	0	0	0	0	0
Solyc01g020522.1	mRNA	0	0	0	0	0	0	0	0	0	0	0	0	0	0	0	0	0	0	0	0	0	0	0	0	0	0	0	0	0	0	0	0	0	0	0	0	0	0	1	0	0	0	0	0	0	0	0	0
Solyc01g020524.1	mRNA	0.98	0	0	0	2	0	0	1	0	0	0	0	0	0	0	0	1	0	0	0	0	0	0	0	0	0	0	0	0	0	0	0	1	0	0	0	0	1	1	2	0	0	0	0	0	0	0	0
Solyc01g020526.1	mRNA	1	0	1	1	0	1	0	0	0	0	0	0	0	0	0	0	2	0	0	0	0	2	0	0	0	1	0	1	0	1	0	0	0	2	0	0	0	2	1	1	0	0	0	0	1	0	0	0
Solyc01g020528.1	mRNA	5	4	7	6	7	2	7	4	1	0	1	1	2	1	4	1	4	6	5	3	7	4	7	5	3	1	1	2	3	4	3	6	7	7	4	6	6	5	7	3	4	0	5	2	6	15	5	5
Solyc01g020570.3	mRNA	0	0	0	0	0	0	0	0	0	0	0	0	0	0	0	0	0	0	0	0	0	0	0	0	0	0	0	0	0	0	0	0	0	0	0	0	0	0	0	0	0	0	0	0	0	0	0	0
Solyc01g020575.1	mRNA	1	0	0	0	0	0	0	0	0	0	0	0	0	0	0	0	0	0	0	0	0	0	0	0	0	0	0	0	0	0	0	0	0	0	0	0	0	0	0	0	0	0	0	0	0	0	0	0
Solyc01g021600.4	mRNA	35	38	96	74	94	42	56	74	16	69	19	30	80	44	24	60	63	36	77	82	54	75	32	62	81	24	41	22	11	5	49	12	29	66	86	21	46	60	107	63	25	15	60	108	72	56	25	44
Solyc01g021610.1	mRNA	0	0	0	0	0	0	0	0	0	0	0	0	0	0	0	0	0	0	0	0	0	0	0	0	0	0	0	0	0	0	0	0	0	0	0	0	0	0	0	0	0	0	0	0	0	0	0	0
Solyc01g021620.3	mRNA	0	0	0	0	0	0	0	0	0	0	0	0	0	0	0	0	0	0	0	0	0	0	0	0	0	0	0	0	0	0	0	0	0	0	0	0	0	0	0	0	0	0	0	0	0	0	0	0
Solyc01g021640.3	mRNA	227	155	186	223	248	221	205	217	144	178	124	172	136	128	139	124	167	228	239	190	227	221	190	211	305	247	315	309	369	192	348	265	206	183	185	218	240	232	205	235	333	104	238	231	267	256	189	195
Solyc01g021680.1	mRNA	0	0	0	0	0	0	0	0	0	0	0	0	0	0	0	0	0	0	0	0	0	0	0	0	0	0	0	0	0	0	0	0	0	0	0	0	0	0	0	0	0	0	0	0	0	0	0	0
Solyc01g021685.1	mRNA	0	1	0	0	0	0	0	0	0	0	0	0	0	0	0	0	2	0	1	2	1	0	0	0	0	0	0	0	0	0	0	0	0	0	0	0	0	0	0	0	0	0	0	0	0	0	0	0
Solyc01g021690.1	mRNA	0	0	0	0	0	0	1	0	0	0	0	0	0	0	0	0	0	0	0	0	0	0	0	0	0	0	0	0	0	0	0	0	0	0	0	0	0	0	0	0	0	0	0	0	0	0	0	0
Solyc01g021695.1	mRNA	0	0	0	0	0	0	0	0	0	0	0	0	0	0	0	0	0	0	0	0	0	0	0	0	0	0	0	0	0	0	0	0	0	0	0	0	0	0	0	0	0	0	0	0	0	0	0	0
Solyc01g021700.3	mRNA	0	0	0	0	0	0	0	0	0	0	0	0	0	0	0	0	0	0	0	0	0	0	0	0	0	0	0	0	0	0	0	0	0	0	0	0	0	0	0	0	0	0	0	0	0	0	0	0
Solyc01g021720.1	mRNA	0	0	0	0	0	0	1	0	0	0	0	0	0	0	0	0	0	0	0	0	0	0	0	0	0	0	0	0	0	0	0	0	0	0	0	0	0	0	0	0	0	0	0	0	0	0	0	0
Solyc01g021730.2	mRNA	0	1	1	0	0	0	1	0	0	0	0	1	0	1	0	0	1	0	2	0	0	1	0	0	0	1	0	1	2	3	2	3	1	0	0	1	0	2	1	0	4	1	1	1	1	2	1	0
Solyc01g021740.1	mRNA	0	0	0	0	0	0	0	0	0	0	0	0	0	0	0	0	0	0	0	0	0	0	0	0	0	0	0	0	0	0	0	0	0	0	0	0	0	0	0	0	0	0	0	0	0	0	0	0
Solyc01g021745.1	mRNA	0	0	0	0	0	0	0	0	0	0	0	0	0	0	0	0	0	0	0	0	0	0	0	0	0	0	0	0	0	0	0	0	0	0	0	0	0	0	1	0	0	0	0	0	0	0	0	0
Solyc01g022740.3	mRNA	207	172	298	247	289	211	219	226	216	233	204	202	182	167	176	190	225	211	248	256	209	226	186	222	165	158	207	193	213	128	188	173	195	213	228	186	237	223	277	242	232	172	169	207	195	224	162	266
Solyc01g022745.1	mRNA	0	0	0	0	0	0	0	0	0	0	0	0	0	0	0	0	0	0	0	0	0	0	0	0	0	0	0	0	0	0	0	0	0	0	0	0	0	0	0	0	0	0	0	0	0	0	0	0
Solyc01g022750.3	mRNA	1779	1656	1632	1895	1830	1892	1616	1754	524	1155	707	1023	840	1294	609	700	1765	1960	1975	1832	2181	1910	1918	1960	1052	1181	1108	729	1060	775	929	812	1706	1542	2027	2079	2081	1933	1673	1856	881	885	1247	1269	1536	989	1364	1560
Solyc01g022760.1	mRNA	0	0	0	0	0	0	0	0	0	0	0	0	0	0	0	0	0	0	0	0	0	0	0	0	0	0	0	0	0	0	0	0	0	0	0	0	0	0	0	0	0	0	0	0	0	0	0	0
Solyc01g022780.1	mRNA	0	0	0	0	0	0	0	0	0	0	0	0	0	0	0	0	0	0	0	0	0	0	0	0	0	0	0	0	0	0	0	0	0	0	0	0	0	0	0	0	0	0	0	0	0	0	0	0
Solyc01g022785.1	mRNA	0	0	0	0	0	0	0	0	0	0	0	0	0	0	0	0	0	0	0	0	0	0	0	0	0	0	0	0	0	0	0	0	0	0	0	0	0	0	0	0	0	0	0	0	0	0	0	0
Solyc01g028800.3	mRNA	108	93	69	76	89	83	91	57	1	0	2	0	0	1	0	1	45	100	105	94	95	87	85	109	0	5	3	1	1	0	3	5	96	88	40	82	83	83	88	93	7	5	4	2	0	6	2	74
Solyc01g028803.1	mRNA	7	9	6	3	4	3	7	4	105	116	90	124	118	99	90	91	3	3	6	5	5	6	3	3	63	24	63	38	44	13	99	31	6	4	6	4	3	3	0	2	65	64	23	44	41	15	34	6
Solyc01g028807.1	mRNA	1	5	2	4	1	0	3	3	25	51	34	16	20	34	33	19	2	2	1	1	4	3	1	1	51	19	81	53	145	59	89	27	5	2	1	0	4	1	5	0	38	15	25	23	32	19	19	1
Solyc01g028810.3	mRNA	15669	13650	13221	13694	13985	15694	16855	13944	9982	5594	7860	7129	7683	5583	6342	4920	15840	17626	14821	12585	14916	14731	15838	15650	5601	9805	4991	6806	6645	9397	5517	6377	13899	12613	13012	17211	14703	14708	12098	13939	13622	9102	7866	7077	7840	8089	8056	15113
Solyc01g028830.3	mRNA	527	485	485	553	456	434	551	483	246	463	425	358	311	513	251	264	620	549	592	506	587	558	606	516	630	758	758	939	832	878	795	1057	542	581	588	662	492	638	587	595	1069	530	1079	873	876	876	1009	500
Solyc01g028860.3	mRNA	8866	7177	7469	6987	8177	6959	7816	7087	3687	3044	4115	3469	3254	3023	2582	2495	7382	8028	7234	6962	7429	7213	6255	8196	4497	3343	4806	5773	6772	4084	5951	6284	9260	7749	6770	7042	7627	7687	7590	8123	9064	3565	4468	3561	3428	5028	3727	8531
Solyc01g028865.1	mRNA	0	0	0	0	0	0	0	0	0	0	0	0	0	0	0	0	0	0	0	0	0	0	0	0	0	0	0	0	0	0	0	0	0	0	0	0	0	0	0	0	0	0	0	0	0	0	0	0
Solyc01g028870.3	mRNA	617	556	604	649	587	595	661	583	746	403	699	466	574	404	414	421	618	629	706	662	674	637	642	654	500	882	517	760	530	911	518	642	637	605	627	819	657	691	590	788	906	676	863	848	822	1053	1044	591
Solyc01g028875.1	mRNA	0	0	0	0	0	0	0	0	0	0	0	0	0	0	0	0	0	0	0	0	0	0	0	0	0	0	0	0	0	0	0	0	0	0	0	0	0	0	1	0	1	0	0	0	0	0	0	0
Solyc01g028900.3	mRNA	1659	1611	1635	1603	1594	1502	1877	1432	803	1744	947	1649	1186	1607	1056	766	1757	1713	1813	1852	1911	1739	1656	1892	3124	1853	3249	2229	3252	1475	3238	2103	1839	1767	1749	1972	1737	1844	2164	1682	2837	775	2021	2727	2682	2388	1973	1629
Solyc01g028910.2	mRNA	0	0	0	0	0	0	0	0	0	0	0	0	0	0	0	0	0	0	0	0	0	0	0	0	0	0	0	0	0	0	0	0	0	0	0	0	0	0	0	0	0	0	0	0	0	0	0	0
Solyc01g028930.4	mRNA	387	332	429	433	412	316	399	421	272	342	335	311	279	294	238	239	387	366	430	414	435	417	341	386	343	303	370	328	441	261	364	342	397	377	433	423	398	432	444	423	390	277	326	394	376	405	335	462
Solyc01g028960.1	mRNA	0	0	0	0	0	0	0	0	0	0	0	0	0	0	0	0	0	0	0	0	0	0	0	0	0	0	0	0	0	0	0	0	0	0	0	0	0	0	0	0	0	0	0	0	0	0	0	0
Solyc01g028965.1	mRNA	0	0	0	0	0	0	0	0	0	0	0	0	0	0	0	0	0	0	0	0	0	0	0	0	0	0	0	0	0	0	0	0	0	0	0	0	0	0	0	0	0	0	0	0	0	0	0	0
Solyc01g028980.1	mRNA	0	0	0	0	0	0	0	0	0	0	0	0	0	0	0	0	0	0	0	0	0	0	0	0	0	0	0	0	0	0	0	0	0	0	0	0	0	0	0	0	0	0	0	0	0	0	0	0
Solyc01g028985.1	mRNA	0	0	0	0	0	0	0	0	0	0	0	0	0	0	0	0	0	0	0	0	0	0	0	0	0	0	0	0	0	0	0	0	0	0	0	0	0	0	0	0	0	0	0	0	0	0	0	0
Solyc01g033990.1	mRNA	0	0	0	0	0	0	0	0	0	0	0	0	0	0	0	0	0	0	0	0	0	0	0	0	0	0	0	0	0	0	0	0	0	0	0	0	0	0	0	0	0	0	0	0	0	0	0	0
Solyc01g033995.1	mRNA	0	1	0	0	0	0	0	0	0	0	0	0	0	0	0	0	0	0	1	1	0	2	0	0	0	0	0	0	0	0	0	0	1	1	0	1	0	2	0	2	0	0	0	0	0	0	0	0
Solyc01g034010.2	mRNA	0	0	0	1	1	0	1	0	0	0	0	0	0	0	0	0	0	1	1	0	1	0	0	0	0	0	0	0	0	0	0	0	0	1.57	0	0	2	0	4	1.38	0	0	0	0	0	0	0	1
Solyc01g034020.3	mRNA	1847	1800	1828	1765	1883	1793	1924	1577	1328	1170	1373	1293	1391	1342	1023	1340	1790	1895	1956	1712	1938	1913	1754	1770	1157	1027	1197	1285	1400	1063	1267	1381	1807	1565	1815	2020	1984	1856	1657	1956	1389	1326	1245	1397	1208	1319	1273	1955
Solyc01g034040.1	mRNA	0	0	1	0	1	0	0	1	0	0	0	0	0	0	0	0	0	1	4	1	1.28	0	0	0	0	0	0	0	0	0	0	0	1	0	1	1	1	0	1.26	3	0	0	0	0	0	0	0	1
Solyc01g034050.1	mRNA	0	0	0	0	0	0	0	0	0	0	0	0	0	0	0	0	0	0	0	0	0	0	0	0	0	0	0	0	0	0	0	0	0	0	0	0	0	0	0	0	0	0	0	0	0	0	0	0
Solyc01g034070.2	mRNA	0	0	0	0	0	0	0	0	0	0	0	0	0	0	0	0	0	0	0	0	0	1	0	0	0	0	0	0	0	0	0	0	0	0	0	0	1	0	1	0	0	0	0	0	0	0	0	0
Solyc01g034075.1	mRNA	0	0	0	0	0	0	0	0	0	0	0	0	0	0	0	0	0	0	0	0	0	0	0	0	0	0	0	0	0	0	0	0	0	0	0	0	0	0	0	0	0	0	0	0	0	0	0	0
Solyc01g034080.1	mRNA	28	31	42	30	47	22	42	38	1	3	2	1	2	0	1	1	49	29	47	65	51	58	28	43	4	1	0	3	2	2	2	1	43	42	47	24	58	44	64	75	4	0	2	8	3	5	10	69
Solyc01g034140.1	mRNA	0	0	0	0	0	0	0	0	0	0	0	0	0	0	0	0	0	0	0	0	0	0	0	0	0	0	0	0	0	0	0	0	0	0	0	0	0	0	0	0	0	0	0	0	0	0	0	0
Solyc01g034145.1	mRNA	0	0	0	0	0	0	0	0	0	0	0	0	0	0	0	0	0	0	0	0	0	0	0	0	0	0	0	0	0	0	0	0	0	0	0	0	0	0	0	0	0	0	0	0	0	0	0	0
Solyc01g034150.4	mRNA	101	68	132	107	107	86	89	101	134	92	97	119	112	112	142	113	79	81	121	87	120	107	95	100	157	123	143	174	202	164	163	140	73	98	113	101	116	92	107	91	195	99	145	124	138	153	92	115
Solyc01g034190.1	mRNA	0	0	0	0	0	0	0	0	0	0	0	0	0	0	0	0	0	0	0	0	0	0	0	0	0	0	0	0	0	0	0	0	0	0	0	0	0	0	0	0	0	0	0	0	0	0	0	0
Solyc01g034210.1	mRNA	0	0	0	0	0	0	0	0	0	0	0	0	0	0	0	0	0	0	0	0	0	0	0	0	0	0	0	0	0	0	0	0	0	0	0	0	0	0	0	0	0	0	0	0	0	0	0	0
Solyc01g034213.1	mRNA	0	0	0	0	0	0	0	0	0	0	0	0	0	0	0	0	0	0	0	0	0	0	0	0	0	0	0	0	0	0	0	0	0	0	0	0	0	0	0	0	0	0	0	0	0	0	0	0
Solyc01g034217.1	mRNA	0	0	0	0	0	0	0	0	0	0	0	0	0	0	0	0	0	0	0	0	0	0	0	0	0	0	0	0	0	0	0	0	0	0	0	0	0	0	0	0	0	0	0	0	0	0	0	0
Solyc01g038230.1	mRNA	0	0	0	0	0	0	0	0	0	0	0	0	0	0	0	0	0	0	0	0	0	0	0	0	0	0	0	0	0	0	0	0	0	0	0	0	0	0	0	0	0	0	0	0	0	0	0	0
Solyc01g038231.1	mRNA	0	0	0	0	0	0	0	0	0	0	0	0	0	0	0	0	0	0	0	0	0	0	0	0	0	0	0	0	0	0	0	0	0	0	0	0	0	0	0	0	0	0	0	0	0	0	0	0
Solyc01g038232.1	mRNA	0	0	0	0	0	0	0	0	0	0	0	0	0	0	0	0	0	0	0	0	0	0	0	0	0	0	0	0	0	0	0	0	0	0	0	0	0	0	0	0	0	0	0	0	0	0	0	0
Solyc01g038233.1	mRNA	0	0	0	0	0	0	0	0	0	0	0	0	0	0	0	0	0	0	0	0	0	0	0	0	0	0	0	0	0	0	0	0	0	0	0	0	0	0	0	0	0	0	0	0	0	0	0	0
Solyc01g038234.1	mRNA	0	0	0	0	0	0	0	0	0	0	0	0	0	0	0	0	0	0	0	0	0	0	0	0	0	0	0	0	0	0	0	0	0	0	0	0	0	0	0	0	0	0	0	0	0	0	0	0
Solyc01g038236.1	mRNA	0	0	0	0	0	0	0	0	0	0	0	0	0	0	0	0	0	0	0	0	0	0	0	0	0	0	0	0	0	0	0	0	0	0	0	0	0	0	0	0	0	0	0	0	0	0	0	0
Solyc01g038238.1	mRNA	0	0	0	0	0	0	0	0	0	0	0	0	0	0	0	0	0	0	0	0	0	0	0	0	0	0	0	0	0	0	0	0	0	0	0	0	0	0	0	0	0	0	0	0	0	0	0	0
Solyc01g044270.3	mRNA	349	253	339	307	328	261	331	311	177	188	214	172	180	172	168	147	315	332	284	346	312	309	245	317	291	265	287	284	322	264	316	325	337	273	265	278	290	364	334	321	391	176	239	241	237	270	257	355
Solyc01g044275.1	mRNA	0	0	0	0	0	0	0	0	0	0	0	0	0	0	0	0	0	0	0	0	0	0	0	0	0	0	0	0	0	0	0	0	0	0	0	0	0	0	0	0	0	0	0	0	0	0	0	0
Solyc01g044300.3	mRNA	0	0	0	0	0	0	0	0	0	0	0	0	0	0	0	0	0	0	0	0	0	0	0	0	0	0	0	0	0	0	0	0	0	0	0	0	0	0	0	0	0	0	0	0	0	0	0	0
Solyc01g044340.3	mRNA	39	23	19	11	30	15	19	35	7	18	11	10	6	8	1	7	27	27	27	23	27	18	29	30	19	24	16	13	6	10	19	14	31	31	15	20	30	21	36	33	28	7	9	15	15	25	15	31
Solyc01g044350.3	mRNA	187	197	206	184	217	176	219	203	66	183	77	149	91	159	96	81	225	183	245	197	168	195	184	195	187	147	247	143	190	120	243	141	175	207	186	196	228	197	238	205	227	66	174	193	230	171	178	210
Solyc01g044360.4	mRNA	4297	3148	3451	3298	4144	3832	3843	3633	1515	1322	1646	1643	1534	1099	882	1101	3084	4270	3351	2995	3214	3115	2956	4005	1776	1587	1861	1662	1846	1575	2216	2299	3646	3049	2849	3632	3226	3180	2705	3660	3038	1850	1342	1256	1166	1638	1295	4300
Solyc01g044365.1	mRNA	1	0	0	0	0	0	1	0	0	0	1	1	0	0	0	0	0	0	0	0	0	0	0	0	0	0	0	0	0	0	0	1	1	0	0	0	0	0	0	0	1	0	0	0	0	0	2	0
Solyc01g044370.3	mRNA	6	6	2	1	3	1	1	4	1	2	1	0	0	1	2	1	3	1	5	2	1	3	1	2	1	0	1	0	3	1	0	4	8	2	2	3	0	0	4	3	4	2	3	5	0	3	0	1
Solyc01g044375.1	mRNA	0	0	0	2	0	0	0	0	0	1	0	1	1	0	0	0	0	0	0	1	0	0	2	0	0	2	0	1	0	0	1	1	0	0	1	0	0	0	0	1	1	0	0	1	0	1	0	3
Solyc01g044420.4	mRNA	14	13	14	21	12	7	9	11	0	1	1	0	2	0	2	2	11	3	10	6	12	7	11	6	3	1	0	0	0	0	2	1	9	5	10	11	8	7	13	7	3	1	1	2	4	3	1	14
Solyc01g044490.4	mRNA	408	430	556	463	502	462	449	501	321	369	363	380	369	333	343	262	359	466	552	524	422	496	410	434	326	347	326	280	423	278	306	285	338	436	509	484	487	472	412	445	446	301	364	444	468	401	361	395
Solyc01g044500.1	mRNA	0	0	0	0	0	0	0	0	0	0	0	0	0	0	0	0	0	0	0	0	0	0	0	0	0	0	0	0	0	0	0	0	0	0	0	0	0	0	0	0	0	0	0	0	0	0	0	0
Solyc01g044520.2	mRNA	1	1	0	1	2	1	0	0	0	0	0	0	0	0	1	0	0	0	3	2	1	0	3	0	0	0	0	0	0	0	0	0	0	1	2	2	5	1	3	0	0	0	0	0	0	0	0	0
Solyc01g044523.1	mRNA	0	0	0	0	0	0	0	0	0	0	0	0	0	0	0	0	0	0	0	0	0	0	0	0	0	0	0	0	0	0	0	0	0	0	0	0	0	0	0	0	0	0	0	0	0	0	0	0
Solyc01g044527.1	mRNA	0	0	0	0	0	0	0	0	0	0	0	0	0	0	0	0	0	0	0	0	0	0	0	0	0	0	0	0	0	0	0	0	0	0	0	0	0	0	0	0	0	0	0	0	0	0	0	0
Solyc01g044550.3	mRNA	0	0	0	0	0	0	0	0	0	0	0	0	0	0	0	0	0	0	0	0	0	0	0	0	0	0	0	0	0	0	0	0	0	0	0	0	0	0	0	0	0	0	0	0	0	0	0	0
Solyc01g044551.1	mRNA	0	0	0	0	0	0	0	0	0	0	0	0	0	0	0	0	0	0	2	0	0	0	0	0	0	0	0	0	0	0	0	0	0	1	0	0	1	0	1	1	0	0	0	0	0	0	0	1
Solyc01g044552.1	mRNA	0	0	0	0	0	0	0	0	0	0	0	0	0	0	0	0	0	0	0	0	0	0	0	0	0	0	0	0	0	0	0	0	0	0	0	0	0	0	0	0	0	0	0	0	0	0	0	0
Solyc01g044554.1	mRNA	0	0	0	0	0	0	0	0	0	0	0	0	0	0	0	0	0	0	0	0	0	0	0	0	0	0	0	0	0	0	0	0	0	0	0	0	0	0	0	0	0	0	0	0	0	0	0	0
Solyc01g044556.1	mRNA	1	0	1	0	0	2	0	1	1	3	2	4	2	4	7	5	2	0	2	2	3	0	0	0	0	0	2	5	2	3	3	1	0	3	2	2	0	1	0	1	2	3	1	6	3	7	2	0
Solyc01g044558.1	mRNA	0	0	0	0	1.6	0	0	1.69	0	0	1.45	4.62	2.93	1.58	4.96	1.41	0	1.48	1.57	0	0	1.67	0	1.43	1.36	4.38	1.56	1.53	0	1.58	0	0	0	0	0	1.42	0	1.34	0	0	4.13	1.56	2.98	2.93	2.84	5.69	7.41	0
Solyc01g047580.1	mRNA	0	0	0	0	0	0	0	0	0	0	0	0	0	0	0	0	0	0	0	0	0	0	0	0	0	0	0	0	0	0	0	0	0	0	0	0	0	0	0	0	0	0	0	0	0	0	0	0
Solyc01g049650.3	mRNA	3138	3226	2600	2972	2713	2716	3113	2472	744	1564	977	1296	989	1401	676	646	2555	2943	2273	2251	2647	2895	2655	2775	1335	1568	1509	1197	1442	1146	1443	1034	3246	2655	2626	3212	3005	3143	2897	3078	3316	954	2838	3665	3218	2993	3388	2659
Solyc01g049660.2	mRNA	0	0	0	0	0	0	0	0	0	0	0	0	0	0	0	0	0	0	0	0	0	0	0	0	0	0	0	0	0	0	0	0	0	0	0	0	0	0	0	0	0	0	0	0	0	0	0	0
Solyc01g049680.3	mRNA	704	765	896	914	798	739	800	826	592	694	607	675	554	746	785	589	780	717	846	814	786	860	742	791	967	696	998	967	1524	809	1006	840	762	781	878	915	827	877	970	771	1044	572	870	932	988	925	830	820
Solyc01g049690.4	mRNA	502	404	558	456	520	428	399	473	246	322	318	315	294	241	184	235	498	470	406	588	463	431	365	448	389	332	460	434	319	323	469	381	499	472	481	484	500	536	611	519	548	248	374	380	334	419	405	497
Solyc01g049720.1	mRNA	0	0	0	0	0	0	0	0	0	0	0	0	0	0	0	0	0	0	0	0	0	0	0	0	0	0	0	0	0	0	0	0	0	0	0	0	0	0	0	0	0	0	0	0	0	0	0	0
Solyc01g049740.1	mRNA	0	0	0	0	0	0	0	0	0	0	0	0	0	0	0	0	0	0	0	0	0	0	0	0	0	0	0	0	0	0	0	0	0	0	0	0	0	0	0	0	0	0	0	0	0	0	0	0
Solyc01g049750.1	mRNA	0	0	0	0	0	0	0	0	0	0	0	0	0	0	0	0	0	0	0	0	0	0	0	0	0	0	0	0	0	0	0	0	0	0	0	0	0	0	0	0	0	0	0	0	0	0	0	0
Solyc01g049760.1	mRNA	0	0	0	0	0	0	0	0	0	0	0	0	0	0	0	0	0	0	0	0	0	0	0	0	0	0	0	0	0	0	0	0	0	0	0	0	0	0	0	0	0	0	0	0	0	0	0	0
Solyc01g049770.3	mRNA	15	22	35	31	17	22	24	33	132	122	88	95	75	105	201	95	26	22	28	28	27	29	21	25	76	65	100	118	195	109	67	56	14	30	34	28	26	33	26	26	153	58	129	133	145	98	84	25
Solyc01g049790.1	mRNA	0	0	0	0	0	0	0	0	0	0	0	0	0	0	0	0	0	0	0	0	0	0	0	0	0	0	0	0	0	0	0	0	0	0	0	0	0	0	0	0	0	0	0	0	0	0	0	0
Solyc01g049810.4	mRNA	24	23	46	32	29	23	23	46	23	14	15	16	15	5	13	5	27	29	42	42	28	39	26	40	15	24	16	19	18	16	12	29	38	26	35	27	38	42	38	30	16	30	13	20	16	24	15	32
Solyc01g049820.2	mRNA	1	1	2	0	1	2	1	4	0	1	1	1	1	0	0	0	3	1	1	0	1	0	0	2	0	0	0	0	4	0	0	2	0	1	3	2	0	3	1	1	2	2	0	4	1	3	1	2
Solyc01g049830.2	mRNA	0	0	0	0	0	0	0	0	0	0	0	0	0	0	0	0	0	0	0	0	0	0	0	0	0	0	0	0	0	0	0	0	0	0	0	0	0	0	0	0	0	0	0	0	0	0	0	0
Solyc01g049840.1	mRNA	0	0	0	0	0	1	0	0	0	0	0	0	0	0	0	0	0	0	0	0	0	0	0	0	0	0	0	0	0	0	0	1	0	1	0	0	0	0	0	0	0	0	0	0	0	0	0	0
Solyc01g049880.3	mRNA	8	6	7	12	8	9	6	15	7	4	8	8	4	0	10.76	1	35.6	36.08	31.65	20	41.55	22.5	36	27	140.03	129.5	112.99	161.81	160.02	126.78	104.67	157.96	13.69	15.51	44.85	24.75	10	17.37	25.74	18.65	30	3	35	26.99	16	25.01	26.24	5
Solyc01g049890.3	mRNA	4524	4749	4777	4721	4353	4736	4951	4314	2496	3026	2578	2701	2524	2616	1620	2000	4834	4830	5025	4871	5130	4896	4601	4860	3873	3276	3806	3832	4357	3564	3731	3735	4569	4337	4801	5475	5056	5030	5134	4517	5244	2489	3776	4087	4031	4706	4224	4371
Solyc01g049910.4	mRNA	36.83	38.22	38.37	33.6	32.86	33.41	34.87	42	30.64	22.51	32	32.25	21	19.58	24	28	42.45	36.31	36.83	32.32	41.94	43.22	31.68	41.66	49.91	36.14	39.44	45.77	46.6	40.08	32.89	37.89	36.9	31.44	40.88	35.78	35.8	38.45	28.69	45.36	58.67	18.3	27.02	38.56	39.43	40.01	35.58	32.44
Solyc01g049920.2	mRNA	0	0	0	0	0	0	0	0	0	0	0	0	0	0	0	0	0	0	1	0	0	0	0	0	0	0	0	0	0	1	0	0	0	0	0	0	0	0	0	1	0	0	0	0	0	0	0	0
Solyc01g049950.1	mRNA	0	0	0	0	0	0	0	0	0	0	0	0	0	0	0	0	0	0	0	0	0	0	0	0	0	0	0	0	0	0	0	0	0	0	0	0	0	0	0	0	0	0	0	0	0	0	0	0
Solyc01g049960.4	mRNA	1501	1502	1395	1575	1425	1558	1591	1463	959	889	851	824	852	911	885	734	1639	1460	1584	1611	1533	1543	1588	1540	908	943	924	906	893	1002	917	957	1496	1384	1605	1684	1616	1616	1538	1660	988	922	1094	969	1154	1061	1151	1602
Solyc01g050010.3	mRNA	23	30	33	34	32	23	40	30	27	30	20	24	15	34	31	23	30	29	49	27	28	35	26	32	47	40	51	64	103	43	65	52	29	42	38	34	24	36	35	29	87	11	45	40	81	40	53	33
Solyc01g050040.4	mRNA	104	88	79	78	97	86	111	81	43	36	37	35	35	27	28	22	92	100	94	86	102	99	87	88	87	63	75	89	100	93	84	124	104	84	87	101	83	80	81	110	137	49	53	68	39	78	53	107
Solyc01g050045.1	mRNA	0	0	0	0	0	0	0	0	0	0	0	0	0	0	0	0	0	0	0	0	0	0	0	0	0	0	0	0	0	0	0	0	0	0	0	0	0	0	0	0	0	0	0	0	0	0	0	0
Solyc01g050050.1	mRNA	0	0	0	0	0	0	0	0	0	0	0	0	0	0	0	0	0	0	0	0	0	0	0	0	0	0	0	0	0	0	0	0	0	0	0	0	0	0	0	0	0	0	0	0	0	0	0	0
Solyc01g050070.4	mRNA	266	263	229	268	281	243	288	268	190	160	191	192	176	164	99	167	214	272	289	277	264	285	229	233	159	185	193	179	169	140	175	182	265	233	253	287	242	303	244	242	270	157	183	245	176	209	222	315
Solyc01g055160.1	mRNA	0	0	0	0	0	0	0	0	0	0	0	0	0	0	0	0	0	0	0	0	0	0	0	0	0	0	0	0	0	0	0	0	0	0	0	0	0	0	0	0	0	0	0	0	0	0	0	0
Solyc01g055165.1	mRNA	0	0	0	0	0	0	0	0	0	0	0	0	0	0	0	0	0	0	0	0	0	0	0	0	0	0	0	0	0	0	0	0	0	0	0	0	0	0	0	0	0	0	0	0	0	0	0	0
Solyc01g055200.1	mRNA	0	0	0	0	0	0	0	0	0	0	0	0	0	0	0	0	0	0	0	0	0	0	0	0	0	0	0	0	0	0	0	0	0	0	0	0	0	0	0	0	0	0	0	0	0	0	0	0
Solyc01g056200.1	mRNA	0	0	0	0	0	0	0	0	0	0	0	0	0	0	0	0	0	0	0	0	0	0	0	0	0	0	0	0	0	0	0	0	0	0	0	0	0	0	0	0	0	0	0	0	0	0	0	0
Solyc01g056220.2	mRNA	0	0	0	0	0	0	0	0	0	0	0	0	0	0	0	0	0	0	0	0	0	0	0	0	0	0	0	0	0	0	0	0	0	0	0	0	0	0	0	0	0	0	0	0	0	0	0	0
Solyc01g056240.1	mRNA	0	0	0	0	0	0	0	0	0	0	0	0	0	0	0	0	0	0	0	0	0	0	0	0	0	0	0	0	0	0	0	0	0	0	0	0	0	0	0	0	0	0	0	0	0	0	0	0
Solyc01g056250.2	mRNA	0	0	0	0	0	0	0	0	0	0	0	0	0	0	0	0	0	0	0	0	0	0	0	0	0	0	0	0	0	0	0	0	0	0	0	0	0	0	0	0	0	0	0	0	0	0	0	0
Solyc01g056260.1	mRNA	1	0	1	0	0	0	0	1	2	0	0	0	0	0	0	0	0	0	0	0	3	0	0	1	0	0	0	0	0	0	0	0	0	0	0	0	0	1	0	0	0	0	0	0	0	0	0	0
Solyc01g056280.3	mRNA	0	0	0	0	0	0	0	0	0	0	0	0	0	0	0	0	0	0	0	0	0	0	0	0	0	0	0	0	0	0	0	0	0	0	0	0	0	0	0	0	0	0	0	1	0	0	0	0
Solyc01g056285.1	mRNA	0	0	0	0	0	0	0	0	0	0	0	0	0	0	0	0	0	0	0	0	0	1	0	0	0	0	0	0	0	0	0	0	0	0	0	0	0	0	1	0	0	0	0	0	0	0	0	0
Solyc01g056290.2	mRNA	0	0	0	0	1	0	0	0	0	0	0	0	0	0	0	0	0	0	0	0	0	0	0	0	0	0	0	0	0	0	0	0	0	0	0	0	0	0	0	0	0	0	0	0	0	0	0	0
Solyc01g056310.3	mRNA	0	0	0	1	0	0	0	0	82	3	67	14	16	18	7	16	0	0	0	0	3	0	0	0	3	11	16	29	23	3	1	7	3	0	0	0	1	0	0	0	9	15	28	5	9	5	4	0
Solyc01g056320.1	mRNA	0	0	0	0	0	0	0	0	0	0	0	0	0	0	0	0	0	0	0	0	0	0	0	0	1	0	0	0	0	0	0	0	0	0	0	0	0	0	0	0	0	0	0	0	0	0	0	0
Solyc01g056330.2	mRNA	0	0	0	0	0	0	0	0	0	0	0	0	0	0	0	0	0	0	0	0	0	0	0	0	0	0	0	0	0	0	0	0	0	0	0	0	0	0	0	0	0	0	0	0	0	0	0	0
Solyc01g056340.4	mRNA	191	136	194	174	198	181	140	140	163	186	204	162	180	144	119	145	219	181	173	193	185	140	158	166	217	229	235	175	165	158	217	199	176	161	181	205	169	208	203	198	296	186	220	238	224	266	239	191
Solyc01g056360.4	mRNA	0	0	0	0	0	0	0	0	0	0	0	0	0	0	0	0	0	0	0	0	0	0	0	0	0	0	0	0	0	0	0	0	0	0	0	0	0	0	0	0	0	0	0	0	0	0	0	0
Solyc01g056370.3	mRNA	18	16	10	7	17	19	12	9	6	6	10	14	17	11	11	8	14	10	11	14	9	13	19	15	14	16	25	25	34	7	16	19	22	21	13	17	9	13	11	4	26	9	13	10	12	19	10	16
Solyc01g056380.1	mRNA	0	0	0	0	0	0	0	0	0	0	0	0	0	0	0	0	0	0	0	0	0	0	0	0	0	0	0	0	0	0	0	0	0	0	0	0	0	0	0	0	0	0	0	0	0	0	0	0
Solyc01g056390.1	mRNA	0	0	0	0	0	0	0	0	0	0	0	0	0	0	0	0	0	0	0	0	0	0	0	0	0	0	0	0	0	0	0	0	0	0	0	0	0	0	0	0	0	0	0	0	0	0	0	0
Solyc01g056400.1	mRNA	0	0	0	0	0	0	0	0	0	0	0	0	0	0	0	0	0	0	0	0	0	0	0	0	0	0	0	0	0	0	0	0	0	0	0	0	0	0	0	0	0	0	0	0	0	0	0	0
Solyc01g056410.1	mRNA	0	0	0	0	0	0	0	0	0	0	0	0	0	0	0	0	0	0	0	0	0	0	0	0	0	0	0	0	0	0	0	0	0	0	0	0	0	0	0	0	0	0	0	0	0	0	0	0
Solyc01g056420.1	mRNA	0	0	0	0	0	0	0	0	0	0	0	0	0	0	0	0	0	0	0	0	0	0	0	0	0	0	0	0	0	0	0	0	0	0	0	0	0	0	0	0	0	0	0	0	0	0	0	0
Solyc01g056430.2	mRNA	0	0	0	0	0	0	0	0	0	0	0	0	0	0	0	0	0	0	0	0	0	0	0	0	0	0	0	0	0	0	0	0	0	0	0	0	0	0	0	0	0	0	0	0	0	0	0	0
Solyc01g056440.1	mRNA	0	0	0	0	0	0	0	0	0	0	0	0	0	0	0	0	0	0	0	0	0	0	0	0	0	0	0	0	0	0	0	0	0	0	0	0	0	0	0	0	0	0	0	0	0	0	0	0
Solyc01g056450.3	mRNA	1	0	0	0	0	0	0	0	0	0	0	0	0	0	0	0	0	0	1	0	0	0	0	0	0	0	0	0	0	0	0	0	0	0	0	0	0	0	0	0	0	0	0	0	0	0	0	0
Solyc01g056460.1	mRNA	0	0	0	0	0	0	0	0	0	0	0	0	0	0	0	0	0	0	0	0	0	0	0	0	0	0	0	0	0	0	0	0	0	0	0	0	0	0	0	0	0	0	0	0	0	0	0	0
Solyc01g056470.1	mRNA	0	0	0	0	0	0	0	0	0	0	0	0	0	0	0	0	0	0	0	0	0	0	0	0	0	0	0	0	0	0	0	0	0	0	0	0	0	0	0	0	0	0	0	0	0	0	0	0
Solyc01g056480.3	mRNA	15	28	11	10	16	30	17	22	15	28	16	9	20	11	6	5	14	23	31	18	20	17	19	14	21	17	15	21	13	15	14	15	12	17	11	16	15	17	19	14	20	19	19	27	17	12	16	17
Solyc01g056520.3	mRNA	415	381	391	412	483	381	446	418	262	410	201	399	281	370	285	224	375	517	499	466	469	429	387	456	548	492	564	506	606	405	503	514	424	392	366	430	386	407	416	448	651	286	405	558	503	403	488	476
Solyc01g056530.2	mRNA	0	0	0	0	0	0	0	0	0	0	0	0	0	0	0	0	0	0	0	0	0	0	0	0	0	0	0	0	0	0	0	0	0	0	0	0	0	0	0	0	0	0	0	0	0	0	0	0
Solyc01g056570.3	mRNA	936	808	838	765	889	750	906	777	607	683	585	606	603	536	530	415	1000	1035	942	803	932	922	819	1053	823	909	778	773	748	742	787	734	1062	951	844	1063	956	945	1101	1082	1078	488	798	1149	851	954	919	1024
Solyc01g056575.1	mRNA	0	0	0	0	0	0	0	0	0	0	0	0	0	0	0	0	0	0	0	0	0	0	0	0	0	0	0	0	0	0	0	0	0	0	0	0	0	0	0	0	0	0	0	0	0	0	0	0
Solyc01g056580.4	mRNA	6.1	3.06	4.06	5.01	3.09	2.05	6.19	5.06	0	0	0	1.03	0	1.04	1.04	0	8.13	8.38	6.21	4.22	10.25	6.12	1.06	8.18	2.06	1.02	1	2.02	0	4.36	0	1.04	9.15	9.53	1.01	6.15	7.14	4.13	8.03	12.16	0	0	0	0	1.02	2.08	1.03	0
Solyc01g056590.2	mRNA	0	0	0	0	0	0	0	0	0	0	0	0	0	0	0	0	0	0	0	0	0	0	0	0	0	0	0	0	0	0	0	0	0	0	0	0	0	0	0	0	0	0	0	0	0	0	0	0
Solyc01g056600.2	mRNA	33	21	14	20	23	12	17	22	4	4	5	6	8	9	7	1	20	16	13	22	13	15	22	14	13	10	10	6	6	10	14	20	13	24	18	17	13	26	18	16	21	2	2	13	13	13	8	27
Solyc01g056610.1	mRNA	0	0	0	0	0	0	0	0	0	0	0	0	0	0	0	0	0	0	0	0	0	0	0	0	0	0	0	0	0	0	0	0	0	0	0	0	0	0	0	0	0	0	0	0	0	0	0	0
Solyc01g056620.4	mRNA	77	59	57	73	73	55	68	59	31	43	41	54	40	45	46	38	64	69	63	61	70	72	62	58	61	42	46	72	72	46	60	45	56	66	67	57	68	76	72	87	64	29	48	53	60	62	49	68
Solyc01g056640.1	mRNA	0	0	0	0	0	0	0	0	0	0	0	0	0	0	0	0	0	0	0	0	0	0	0	0	0	0	0	0	0	0	0	0	0	0	0	0	0	0	0	0	0	0	0	0	0	0	0	0
Solyc01g056650.1	mRNA	0	0	0	0	0	0	0	0	0	0	0	0	0	0	0	0	0	0	0	0	0	0	0	0	0	0	0	0	0	0	0	0	0	0	0	0	0	0	0	0	0	0	0	0	0	0	0	0
Solyc01g056653.1	mRNA	0	0	0	0	0	0	0	0	0	0	0	0	0	0	0	0	0	0	0	0	0	0	0	0	0	0	0	0	0	0	0	0	0	0	0	0	0	0	0	0	0	0	0	0	0	0	0	0
Solyc01g056657.1	mRNA	0	0	0	0	0	0	0	0	0	0	0	0	0	0	0	0	0	0	0	0	0	0	0	0	0	0	0	0	0	0	0	0	0	0	0	0	0	0	0	0	0	0	0	0	0	0	0	0
Solyc01g056660.2	mRNA	0	0	0	0	0	0	0	0	0	0	0	0	0	0	0	0	0	0	0	0	0	0	0	0	0	0	0	0	0	0	0	0	0	0	0	0	0	0	0	0	0	0	0	0	0	0	0	0
Solyc01g056665.1	mRNA	0	0	0	0	0	0	0	0	0	0	0	0	0	0	0	0	0	0	0	0	0	0	0	0	0	0	0	0	0	0	0	0	0	0	0	0	0	0	0	0	0	0	0	0	0	0	0	0
Solyc01g056690.4	mRNA	462	448	561	454	497	422	471	489	616	621	685	703	720	602	544	622	484	445	461	416	448	424	395	398	292	316	327	271	259	277	347	285	450	412	468	454	480	462	544	455	476	697	419	496	404	444	464	520
Solyc01g056695.1	mRNA	0	0	0	0	0	0	0	0	0	0	0	0	0	0	0	0	0	0	0	0	0	0	0	0	0	0	0	0	0	0	0	0	0	0	0	0	0	0	0	0	0	0	0	0	0	0	0	0
Solyc01g056720.4	mRNA	325	305	324	367	332	295	345	314	316	598	324	614	372	515	364	251	352	359	326	390	327	359	335	408	742	485	658	543	746	392	707	452	387	314	384	354	381	427	444	373	595	250	638	643	636	564	576	289
Solyc01g056730.3	mRNA	0	0	0	0	0	0	0	0	0	0	0	0	0	0	0	0	0	0	0	1	0	0	0	1	0	0	0	0	0	0	0	0	0	0	0	0	0	0	0	0	0	0	0	0	0	0	0	0
Solyc01g056750.1	mRNA	0	0	0	0	0	0	0	0	0	0	0	0	0	0	0	0	0	0	0	0	0	0	0	0	0	0	0	0	0	0	0	0	0	0	0	0	0	0	0	0	0	0	0	0	0	0	0	0
Solyc01g056760.3	mRNA	0	0	0	0	0	0	0	0	0	0	0	0	0	0	0	0	0	0	0	0	0	0	0	0	0	0	0	0	0	0	0	0	0	0	0	0	0	0	0	0	0	0	0	0	0	0	0	0
Solyc01g056770.1	mRNA	0	0	0	0	0	0	0	0	0	0	0	0	0	0	0	0	0	0	0	0	0	0	0	0	0	0	0	0	0	0	0	0	0	0	0	0	0	0	0	0	0	0	0	0	0	0	0	0
Solyc01g056780.3	mRNA	1466	1294	1507	1591	1453	1537	1552	1700	3269	1814	3321	2803	3199	2384	3011	3454	1294	1368	1308	1284	1365	1184	1283	1176	998	3436	1338	2468	1219	3065	1269	1868	1295	1343	1700	1616	1515	1863	1522	1327	1876	4271	4034	4089	3978	3548	4563	1611
Solyc01g056790.3	mRNA	10	9	8	9	4	7	9	13	5	3	6	2	8	2	4	2	12	13	10	17	12	12	13	7	6	6	3	8	1	5	10	10	8	14	12	11	17	19	24	17	16	4	9	5	7	4	9	8
Solyc01g056800.1	mRNA	4	13	6	12	10	9	8	11	7	0	7	8	5	1	2	2	7	8	8	11	13	7	8	8	3	9	8	9	9	4	5	6	8	7	15	8	9	9	9	8	10	3	8	3	2	8	5	10
Solyc01g056810.4	mRNA	89	106	106	106	70	70	109	118	39	22	23	28	36	34	24	37	98	98	132	89	95	116	95	74	55	47	47	60	75	60	49	69	82	117	146	115	121	130	108	78	82	32	77	58	52	79	55	97
Solyc01g056830.3	mRNA	13	12	18	18	15	15	20	16	4	4	10	5	1	7	3	3	12	18	21	15	15	10	25	15	3	4	9	14	7	10	4	13	14	13	17	16	19	21	20	16	15	3	12	8	7	8	4	19
Solyc01g056840.1	mRNA	0	0	0	0	0	0	0	0	0	0	0	0	0	0	0	0	0	0	0	0	0	0	0	0	0	0	0	0	0	0	0	0	0	0	0	0	0	0	0	0	0	0	0	0	0	0	0	0
Solyc01g056850.3	mRNA	484	458	398	383	443	432	657	413	69	42	209	36	224	45	35	117	249	368	304	279	411	274	281	355	263	27	144	173	374	214	317	412	420	335	358	415	347	319	285	332	277	281	392	75	78	301	175	397
Solyc01g056880.3	mRNA	0	0	0	0	0	0	0	0	0	0	0	0	0	0	0	0	0	0	0	0	0	0	0	0	0	0	0	0	0	0	0	0	0	0	0	0	0	0	0	0	0	0	0	0	0	0	0	0
Solyc01g056890.1	mRNA	0	0	0	0	0	0	0	0	0	0	0	0	0	0	0	0	0	0	0	0	0	0	0	0	0	0	0	0	0	0	0	0	0	0	0	0	0	0	0	0	0	0	0	0	0	0	0	0
Solyc01g056900.1	mRNA	0	0	0	0	0	0	0	0	0	0	0	0	0	0	0	0	0	0	0	0	0	0	0	0	0	0	0	0	0	0	0	0	0	0	0	0	0	0	0	0	0	0	0	0	0	0	0	0
Solyc01g056910.1	mRNA	0	0	0	0	0	0	0	0	0	0	0	0	0	0	0	0	0	0	0	0	0	0	0	0	0	0	0	0	0	0	0	0	0	0	0	0	0	0	0	0	0	0	0	0	0	0	0	0
Solyc01g056940.4	mRNA	35.95	17.26	43.27	21.2	39.85	11.21	37.97	27.61	0.24	5.68	10.2	0	5.53	7.68	2.32	2.56	27.78	22.96	18.24	17.89	20.21	34.12	21.07	34.52	10.43	12.45	6	3.22	6.35	8.96	10.14	7.81	8.22	23.36	29.32	15.77	37.29	51.26	22.26	33.59	3.66	9.24	3.23	5.14	2.74	2.72	5.66	27.26
Solyc01g056950.1	mRNA	0	0	0	0	0	0	0	0	0	0	0	0	0	0	0	0	0	0	0	0	0	0	0	0	0	0	0	0	0	0	0	0	0	0	0	0	0	0	0	0	0	0	0	0	0	0	0	0
Solyc01g056960.1	mRNA	0	0	0	0	0	0	0	0	0	0	0	0	0	0	0	0	0	0	0	0	0	0	0	0	0	0	0	0	0	0	0	0	0	0	0	0	0	0	0	0	0	0	0	0	0	0	0	0
Solyc01g056970.1	mRNA	0	0	0	0	0	0	0	0	0	0	0	0	0	0	0	0	0	0	0	0	0	0	0	0	0	0	0	0	0	0	0	0	0	0	0	0	0	0	0	0	0	0	0	0	0	0	0	0
Solyc01g056990.3	mRNA	43	40	41	49	43	41	46	54	0	3	0	2	4	0	3	1	33	65	42	47	65	49	38	40	1	1	1	2	0	2	3	5	37	46	46	48	48	63	41	45	1	0	5	0	9	2	7	48
Solyc01g057000.3	mRNA	70	231	72	117	93	84	224	58	0	1	1	5	0	1	1	0	219	170	175	158	192	177	202	249	14	1	7	14	34	1	4	1	261	179	91	145	129	133	199	146	19	0	0	1	1	8	1	121
Solyc01g057003.1	mRNA	0	0	0	0	0	0	0	0	0	0	0	0	0	0	0	0	0	0	0	0	0	0	0	0	0	0	0	0	0	0	0	0	0	0	0	0	0	0	0	0	0	0	0	0	0	0	0	0
Solyc01g057007.1	mRNA	0	0	0	0	0	0	0	0	0	0	0	0	0	0	0	0	0	0	0	0	0	0	0	0	0	0	0	0	0	0	0	0	0	0	0	0	0	0	0	0	0	0	0	0	0	0	0	0
Solyc01g057010.1	mRNA	0	0	0	0	0	0	0	0	0	0	0	0	0	0	0	0	0	0	0	0	0	0	0	0	0	0	0	0	0	0	0	0	0	0	0	0	0	0	0	0	0	0	0	0	0	0	0	0
Solyc01g057020.3	mRNA	173	119	196	118	150	144	131	151	100	94	107	89	95	62	54	63	146	175	131	174	160	141	155	158	89	115	92	105	59	85	85	102	167	140	131	159	159	169	162	191	137	90	95	110	84	129	89	219
Solyc01g057060.1	mRNA	0	0	0	0	0	0	0	0	0	0	0	0	0	0	0	0	0	0	0	0	0	0	0	0	0	0	0	0	0	0	0	0	0	0	0	0	0	0	0	0	0	0	0	0	0	0	0	0
Solyc01g057080.1	mRNA	0	0	0	0	0	0	0	0	0	0	0	0	0	0	0	0	0	0	0	0	0	0	0	0	0	0	0	0	0	0	0	1	0	0	0	0	0	0	0	0	0	0	0	0	0	0	0	0
Solyc01g057090.4	mRNA	305	276	340	312	343	296	328	324	183	157	196	158	151	112	136	121	283	310	345	343	340	305	274	285	297	216	297	389	451	226	379	308	340	347	319	312	321	367	507	350	474	107	260	279	235	329	197	358
Solyc01g057110.1	mRNA	0	0	0	0	0	0	0	0	0	0	0	0	0	0	0	0	0	0	0	0	0	0	0	0	0	0	0	0	0	0	0	0	0	0	0	0	0	0	0	0	0	0	0	0	0	0	0	0
Solyc01g057113.1	mRNA	0	0	0	0	0	0	0	0	0	0	0	0	0	0	0	0	0	0	0	0	0	0	0	0	0	0	0	0	0	0	0	0	0	0	0	0	0	0	0	0	0	0	0	0	0	0	0	0
Solyc01g057117.1	mRNA	0	0	0	0	0	0	0	0	0	0	0	0	0	0	0	0	0	0	0	0	0	0	0	0	0	0	0	0	0	0	0	0	0	0	0	0	0	0	0	0	0	0	0	0	0	0	0	0
Solyc01g057120.2	mRNA	0	0	0	0	0	0	0	0	0	0	0	0	0	0	0	0	0	0	0	0	0	0	0	0	0	0	0	0	0	0	0	0	0	0	0	0	0	0	0	0	0	0	0	0	0	0	0	0
Solyc01g057130.1	mRNA	0	0	0	0	0	0	0	0	0	0	0	0	0	0	0	0	0	0	0	0	0	0	0	0	0	0	0	0	0	0	0	0	0	0	0	0	0	0	0	0	0	0	0	0	0	0	0	0
Solyc01g057133.1	mRNA	0	0	0	0	0	0	0	0	0	0	0	0	0	0	0	0	0	0	0	0	0	0	0	0	0	0	0	0	0	0	0	0	0	0	0	0	0	0	0	0	0	0	0	0	0	0	0	0
Solyc01g057137.1	mRNA	0	0	1	0	0	0	0	0	0	0	0	0	0	0	0	0	0	0	0	0	0	0	0	0	0	0	0	0	0	0	0	0	0	0	0	0	0	0	0	0	0	0	0	0	0	0	0	0
Solyc01g057140.1	mRNA	0	0	0	0	0	0	0	0	0	0	0	0	0	0	0	0	0	0	0	0	0	0	0	0	0	0	0	0	0	0	0	0	0	0	0	0	0	0	0	0	0	0	0	0	0	0	0	0
Solyc01g057150.1	mRNA	0	0	0	0	0	0	0	0	0	0	0	0	1	0	0	0	0	0	0	0	0	0	0	0	0	0	0	0	0	0	0	0	0	0	0	0	0	0	0	0	0	0	0	0	0	0	0	0
Solyc01g057160.1	mRNA	0	0	0	0	0	0	0	0	0	0	0	0	0	0	0	0	0	0	0	0	0	0	0	0	0	0	0	0	0	0	0	0	0	0	0	1	0	0	0	0	0	0	0	0	0	0	0	0
Solyc01g057165.1	mRNA	0	0	0	1	0	0	0	0	0	0	0	0	0	0	0	0	0	0	0	1	0	0	0	0	0	0	0	0	1	0	0	0	0	0	0	0	0	0	0	0	0	0	0	0	0	0	0	0
Solyc01g057180.2	mRNA	0	0	0	0	0	0	0	0	0	0	0	0	0	0	0	0	0	0	0	0	0	0	0	0	0	0	0	0	0	0	0	0	0	0	0	0	0	0	0	0	0	0	0	0	0	0	0	0
Solyc01g057185.1	mRNA	2	2.13	16.9	4	11	4	2	13	0	0	0	0	0	0	0	0	3.45	3.53	7	15	8.02	6	5	3	0	0	0	0	0	0	0	0	2	8.99	12.48	7	8	11	18	9	0	0	0	0	0	0	0	11
Solyc01g057190.1	mRNA	0	0	0	0	0	0	0	0	0	0	0	0	0	0	0	0	0	0	0	0	0	0	0	0	0	0	0	0	0	0	0	0	0	0	0	0	0	0	0	0	0	0	0	0	0	0	0	0
Solyc01g057200.4	mRNA	242	192	286	254	271	239	250	300	559	361	611	377	452	308	353	305	336	287	307	273	261	280	257	278	235	410	194	302	189	476	240	329	260	281	300	339	278	341	337	306	494	502	674	666	467	723	675	268
Solyc01g057210.3	mRNA	1319	1227	1259	1276	1286	1147	1177	1251	1754	1613	1877	1628	1882	1597	1376	1751	959	1067	996	975	1066	988	928	932	952	875	883	861	853	732	917	861	1072	939	862	1095	939	915	1031	939	1195	1572	1217	1476	1230	1266	1236	1195
Solyc01g057220.3	mRNA	2	0	0	0	1	2	0	2	0	0	0	0	0	0	0	0	3	1	1	0	2	1	5	1	0	0	0	0	0	1	0	0	1	0	0	1	2	0	1	1	0	1	0	0	0	0	0	5
Solyc01g057250.2	mRNA	0	0	0	0	0	0	0	0	0	0	0	0	0	0	0	0	0	0	0	0	0	0	0	0	0	0	0	0	0	0	0	0	0	0	0	0	0	0	0	0	0	0	0	0	0	0	0	0
Solyc01g057255.1	mRNA	0	0	0	0	0	0	0	0	0	0	0	0	0	0	0	0	0	0	0	0	0	0	0	0	0	0	0	0	0	0	0	0	0	0	0	0	0	0	0	0	0	0	0	0	0	0	0	0
Solyc01g057260.4	mRNA	3	0	2	1	5	0	3	2	40	28	50	36	46	28	49	46	2	2	0	3	2	3	1	0	34	18	40	65	131	107	70	98	0	1	2	0	3	0	0	0	54	34	37	21	18	45	16	3
Solyc01g057270.4	mRNA	22	18	15	20	19	14	15	18	5	11	7	8	7	10	8	3	18	23	30	32	28	18	13	24	18	19	11	5	20	7	17	5	30	27	20	21	17	17	23	43	31	8	12	21	10	10	15	29
Solyc01g057300.2	mRNA	9	25	13	31	25	15	11	15	0	0	0	0	0	0	0	0	13	13	15	36	14	18	10	10	0	0	0	0	0	1	0	0	8	21	38	18	26	21	14	13	1	0	1	0	0	0	0	26
Solyc01g057310.4	mRNA	317	218	300	299	368	293	289	363	12	18	17	16	18	22	18	24	257	347	365	292	285	299	250	247	27	64	21	24	31	52	35	62	322	393	343	269	358	381	350	376	52	69	70	38	50	38	83	363
Solyc01g057320.3	mRNA	32	6	22	15	33	28	15	25	1	2	1	3	4	1	1	0	28	34	28	42	10	20	8	25	0	5	0	2	0	2	2	11	32	28	23	19	29	24	26	45	4	8	5	3	4	3	8	37
Solyc01g057330.1	mRNA	0	0	0	0	0	0	0	0	0	0	0	0	0	1	0	0	0	0	0	0	0	0	0	0	0	0	0	0	0	0	0	0	0	0	0	0	0	0	0	0	0	0	0	0	1	0	0	0
Solyc01g057340.3	mRNA	18	12	10	30	12	18	14	22	16	11	14	19	10	6	18	9	9	10	20	11	17	22	10	14	13	8	21	13	31	11	21	23	19	12	20	17	20	12	10	16	27	16	23	17	26	19	17	17
Solyc01g057350.1	mRNA	0	0	1	0	0	0	1	2	0	0	0	0	0	0	0	0	0	1	1	0	0	0	0	1	0	0	0	0	0	0	0	0	0	1	0	0	0	0	0	2	0	0	0	0	0	0	0	0
Solyc01g057390.2	mRNA	0	0	0	0	0	0	0	0	0	0	0	0	0	0	0	0	0	0	0	0	0	0	0	0	0	0	0	0	0	0	0	0	0	0	0	0	0	0	0	0	0	0	0	0	0	0	0	0
Solyc01g057395.1	mRNA	0	0	0	0	0	0	0	0	0	0	0	0	0	0	0	0	0	0	0	0	0	0	0	0	0	0	0	0	0	0	0	0	0	0	0	0	0	0	0	0	0	0	0	0	0	0	0	0
Solyc01g057410.1	mRNA	0	0	0	0	0	0	0	0	0	0	0	0	0	0	0	0	0	0	0	0	0	0	0	0	0	0	0	0	0	0	0	0	0	0	0	0	0	0	0	0	0	0	0	0	0	0	0	0
Solyc01g057420.1	mRNA	0	0	0	0	0	0	0	0	0	0	0	0	0	0	0	0	0	0	0	0	0	0	0	0	0	0	0	0	0	0	0	0	0	0	0	0	0	0	0	0	0	0	0	0	0	0	0	0
Solyc01g057430.3	mRNA	0	1	0	0	2	1	0	1	0	0	0	0	0	0	0	0	0	0	2	0	1	0	1	0	2	0	0	2	0	0	0	1	1	2	0	0	0	1	1	0	0	0	0	0	1	0	0	0
Solyc01g057435.1	mRNA	0	0	0	0	0	0	0	0	0	0	0	0	0	0	0	0	0	0	0	0	0	0	0	0	0	0	0	0	0	0	0	0	0	0	0	0	0	0	0	0	0	0	0	0	0	0	0	0
Solyc01g057440.3	mRNA	4	2	1	7	3	6	4	3	11	3	4	2	5	1	1	2	5	2	4	4	6	7	5	9	4	2	4	4	2	4	8	7	3	4	1	5	4	6	12	3	10	2	2	6	1	7	6	6
Solyc01g057445.1	mRNA	39	42	35	38	49	54	60	28	57	131	69	117	99	106	69	43	45	49	48	65	60	41	42	28	214	119	166	126	193	97	265	133	46	54	38	38	45	43	48	38	164	57	111	125	175	96	100	34
Solyc01g057470.1	mRNA	0	0	0	0	0	0	0	0	0	0	0	0	0	0	0	0	0	0	0	0	0	0	0	0	0	0	0	0	0	0	0	0	0	0	0	0	0	0	0	0	0	0	0	0	0	0	0	0
Solyc01g057510.2	mRNA	1	0	0	0	0	0	0	0	0	0	0	0	0	0	0	0	0	0	0	0	0	0	0	0	0	0	0	0	0	0	0	0	0	0	0	0	0	0	0	0	0	0	0	0	0	0	0	0
Solyc01g057520.4	mRNA	876	669	907	783	986	780	859	858	176	103	161	82	131	139	114	109	838	935	1019	942	916	890	756	821	158	259	155	165	249	255	223	385	970	996	879	933	890	971	961	1098	386	237	254	166	187	291	247	1151
Solyc01g057523.1	mRNA	0	0	0	0	1.34	2	1	0	0	1	1	0	0	0	0	0	0	0	0	1	0	0	0	0	1	1	1	1	0	0	0	4	0	1	0	1	0	1	0	0	2	0	0	0	0	0	0	3
Solyc01g057527.1	mRNA	0	0	0	0	0	0	0	0	0	0	0	0	0	0	0	0	0	0	0	0	0	0	0	1	0	0	0	0	0	0	0	0	0	0	0	0	0	0	0	0	0	0	0	0	0	0	0	0
Solyc01g057530.1	mRNA	0	0	0	0	0	0	0	0	0	0	0	0	0	0	0	0	0	0	0	0	0	0	0	0	0	0	0	0	0	0	0	0	0	0	0	0	0	0	0	0	0	0	0	0	0	0	0	0
Solyc01g057570.3	mRNA	342	340	380	361	388	299	366	365	120	137	108	107	102	118	111	91	307	337	379	397	382	351	309	343	176	201	180	204	239	167	177	218	382	396	351	415	362	416	413	384	236	111	221	272	273	276	246	439
Solyc01g057580.1	mRNA	0	0	0	0	0	0	0	0	0	0	0	0	0	0	0	0	0	0	0	0	0	0	0	0	0	0	0	0	0	0	0	0	0	0	0	0	0	0	0	0	0	0	0	0	0	0	0	0
Solyc01g057585.1	mRNA	0	0	0	0	0	0	0	0	0	0	0	0	0	0	0	0	0	0	0	0	0	0	0	0	0	0	0	0	0	0	0	0	0	0	0	0	0	0	0	0	0	0	0	0	0	0	0	0
Solyc01g057590.3	mRNA	0	0	0	0	0	0	0	0	0	0	0	0	0	0	0	0	0	0	0	0	0	0	0	0	1	0	1	0	1	0	0	0	0	0	0	0	0	0	0	0	0	0	0	0	0	0	0	0
Solyc01g057600.3	mRNA	2	4	2	5	3	0	0	4	1	0	0	2	1	1	0	0	1	0	1	3	1	1	0	0	1	1	0	0	0	0	0	1	2	3	2	3	1	2	1	0	0	0	0	1	4	1	1	0
Solyc01g057610.1	mRNA	0	0	0	0	0	0	0	0	0	0	0	0	0	0	0	0	0	0	0	0	0	0	0	0	0	0	0	0	0	0	0	0	0	0	0	0	0	0	0	0	0	0	0	0	0	0	0	0
Solyc01g057640.1	mRNA	0	0	0	0	0	0	0	0	0	0	0	0	0	0	0	0	0	0	0	0	0	0	0	0	0	0	0	0	0	0	0	0	0	0	0	0	0	0	0	0	0	0	0	0	0	0	0	0
Solyc01g057660.1	mRNA	0	0	0	0	0	0	0	0	0	0	0	0	0	0	0	0	0	0	0	0	0	0	0	0	0	0	0	0	0	0	0	0	0	0	0	0	0	0	0	0	0	0	0	0	0	0	0	0
Solyc01g057670.1	mRNA	0	0	0	0	0	0	0	0	0	0	0	0	0	0	0	0	0	0	0	0	0	0	0	0	0	0	0	0	0	0	0	0	0	0	0	0	0	0	0	0	0	0	0	0	0	0	0	0
Solyc01g057675.1	mRNA	0	0	0	0	0	0	0	0	0	0	0	0	0	0	0	0	0	0	0	0	0	0	0	0	0	0	0	0	0	0	0	0	0	0	0	0	0	0	0	0	0	0	0	0	0	0	0	0
Solyc01g057680.4	mRNA	0	0	0	0	0	0	0	0	0	0	0	0	0	0	0	0	0	0	0	0	0	0	0	0	0	1	0	0	0	0	0	1	0	0	0	0	0	0	0	0	0	0	0	0	0	0	0	0
Solyc01g057690.2	mRNA	0	0	0	0	0	0	0	0	0	0	0	0	0	0	0	0	0	0	0	0	0	0	0	0	0	0	0	0	0	0	0	0	0	0	0	0	0	0	0	0	0	0	0	0	0	0	0	0
Solyc01g057700.1	mRNA	0	0	0	0	0	0	0	0	0	0	0	0	0	0	0	0	0	0	0	0	0	0	0	0	0	0	0	0	0	0	0	0	0	0	0	0	0	0	0	0	0	0	0	0	0	0	0	0
Solyc01g057703.1	mRNA	0	0	0	0	1	0	0	0	0	0	0	0	0	0	0	0	0	0	0	0	0	0	0	0	0	0	0	0	0	0	0	0	0	0	0	0	0	0	0	0	0	0	0	0	0	0	0	0
Solyc01g057705.1	mRNA	0	0	0	0	0	0	0	0	0	0	0	0	0	0	0	0	0	0	0	0	0	0	0	0	0	0	0	0	0	0	0	0	0	0	0	0	0	0	0	0	0	0	0	0	0	0	0	0
Solyc01g057707.1	mRNA	0	0	0	0	0	0	0	0	0	0	0	0	0	0	0	0	0	0	0	0	0	0	0	0	0	0	0	1	0	0	0	0	0	0	0	0	0	0	0	0	1	0	0	0	0	0	0	0
Solyc01g057740.3	mRNA	0	0	0	0	0	0	0	0	0	0	0	0	0	0	0	0	0	0	0	0	0	0	0	0	0	0	0	0	0	0	0	0	0	0	0	0	0	0	0	0	0	0	0	0	0	0	0	0
Solyc01g057760.4	mRNA	1229	722	1084	966	1202	881	977	1126	503	481	581	546	536	441	365	402	954	1030	1033	818	952	1037	812	1093	883	655	836	768	798	670	938	853	1034	1030	832	946	930	874	980	1159	990	531	606	569	485	593	540	1277
Solyc01g057770.3	mRNA	781	660	999	1013	1026	914	744	997	197	382	252	446	354	423	328	354	849	802	880	810	814	804	662	687	280	360	379	274	567	292	506	2146	546	632	675	668	661	814	838	654	1013	461	426	419	565	339	707	951
Solyc01g057780.3	mRNA	544	361	444	375	500	454	474	494	791	492	626	611	696	465	619	548	385	491	418	361	432	424	390	453	543	797	392	596	499	774	409	562	436	455	425	442	391	446	453	473	835	745	478	541	475	566	493	531
Solyc01g057785.1	mRNA	4	4	9	0	3	1	0	0	0	0	0	0	0	0	0	0	0	1	1	3	3	1	0	1	0	1	0	0	0	0	0	0	1	2	3	0	1	0	1	1	0	0	1	0	0	1	0	0
Solyc01g057830.3	mRNA	2329	2335	2715	2380	2314	2663	2618	2640	7680	4258	6285	6097	7598	5472	7291	6988	2692	2411	2697	2233	2544	2469	2661	2228	4486	6930	4515	6158	4609	9495	5051	5818	2513	2388	2994	3480	2731	3155	2785	2753	5968	8396	8258	8517	8860	8514	9887	2731
Solyc01g057840.3	mRNA	304	257	263	263	324	256	301	262	125	197	122	163	139	169	176	107	240	311	335	230	259	262	250	290	228	198	203	190	322	197	229	209	251	303	317	269	277	322	270	268	322	162	198	193	225	216	167	297
Solyc01g057850.4	mRNA	153	114	121	89	134	128	135	125	37	55	44	59	47	31	12	23	141	167	112	115	110	115	105	158	96	84	89	65	44	47	77	112	162	134	104	124	90	136	161	179	142	34	60	56	51	72	48	154
Solyc01g057853.1	mRNA	0	0	0	0	0	0	0	1	0	0	0	0	0	0	0	0	0	0	0	0	0	0	0	0	0	0	0	0	0	0	0	0	0	0	0	0	0	0	0	0	0	0	0	0	0	0	0	0
Solyc01g057855.1	mRNA	0	0	0	0	0	0	0	0	0	0	0	0	0	0	0	0	0	0	0	0	0	0	0	0	0	0	0	0	0	0	0	0	0	0	0	0	0	0	0	0	0	0	0	0	0	0	0	0
Solyc01g057857.1	mRNA	1	0	0	0	0	0	0	0	0	0	0	0	0	0	0	0	0	0	0	0	0	0	0	0	0	0	0	0	0	0	0	0	0	0	0	0	1	0	1	0	0	0	0	0	0	0	0	0
Solyc01g057900.3	mRNA	1010	799	886	854	1047	893	980	869	360	533	466	573	494	427	373	399	953	1126	1039	862	1043	986	796	1009	929	765	811	713	830	604	759	819	1126	948	852	1027	969	1020	1052	1172	1035	432	726	838	810	886	773	1056
Solyc01g057903.1	mRNA	0	0	0	0	0	0	0	0	0	0	0	0	0	0	0	0	0	0	0	0	0	0	0	0	0	0	0	0	0	0	0	0	0	0	0	0	0	0	0	0	0	0	0	0	0	0	0	0
Solyc01g057907.1	mRNA	1	0	0	1	0	0	0	0	0	0	0	0	0	0	0	0	0	0	0	0	0	0	0	0	0	0	0	0	0	0	0	0	0	3	0	1	1	0	0	0	0	0	0	0	0	0	0	0
Solyc01g057910.3	mRNA	20	14	16	27	20	23	17	21	7	22	17	18	17	15	10	7	19	19	22	21	19	13	34	19	39	21	63	46	59	19	51	58	17	34	34	22	29	19	33	32	67	17	33	35	26	38	23	35
Solyc01g057920.1	mRNA	0	0	0	0	0	0	0	0	0	0	0	0	0	0	0	0	0	0	0	0	0	0	0	0	0	0	0	0	0	0	0	0	0	0	0	0	0	0	0	0	0	0	0	0	0	0	0	0
Solyc01g057940.1	mRNA	0	0	0	0	0	0	0	0	0	0	0	0	0	0	0	0	0	0	0	0	0	0	0	0	0	0	0	0	0	0	0	0	0	0	0	0	0	0	0	0	0	0	0	0	0	0	0	0
Solyc01g057960.3	mRNA	0	0	0	0	0	0	0	0	0	0	0	0	0	0	0	0	0	0	0	0	0	0	0	0	0	0	0	0	0	0	0	0	0	0	0	0	0	0	0	0	1	0	0	0	0	0	0	0
Solyc01g057990.1	mRNA	0	0	0	0	0	0	0	0	0	0	0	0	0	0	0	0	0	0	0	0	0	0	0	0	0	0	0	0	0	0	0	0	0	0	0	0	0	0	0	0	0	0	0	0	0	0	0	0
Solyc01g058000.3	mRNA	0	0	0	0	0	0	0	0	0	0	0	0	0	0	0	0	0	0	0	0	0	0	0	0	0	0	0	0	0	0	0	0	0	0	0	0	0	0	0	0	0	0	0	0	0	0	0	0
Solyc01g058003.1	mRNA	0	1	0	1	0	0	0	1	0	0	0	1	0	0	0	0	0	0	0	0	0	1	1	0	0	0	1	0	0	0	0	0	0	0	0	0	0	0	1	0	2	0	2	0	0	0	1	0
Solyc01g058007.1	mRNA	0	0	0	0	0	0	0	0	0	0	0	0	0	0	0	0	0	0	0	0	0	0	0	0	0	0	0	0	0	0	0	0	0	0	0	0	0	0	0	0	0	0	0	0	0	0	0	0
Solyc01g058010.3	mRNA	70	31	70	52	56	30	36	43	43	48	52	46	57	31	53	53	41	57	44	35	49	61	43	45	100	90	95	102	95	97	102	124	42	48	44	57	38	68	56	46	169	59	84	71	65	114	94	53
Solyc01g058020.4	mRNA	24	22	37	36	24	18	32	27	42	30	39	40	55	39	60	44	15	37	26	24	31	28	29	27	71	56	74	99	128	79	86	88	34	29	40	36	35	45	24	25	88	45	70	47	73	63	52	26
Solyc01g058030.2	mRNA	0	0	0	0	0	0	0	0	12	4	8	8	10	5	11	11	0	0	0	0	0	0	0	0	1	1	0	6	4	6	3	5	1	0	0	0	0	0	0	0	4	6	6	4	8	16	7	0
Solyc01g058040.2	mRNA	0	0	0	0	0	0	0	0	0	1	0	2	0	2	2	2	0	0	0	0	0	0	0	0	1	1	0	0	2	1	1	0	0	0	0	0	0	0	0	0	1	2	0	0	1	2	3	0
Solyc01g058050.1	mRNA	0	0	0	0	0	0	0	0	0	0	0	0	0	0	0	0	0	0	0	0	0	0	0	0	0	0	0	0	0	0	0	0	0	0	0	0	0	0	0	0	0	0	0	0	0	0	0	0
Solyc01g058060.1	mRNA	0	0	1	0	0	0	0	0	0	0	0	0	0	0	0	0	0	1	0	0	0	0	0	0	0	0	0	0	0	0	0	0	0	1	0	0	0	0	0	0	0	0	0	0	0	0	0	0
Solyc01g058070.1	mRNA	0	0	0	0	0	0	0	0	0	0	0	0	0	0	0	0	0	0	0	0	0	0	0	0	0	0	0	0	0	0	0	0	0	0	0	0	0	0	0	0	0	0	0	0	0	0	0	0
Solyc01g058080.1	mRNA	0	0	0	0	0	0	0	0	0	0	0	0	0	0	0	0	0	0	0	0	0	0	0	0	0	0	0	0	0	0	0	0	0	0	0	0	0	0	0	0	0	0	0	0	0	0	0	0
Solyc01g058100.2	mRNA	2	1	1	4	2	2	6	1	0	0	1	2	0	2	1	0	3	3	3	4	1	1	1	5	0	0	0	0	2	0	0	1	3	3	5	2	2	7	4	2	2	3	0	1	1	1	0	2
Solyc01g058120.1	mRNA	0	0	0	0	0	0	0	0	0	0	0	0	0	0	0	0	0	0	0	0	0	0	0	0	0	0	0	0	0	0	0	0	0	0	0	0	0	0	0	0	0	0	0	0	0	0	0	0
Solyc01g058130.1	mRNA	0	0	0	0	0	0	0	0	0	0	0	0	0	0	0	0	0	0	0	0	0	0	0	0	0	0	0	0	0	0	0	0	0	0	0	0	0	0	0	0	0	0	0	0	0	0	0	0
Solyc01g058140.3	mRNA	855	791	996	794	897	852	942	927	661	470	576	472	542	387	363	497	978	841	987	907	917	899	781	824	707	506	710	1083	1162	808	865	963	806	827	853	967	891	851	1056	905	1248	468	596	559	517	826	504	1080
Solyc01g058160.3	mRNA	53	47	51	54	68	63	56	68	30	9	33	22	30	8	6	17	50	69	59	51	60	64	65	53	19	45	17	53	20	65	15	38	48	62	56	50	64	81	76	75	141	35	65	74	33	116	53	94
Solyc01g058170.4	mRNA	40	46	48	48	38	36	44	40	46	15	37	11	20	11	25	20	37	51	60	41	47	35	29	32	21	36	21	43	26	90	14	45	41	48	46	66	57	64	50	46	91	49	56	37	46	108	55	47
Solyc01g058175.1	mRNA	0	0	0	0	0	0	0	0	0	0	0	0	0	0	0	0	0	0	0	0	0	0	0	0	0	0	0	0	0	0	0	0	1	0	0	0	0	0	0	0	0	0	0	0	0	0	0	0
Solyc01g058190.4	mRNA	660	560	578	592	585	633	621	674	826	448	613	507	532	454	586	396	571	793	723	676	679	635	651	627	876	1064	753	1124	1108	1192	888	835	567	601	662	711	595	630	588	598	963	572	726	655	680	832	687	662
Solyc01g058200.3	mRNA	1	2	2	2	4	0	2	0	3	2	2	4	6	3	4	4	2	4	0	3	0	4	1	1	5	4	5	6	9	7	10	1	1	3	2	3	3	1	1	2	9	3	1	2	7	3	0	1
Solyc01g058205.1	mRNA	114	83	105	77	123	97	88	92	32	48	56	48	57	28	24	28	122	120	95	92	92	92	86	116	49	65	51	51	50	42	56	51	115	95	89	106	102	98	111	113	89	44	64	55	39	61	67	119
Solyc01g058210.3	mRNA	0	1	0	2.54	0	0	0	0	0	0	0	0	0	0	0	0	0	0	0	0	1	0	0	1	0	0	0	0	0	0	0	0	0	0	0	0	0	0	0	0	0	0	0	0	0	0	0	0
Solyc01g058220.3	mRNA	0	0	0	0	0	0	0	0	0	0	0	0	0	0	0	0	0	0	0	0	0	0	0	0	0	0	0	0	0	0	0	0	0	0	0	0	0	0	0	0	0	0	0	0	0	0	0	0
Solyc01g058225.1	mRNA	0	0	0	0	0	0	0	0	0	0	0	0	0	0	0	0	0	0	0	0	0	0	0	0	0	0	0	0	0	0	0	0	0	0	0	0	0	0	0	0	0	0	0	0	0	0	0	0
Solyc01g058240.1	mRNA	0	0	0	0	0	0	0	0	0	0	0	0	0	0	0	0	0	0	0	0	0	0	0	0	0	0	0	0	0	0	0	0	0	0	0	0	0	0	0	0	0	0	0	0	0	0	0	0
Solyc01g058245.1	mRNA	0	0	0	0	0	0	0	0	0	0	0	0	0	0	0	0	0	0	0	0	0	0	0	0	0	0	0	0	0	0	0	0	0	0	0	0	0	0	0	0	0	0	0	0	0	0	0	0
Solyc01g058250.2	mRNA	0	0	0	0	0	0	0	0	0	0	0	0	31	0	3	10	0	0	0	0	0	0	0	0	20	0	3	3	9	0	0	0	0	0	0	0	0	0	0	0	17	4	16	0	1	19	1	0
Solyc01g058260.4	mRNA	621	503	973	705	707	701	622	755	895	738	1083	710	1027	659	835	1174	480	483	675	658	568	630	443	733	702	516	646	727	753	530	539	673	572	675	667	686	533	651	1134	534	1362	803	773	743	595	1038	541	695
Solyc01g058270.3	mRNA	219	233	260	314	284	236	240	243	33	17	58	27	52	23	28	51	246	279	225	239	272	294	201	318	22	55	24	45	58	61	39	50	286	230	261	300	246	271	247	228	63	88	92	63	60	89	89	258
Solyc01g058280.4	mRNA	904	939	1089	1097	923	979	1009	1072	579	663	576	686	575	716	546	536	775	931	1101	1049	1008	988	1013	969	823	763	835	859	1179	759	844	843	789	795	916	955	989	996	855	914	1087	603	763	773	798	739	784	1029
Solyc01g058320.4	mRNA	474	543	397	474	387	393	524	303	77	77	282	55	133	114	91	115	499	667	475	495	610	622	525	803	79	123	126	170	360	194	406	617	699	556	413	747	519	534	751	541	285	353	255	148	94	456	230	441
Solyc01g058325.1	mRNA	0	0	0	0	1	0	1	0	0	0	0	0	0	0	0	1	1	1	0	0	1	1	0	0	0	0	0	0	0	0	0	0	0	1	0	0	0	0	0	0	0	0	0	0	0	0	0	0
Solyc01g058340.1	mRNA	0	0	0	0	0	0	0	0	0	0	0	0	0	0	0	0	0	0	0	0	0	0	0	0	0	0	0	0	0	0	0	0	0	0	0	0	0	0	0	0	0	0	0	0	0	0	0	0
Solyc01g058350.1	mRNA	0	0	0	0	0	0	0	0	0	0	0	0	0	0	0	0	0	0	0	0	0	0	0	0	0	0	0	0	0	0	0	0	0	0	0	0	0	0	0	0	0	0	0	0	0	0	0	0
Solyc01g058360.1	mRNA	0	0	0	0	0	0	0	0	0	0	0	0	0	0	0	0	0	0	0	0	0	0	0	0	0	0	0	0	0	0	0	0	0	0	0	0	0	0	0	0	0	0	0	0	0	0	0	0
Solyc01g058380.1	mRNA	0	0	0	0	0	0	0	0	0	0	0	0	0	0	0	0	0	0	0	0	0	1	0	0	0	0	0	0	0	0	0	0	0	0	0	0	0	0	0	0	0	0	0	0	0	0	0	0
Solyc01g058385.1	mRNA	0	0	0	0	0	0	0	0	0	0	0	0	0	0	0	0	0	0	0	0	0	0	0	0	0	0	0	0	0	0	0	0	0	0	0	0	0	0	0	0	0	0	0	0	0	0	0	0
Solyc01g058390.3	mRNA	1016	1042	962	1061	936	1027	1210	976	376	350	377	308	376	329	248	274	1342	1239	1179	1158	1235	1152	1255	1190	1760	962	1622	1772	1725	1486	1488	1551	1197	1037	1006	1370	1160	1174	1249	1156	1467	269	1021	894	736	1087	725	1015
Solyc01g058400.3	mRNA	0	0	0	0	0	0	0	0	0	0	0	0	0	0	0	0	0	0	0	0	0	0	0	0	0	0	0	0	0	0	0	0	0	0	0	0	0	0	0	0	0	0	0	0	0	0	0	0
Solyc01g058450.3	mRNA	661	498	673	522	693	568	585	647	262	297	317	291	307	242	222	238	684	634	676	674	652	679	522	711	387	404	360	353	453	359	393	403	750	679	568	698	673	663	771	768	532	317	408	436	387	447	377	756
Solyc01g058470.1	mRNA	0	0	0	1	0	0	0	0	0	0	0	0	0	1	0	0	0	0	0	0	0	1	0	0	0	0	0	1	0	0	0	0	0	0	0	0	0	1	0	0	0	0	0	0	0	0	0	0
Solyc01g058520.4	mRNA	9	12	7	1	10	13	3	12	6	3	6	5	4	12	10	12	1	2	10	6	8	6	5	6	5	3	3	8	12	8	6	7	3	9	4	9	7	6	6	4	7	8	4	5	9	3	4	6
Solyc01g058530.4	mRNA	8	9	9	8	9	7	14	11	6	6	5	7	3	9	12	8	7	10	12	7	11	8	8	9	8	6	11	11	11	15	9	12	5	7	13	11	19	10	11	3	16	11	12	13	10	10	13	13
Solyc01g058535.1	mRNA	0	0	0	0	0	0	0	0	0	0	0	0	0	0	0	0	0	0	0	0	0	1	0	0	0	0	0	0	0	0	0	0	0	0	0	0	0	0	0	0	1	0	0	0	0	0	0	0
Solyc01g058540.3	mRNA	6	3	5	5	7	2	7	2	0	1	0	0	1	2	0	1	7	3	8	8	5	4	6	7	2	0	0	0	1	0	1	1	1	5	5	2	5	6	5	11	3	0	0	0	1	2	1	7
Solyc01g058550.1	mRNA	0	0	0	0	0	0	0	0	0	0	0	0	0	0	0	0	0	0	0	0	0	0	0	0	0	0	0	0	0	0	0	0	0	0	0	0	0	0	0	0	0	0	0	0	0	0	0	0
Solyc01g058590.1	mRNA	0	0	0	0	0	0	0	0	0	0	0	0	0	0	0	0	0	0	0	0	0	0	0	0	0	0	0	0	0	0	0	0	0	0	0	0	0	0	0	0	0	0	0	0	0	0	0	0
Solyc01g058593.1	mRNA	0	0	0	0	0	0	0	1	0	0	0	0	0	0	0	0	0	0	0	0	0	0	0	0	0	0	0	0	0	0	0	0	0	0	0	0	0	0	0	0	0	0	0	0	0	0	0	0
Solyc01g058597.1	mRNA	0	0	0	0	0	0	0	0	0	0	0	0	0	0	0	0	0	0	0	0	0	0	0	0	0	0	0	0	0	0	0	0	0	0	0	0	0	0	0	0	0	0	0	0	0	0	0	0
Solyc01g058660.1	mRNA	0	0	0	0	0	0	0	0	0	0	0	0	0	0	0	0	0	0	0	0	0	0	0	0	0	0	0	0	0	0	0	0	0	0	0	0	0	0	0	0	0	0	0	0	0	0	0	0
Solyc01g058665.1	mRNA	0	0	0	0	0	0	0	0	0	0	0	0	0	0	0	0	0	0	0	0	0	0	0	0	0	0	0	0	0	0	0	0	0	0	0	0	0	0	0	0	0	0	0	0	0	0	1	0
Solyc01g058670.3	mRNA	2468	2473	2201	2339	2294	2053	2627	2311	348	308	491	306	372	460	296	351	3447	3155	3756	3132	3411	3246	3292	3205	489	404	565	652	997	840	1290	1713	2915	3190	2968	3019	2867	3122	3439	3135	766	848	1174	490	613	1176	1083	2916
Solyc01g058673.1	mRNA	0	0	0	0	0	0	0	0	0	0	0	0	0	0	0	0	0	0	0	0	0	0	0	0	0	0	0	0	0	0	0	0	0	0	0	0	0	0	0	0	0	0	0	0	0	0	0	0
Solyc01g058677.1	mRNA	0	0	0	0	0	0	0	0	0	0	0	0	0	0	0	0	0	0	0	0	0	0	0	0	0	0	0	0	0	0	0	0	0	0	0	0	0	0	0	0	0	0	0	0	0	0	0	0
Solyc01g058680.2	mRNA	0	0	0	0	0	0	0	0	0	0	0	0	0	0	0	0	0	0	0	0	0	0	0	0	0	0	0	0	0	0	0	0	0	0	0	0	0	0	0	0	0	0	0	0	0	0	0	0
Solyc01g058685.1	mRNA	0	0	0	0	0	0	0	0	0	0	0	0	0	0	0	0	0	0	0	0	0	0	0	0	0	0	0	0	0	0	0	0	0	0	0	0	0	0	0	0	0	0	0	0	0	0	0	0
Solyc01g058690.1	mRNA	0	0	0	0	0	0	0	0	0	0	0	0	0	0	0	0	0	0	0	0	0	0	0	0	0	0	0	0	0	0	0	0	0	0	0	0	0	0	0	0	0	0	0	0	0	0	0	0
Solyc01g058700.1	mRNA	0	0	0	0	0	0	0	0	0	0	0	0	0	0	0	0	0	0	0	0	0	0	0	0	0	0	0	0	0	0	0	0	0	0	0	0	0	0	0	0	0	0	0	0	0	0	0	0
Solyc01g058705.1	mRNA	0	0	0	0	0	0	0	0	0	0	0	0	0	0	0	0	0	0	0	0	0	0	0	0	0	0	0	0	0	0	0	0	0	0	0	0	0	0	0	0	0	0	0	0	0	0	0	0
Solyc01g058720.4	mRNA	158	125	168	211	140	173	144	152	566	1770	351	1562	1019	1964	1061	743	123	96	142	84	107	115	130	137	80	199	89	30	52	25	57	42	113	125	107	114	114	99	129	80	116	989	158	211	269	79	165	102
Solyc01g058730.4	mRNA	1832	1619	1869	1517	1934	1586	1660	1775	655	1149	781	1000	821	859	637	633	1635	1788	1950	1848	1787	1761	1507	1866	1386	1124	1452	1236	1364	888	1384	1122	1881	1852	1619	1658	1758	1853	2155	1994	1902	724	1080	1379	1322	1298	1190	2028
Solyc01g058740.2	mRNA	0	0	0	0	0	0	0	0	0	0	0	0	0	0	0	0	0	0	0	0	0	0	0	0	0	0	0	0	0	0	0	0	0	0	0	0	0	0	0	0	0	0	0	0	0	0	0	0
Solyc01g059740.1	mRNA	0	0	0	0	0	0	0	0	0	0	0	0	0	0	0	0	0	0	0	0	0	0	0	0	0	0	0	0	0	0	0	0	1	1	0	0	0	0	1	0	0	0	0	0	0	0	0	0
Solyc01g059750.1	mRNA	0	0	0	0	0	0	0	0	0	0	0	0	0	0	0	0	0	0	0	0	0	0	0	0	0	0	0	0	0	0	0	0	0	0	0	0	0	0	0	0	0	0	0	0	0	0	0	0
Solyc01g059760.3	mRNA	1	4	1	2	0	0	0	0	0	0	0	0	1	1	0	2	0	0	0	1	0	1	0	0	1	0	0	0	0	0	1	1	1	0	1	0	0	2	2	2	0	0	1	1	1	0	0	0
Solyc01g059765.1	mRNA	0	0	0	0	0	0	0	0	0	0	0	0	0	0	0	0	0	0	0	0	0	0	0	0	0	0	0	0	0	0	0	0	0	0	0	0	0	0	0	0	0	0	0	0	0	0	0	0
Solyc01g059780.1	mRNA	0	0	0	0	0	0	0	0	0	0	0	0	0	0	0	0	0	0	0	0	0	0	0	0	0	0	0	0	0	0	0	0	0	0	0	0	0	0	0	0	0	0	0	0	0	0	0	0
Solyc01g059800.1	mRNA	0	0	0	0	0	0	0	0	0	0	0	0	0	0	0	0	0	0	0	0	0	0	0	0	0	0	0	0	0	0	0	0	0	0	0	0	0	0	0	0	0	0	0	0	0	0	0	0
Solyc01g059810.1	mRNA	0	0	0	0	0	0	0	0	0	0	0	0	0	0	0	0	0	0	0	0	0	0	0	0	0	0	0	0	0	0	0	0	0	0	0	0	0	0	0	0	0	0	0	0	0	0	0	0
Solyc01g059820.1	mRNA	0	0	0	0	0	0	0	0	0	0	0	0	0	0	0	0	0	0	0	0	0	0	0	0	0	0	0	0	0	0	0	0	0	0	0	0	0	0	0	0	0	0	0	0	0	0	0	0
Solyc01g059830.3	mRNA	635	735	587	655	588	650	674	559	302	649	383	519	460	565	376	321	691	662	734	657	675	689	762	686	1026	621	1080	707	899	710	974	752	686	653	663	723	714	700	636	726	787	359	718	692	776	695	783	553
Solyc01g059840.3	mRNA	0	0	0	2	0	0	3	0	0	0	0	0	0	0	0	0	0	0	0	2	2	0	0	1	0	0	0	0	1	0	0	0	0	1	1	0	0	0	0	0	0	0	0	0	0	0	0	0
Solyc01g059850.3	mRNA	0	0	0	0	0	0	0	0	0	0	0	0	0	0	0	0	0	0	0	0	0	0	0	0	0	0	0	0	0	0	0	0	0	0	0	0	0	0	0	0	0	0	0	0	0	0	0	0
Solyc01g059860.3	mRNA	779	695	820	696	739	668	778	719	930	549	813	572	726	491	536	645	822	761	777	815	814	739	724	795	574	515	598	635	705	570	584	546	869	849	702	839	762	874	916	801	861	573	567	630	478	715	518	881
Solyc01g059870.4	mRNA	1623	1396	1646	1378	1545	1417	1563	1485	1816	1560	1824	1430	1789	1299	1002	1350	1527	1491	1362	1114	1283	1238	1272	1191	680	953	723	601	724	1228	912	1406	1701	1609	1525	1879	1639	1883	1776	1860	1545	1753	1372	1452	1895	2277	2513	1916
Solyc01g059880.3	mRNA	1856	1406	1482	1376	1610	1580	1570	1486	731	919	897	964	962	912	565	749	1213	1503	1317	1320	1398	1284	1262	1373	920	759	976	587	946	651	1001	1029	1495	1196	1189	1540	1420	1296	1099	1440	916	1007	752	707	792	900	803	1508
Solyc01g059885.1	mRNA	0	0	0	0	0	0	0	0	0	0	0	0	0	0	0	0	0	0	0	0	0	0	0	0	0	0	0	0	0	0	0	0	0	0	0	0	0	0	0	0	0	0	0	0	0	0	0	0
Solyc01g059900.4	mRNA	1	0	1	1	2	3	1	0	4	2	3	1	0	3	2	0	0	0	0	1	0	0	0	0	0	0	0	0	0	0	0	0	1	2	0	1	1	2	2	0	1	5	0	1	1	2	2	2
Solyc01g059910.2	mRNA	0	0	0	0	0	0	0	0	0	0	0	0	0	0	0	0	0	0	0	0	0	0	0	0	0	0	0	0	0	0	0	0	0	0	0	0	0	0	0	0	0	0	0	0	0	0	0	0
Solyc01g059920.4	mRNA	172	154	246	203	243	205	195	242	104	54	88	66	66	67	71	67	168	190	221	209	214	222	184	130	63	109	63	55	70	74	59	86	168	164	195	175	181	187	163	205	113	90	67	67	68	104	78	229
Solyc01g059930.3	mRNA	1482	1651	1570	1933	1548	1658	2043	1466	1298	2678	1632	2228	1600	2698	1955	1459	1783	1750	1923	1715	1998	1839	1753	1678	4081	2587	4421	3314	4261	2271	4370	2951	1599	1536	1912	2155	1851	1837	1658	1656	2305	1840	2577	2590	3182	2291	2528	1505
Solyc01g059940.2	mRNA	0	2	7	8	4	1	3	12	0	0	0	0	0	0	0	0	5	3	3	4	4	3	2	0	0	0	1	0	0	0	0	0	1	0	7	0	3	6	8	4	0	1	1	0	0	0	0	6
Solyc01g059950.1	mRNA	9	6	12	5	12	6	10	12	1	3	2	0	1	1	0	0	1	6	18	10	3	4	11	3	0	0	0	0	0	1	0	1	5	9	14	4	9	10	11	10	0	1	0	0	1	0	0	10
Solyc01g059960.1	mRNA	0	0	0	0	0	0	0	0	0	0	0	0	0	0	0	0	0	0	0	0	0	0	0	0	0	0	0	0	0	0	0	0	0	0	0	0	0	0	0	0	0	0	0	0	0	0	0	0
Solyc01g059965.1	mRNA	0	2	7	10	8	10	24	0	1890.28	40219.4	5285.92	29632.9	9294.65	22368.8	9868.87	1457.93	7	0	8	4	4	7	29	27	42166.3	30752.4	51971.2	7214.64	14649.8	1276.94	20749	5423.39	0	12	0	10	9	7	6	3	9239.44	1751.26	13330.7	31997.8	30178.8	5302.37	20356.5	3
Solyc01g060010.3	mRNA	0	1	1	2	0	3	7	2	0	0	0	1	0	1	1	0	2	2	0	1	1	1	3	1	0	0	0	1	2	0	1	0	2	1	1	1	1	1	1	1	1	0	1	1	2	1	3	2
Solyc01g060015.1	mRNA	0	0	0	0	0	0	0	0	0	1	0	0	0	0	0	0	0	0	0	0	0	0	0	0	1	0	0	0	0	0	0	0	0	0	0	0	0	0	0	0	0	0	0	0	0	0	0	0
Solyc01g060020.4	mRNA	0	0	0	0	0	0	0	0	45.72	1145.64	182.08	1116.13	287.35	963.2	397.13	28.07	0	2	0	0	0	0	0	0	1229.69	931.63	1733.8	366.36	1030.2	69.06	426.95	71.61	12	0	0	0	0	0	0	0	435.56	113.74	400.29	786.25	1240.15	249.63	855.5	0
Solyc01g060030.3	mRNA	682	745	646	645	535	648	719	644	486	348	450	288	368	400	383	287	563	719	716	622	631	662	591	654	420	302	531	674	772	527	654	632	623	698	759	601	645	774	718	593	819	388	480	349	365	528	342	619
Solyc01g060040.3	mRNA	390	258	364	333	404	323	303	340	316	205	253	239	321	199	254	221	253	349	335	267	339	357	278	307	297	248	254	273	348	305	281	300	294	373	318	283	327	289	350	333	468	302	274	263	291	326	253	405
Solyc01g060050.3	mRNA	64	23	43	27	54	31	28	35	22	17	29	23	43	5	2	20	44	54	45	42	27	39	26	38	25	34	21	17	19	24	28	22	46	52	26	41	30	41	60	61	55	28	11	32	14	31	18	82
Solyc01g060053.1	mRNA	1	1	1	0	0	0	0	1	0	0	0	0	0	0	0	0	0	0	0	1	3	0	0	0	0	0	0	0	0	0	0	0	1	0	0	1	0	1	2	0	0	0	0	0	0	0	0	0
Solyc01g060055.1	mRNA	0	0	0	0	0	0	0	0	0	0	0	0	0	0	0	0	0	0	0	0	0	0	0	0	0	0	0	0	0	0	0	0	0	0	0	0	0	0	0	0	0	0	0	0	0	0	0	0
Solyc01g060057.1	mRNA	0	0	0	0	0	0	0	0	0	0	0	0	0	0	0	0	0	0	0	0	0	0	0	0	0	0	0	0	0	0	0	0	0	0	0	0	0	0	0	0	0	0	0	0	0	0	0	0
Solyc01g060070.3	mRNA	82	103	97	114	90	88	123	123	55	164	54	132	52	127	85	54	101	113	125	114	105	84	105	92	105	71	87	30	74	42	53	38	67	97	98	107	108	97	96	70	48	59	48	123	95	41	51	109
Solyc01g060080.4	mRNA	238	197	249	198	270	226	215	231	244	155	204	189	185	206	205	191	198	202	282	213	252	226	199	231	313	244	321	297	399	284	293	272	203	246	235	260	234	221	279	225	320	194	236	201	230	266	246	262
Solyc01g060090.1	mRNA	34	8	44	20	24	22	26	40	18	21	22	16	25	6	4	17	30	35	26	41	38	19	32	31	31	20	28	28	12	26	28	39	36	41	20	33	33	35	39	41	37	12	18	16	12	28	17	36
Solyc01g060100.2	mRNA	0	0	2	0	0	0	0	0	1	0	1	1	0	0	0	0	1	0	0	0	1	1	1	0	2	1	0	0	2	0	1	0	0	2	1	0	2	1	1	2	1	0	0	0	1	0	0	0
Solyc01g060130.3	mRNA	509	482	574	535	619	520	518	506	170	424	144	615	236	574	437	122	523	445	614	653	620	655	463	620	648	482	507	240	831	244	334	291	495	579	523	447	627	483	505	600	332	149	489	609	712	358	413	610
Solyc01g060140.4	mRNA	754	733	748	822	792	684	814	697	933	838	920	822	888	829	843	857	785	741	811	649	816	819	676	924	919	715	743	1007	1019	920	688	798	912	796	774	945	775	791	1079	893	1345	930	1158	1107	1124	1396	1047	899
Solyc01g060160.1	mRNA	0	0	0	0	0	0	0	0	0	0	0	0	0	0	0	0	0	0	0	0	0	0	0	0	0	0	0	0	0	0	0	0	0	0	0	0	0	0	0	0	0	0	0	0	0	0	0	0
Solyc01g060170.4	mRNA	118	68	94	79	106	77	89	100	63	92	66	72	108	29	19	63	123	81	91	84	84	107	77	129	82	71	66	78	25	55	56	92	142	98	68	118	97	93	150	147	147	72	107	84	58	127	94	136
Solyc01g060180.4	mRNA	360	323	385	332	357	404	380	353	5561	4131	5272	4459	4725	3546	3804	4656	384	369	338	286	338	364	345	357	3051	2256	2684	3145	2515	2614	2724	2991	502	401	381	514	407	490	522	447	4242	3551	4339	5005	3645	5043	4304	398
Solyc01g060183.1	mRNA	0	0	0	0	0	0	0	0	0	0	0	0	0	0	0	0	0	0	0	0	0	0	0	0	0	0	0	0	0	0	0	0	0	0	0	0	0	0	0	0	0	0	0	0	0	0	0	0
Solyc01g060187.1	mRNA	0	0	0	0	0	0	0	0	0	0	0	0	0	0	0	0	0	0	0	0	0	0	0	0	0	0	0	0	0	0	0	0	0	0	0	0	0	0	0	0	0	0	0	0	1	0	0	0
Solyc01g060200.3	mRNA	0	0	0	0	0	0	0	0	0	0	0	0	0	0	0	0	0	0	0	0	0	0	0	0	0	1	0	0	0	0	0	0	0	0	0	0	0	0	0	1	0	0	1	0	0	1	0	0
Solyc01g060210.4	mRNA	1	4	3	2	7	3	8	4	4	2	3	0	2	1	1	3	2	9	8	8	2	6	6	5	7	4	2	4	1	6	4	5	3	10	4	6	4	5	2	4	4	2	1	1	1	5	1	8
Solyc01g060220.1	mRNA	0	0	0	0	0	0	0	0	0	0	0	0	0	0	0	0	0	0	0	0	0	0	0	0	0	0	0	0	0	0	0	0	0	0	0	0	0	0	0	0	0	0	0	0	0	0	0	0
Solyc01g060240.4	mRNA	32	47	40	49	48	27	39	48	21	6	35	24	42	24	21	42	38	38	55	60	55	51	55	37	35	47	46	39	88	65	43	85	43	36	50	23	54	33	48	48	47	78	83	40	73	69	50	55
Solyc01g060250.2	mRNA	2	1	4	1	0	3	3	2	0	1	0	2	0	0	2	1	2	1	0	4	2	0	1	1	1	2	1	2	0	1	0	0	2	2	2	2	0	1	3	0	2	0	0	2	0	1	2	1
Solyc01g060260.4	mRNA	1	0	2	1	0	0	1	0	1	2	1	0	5	1	2	5	5	0	1	2	1	0	0	0	51	0	1	1	3	1	3	0	1	1	0	0	1	1	0	0	1	16	5	2	7	7	1	2
Solyc01g060270.1	mRNA	0	0	0	0	0	0	0	0	0	0	0	0	0	0	0	1	1	0	0	0	0	0	0	0	2	0	1	0	0	0	0	0	0	0	0	0	0	0	0	0	0	2	0	0	0	0	0	0
Solyc01g060280.4	mRNA	310	305	344	363	370	341	379	324	264	741	278	595	297	395	268	198	424	430	390	378	383	419	350	431	455	458	491	290	478	254	421	320	446	327	346	494	372	362	447	443	503	254	362	627	600	420	482	434
Solyc01g060310.3	mRNA	0	0	0	0	0	0	0	0	0	0	0	0	0	0	0	0	0	0	0	0	0	0	0	0	0	0	0	0	0	0	0	0	0	0	0	0	0	0	0	0	0	0	0	0	0	0	0	0
Solyc01g060340.1	mRNA	0	0	0	0	0	0	0	0	0	0	0	0	0	0	0	0	0	0	0	0	0	0	0	0	0	0	0	0	0	0	0	0	0	0	0	0	0	0	0	0	0	0	0	0	0	0	0	0
Solyc01g060350.1	mRNA	0	0	0	0	0	0	0	0	0	0	0	0	0	0	0	0	0	0	0	0	0	0	0	0	0	0	0	0	0	0	0	0	0	0	0	0	0	0	0	0	0	0	0	0	0	0	0	0
Solyc01g060370.2	mRNA	0	0	0	0	0	0	0	0	0	0	0	0	0	0	0	0	0	0	0	0	0	0	0	0	0	0	0	0	0	0	0	0	0	0	0	0	0	0	0	0	0	0	0	0	0	0	0	0
Solyc01g060375.1	mRNA	0	0	0	0	0	0	0	0	0	0	0	0	0	0	0	0	1	0	1	0	0	0	0	0	0	0	0	0	0	0	0	0	0	0	0	0	0	0	0	0	0	0	0	0	0	0	0	0
Solyc01g060390.1	mRNA	0	0	0	0	0	0	0	0	0	0	0	0	0	0	0	0	0	0	0	0	0	0	0	0	0	0	0	0	0	0	0	0	0	0	0	0	0	0	0	0	0	0	0	0	0	0	0	0
Solyc01g060395.1	mRNA	0	0	0	0	0	0	0	0	0	0	0	0	0	0	0	0	0	0	0	0	0	0	0	0	0	0	0	0	0	0	0	0	0	0	0	0	0	0	0	0	0	0	0	0	0	0	0	0
Solyc01g060410.4	mRNA	354	219	393	334	433	285	267	403	5	8	12	11	13	16	12	14	275	314	422	315	310	300	257	289	2	16	9	7	5	21	10	27	298	419	411	323	397	414	451	456	13	46	99	22	66	16	121	414
Solyc01g060420.2	mRNA	8	14	10	22	21	20	14	20	0	0	0	2	1	4	0	0	19	26	14	13	21	15	12	3	0	4	0	0	1	1	0	0	18	13	15	20	24	24	12	7	2	4	12	1	2	8	13	5
Solyc01g060430.1	mRNA	0	0	0	0	0	0	0	0	0	0	0	0	0	0	0	0	0	0	0	0	0	0	0	0	0	0	0	0	0	0	0	0	0	0	0	0	0	0	0	0	0	0	0	0	0	0	0	0
Solyc01g060450.3	mRNA	14	8	10	13	8	14	7	7	3	6	12	6	12	6	6	16	16	14	10	15	10	10	11	18	7	13	20	9	14	6	15	23	19	11	19	13	16	14	14	15	12	12	17	12	12	21	15	16
Solyc01g060460.2	mRNA	4	4	6	5	7	5	3	6	0	0	0	0	0	0	0	1	5	4	2	4	11	5	4	2	0	0	1	0	0	0	0	0	8	5	5	5	2	4	4	10	0	2	2	0	2	0	0	3
Solyc01g060470.3	mRNA	5549	5229	4651	5482	5241	5411	6380	4827	1666	1551	1729	1673	1655	1578	1422	1090	5600	6423	5621	5000	5899	5451	5506	6136	2286	1902	2109	2058	2419	1933	2431	2529	6470	5159	4710	6542	5739	5112	4861	5772	3015	1782	1990	1820	1898	2298	1979	5534
Solyc01g060490.4	mRNA	45	38	29	52	57	40	45	37	0	0	1	1	1	1	1	0	41	54	89	58	64	60	23	60	0	0	0	0	0	0	0	2	37	67	48	39	70	40	46	54	0	2	1	0	0	0	1	43
Solyc01g065490.4	mRNA	53	71	50	80	55	56	62	48	125	103	116	105	113	116	109	160	54	48	47	59	70	54	42	51	109	88	119	119	174	152	116	127	71	63	66	63	58	70	61	58	132	117	101	97	102	116	104	47
Solyc01g065500.3	mRNA	415	323	260	332	305	285	381	217	10	38	51	34	57	55	28	48	367	335	300	257	318	321	303	295	60	53	65	40	57	78	125	173	596	366	326	369	287	385	403	399	214	74	231	115	133	206	182	358
Solyc01g065510.3	mRNA	1892	1588	1704	1969	2012	1727	1555	1702	17	28	85	54	59	104	32	88	1739	1582	1633	1495	1349	1644	1403	1468	28	42	43	53	43	31	82	275	1770	1886	1922	1817	1810	2053	1751	1664	156	215	186	58	72	179	158	1736
Solyc01g065530.3	mRNA	1776	1428	1751	1609	1955	1759	1449	1719	179	184	265	181	254	229	145	222	1301	1381	1496	1390	1452	1406	1201	1282	186	211	211	253	247	222	226	1585	1296	1415	1433	1322	1574	1552	1375	1781	2048	445	333	213	277	305	360	1645
Solyc01g065540.3	mRNA	409	370	463	350	448	327	369	394	93	108	153	102	110	103	92	87	412	330	402	334	333	427	303	341	197	159	210	177	245	203	224	270	400	369	345	340	369	395	401	431	272	105	157	144	153	211	165	478
Solyc01g065545.1	mRNA	0	0	0	0	0	0	0	0	0	0	0	0	0	0	0	0	0	0	0	0	0	0	0	0	0	0	0	0	0	0	0	0	0	0	0	0	0	0	0	0	0	0	0	0	0	0	0	0
Solyc01g065550.3	mRNA	139	157	166	150	133	141	171	144	108	177	123	185	118	174	141	82	161	134	160	143	147	140	137	161	141	195	166	149	218	138	173	159	147	165	158	157	147	146	198	179	229	127	206	261	272	202	219	166
Solyc01g065560.4	mRNA	237	197	310	203	262	211	210	243	96	106	120	122	117	87	84	104	267	238	272	264	210	265	217	266	193	151	207	182	188	128	181	177	237	243	209	230	258	281	289	283	254	114	185	210	182	179	158	289
Solyc01g065570.2	mRNA	0	1	0	0	1	1	0	0	0	0	0	0	1	0	0	4	0	0	2	0	1	0	0	0	6	1	0	0	0	0	0	0	1	0	0	1	0	1	0	0	0	1	0	0	1	1	0	1
Solyc01g065580.4	mRNA	845	622	917	775	880	768	771	860	369	268	314	325	330	269	256	191	750	998	917	827	867	816	853	827	632	648	549	549	688	655	635	653	692	710	711	769	749	792	693	828	694	309	387	350	344	452	332	863
Solyc01g065585.1	mRNA	0	0	0	0	0	0	0	0	0	0	0	0	0	0	0	0	0	0	0	0	0	0	0	0	0	0	0	0	0	0	0	0	0	0	0	0	0	0	0	0	0	0	0	0	0	0	0	0
Solyc01g065610.1	mRNA	0	0	0	0	0	0	0	0	0	0	0	0	0	0	0	0	0	0	0	0	0	0	0	0	0	0	0	0	0	0	0	0	0	0	0	0	0	0	0	0	0	0	0	0	0	0	0	0
Solyc01g065620.1	mRNA	0	0	0	0	0	0	0	0	0	0	0	0	0	0	0	0	0	0	0	0	0	0	0	0	0	0	0	0	0	0	0	0	0	0	0	0	0	0	0	0	0	0	0	0	0	0	0	0
Solyc01g065625.1	mRNA	0	0	0	0	0	0	0	0	0	0	0	0	0	0	0	0	0	0	0	0	0	0	0	0	0	0	0	0	0	0	0	0	0	0	0	0	0	0	0	0	0	0	0	0	0	0	0	0
Solyc01g065630.1	mRNA	0	0	0	0	0	0	0	0	0	0	0	0	0	0	0	0	0	0	0	0	0	0	0	0	0	0	0	0	0	0	0	0	0	0	0	0	0	0	0	0	0	0	0	0	0	0	0	0
Solyc01g065640.3	mRNA	0	0	0	0	0	0	0	0	0	0	0	0	0	0	0	0	0	0	0	0	0	0	0	0	0	0	0	0	0	0	0	0	0	0	0	0	0	0	0	0	0	0	0	0	0	0	0	0
Solyc01g065643.1	mRNA	0	0	0	0	0	0	0	0	0	0	0	0	0	0	0	0	0	0	0	1	0	0	0	0	0	0	0	0	0	0	0	0	0	0	0	0	0	0	0	0	0	0	0	0	0	0	0	0
Solyc01g065647.1	mRNA	0	0	0	0	0	1	1	0	0	0	0	0	0	0	0	0	0	0	0	0	2	1	0	0	0	0	0	0	0	0	0	0	1	1	0	0	0	0	0	0	0	0	0	0	0	0	0	0
Solyc01g065650.1	mRNA	0	0	0	0	0	0	0	0	0	0	0	0	0	0	0	0	0	0	0	0	0	0	0	0	0	0	0	0	0	0	0	0	0	0	0	0	0	0	0	0	0	0	0	0	0	0	0	0
Solyc01g065660.1	mRNA	0	0	0	0	0	0	0	0	0	0	0	0	0	0	0	0	0	0	0	0	0	0	0	0	0	0	0	0	0	0	0	0	0	0	0	0	0	0	0	0	0	0	0	0	0	0	0	0
Solyc01g065670.1	mRNA	0	0	0	0	0	0	0	0	0	0	0	0	0	0	0	0	0	0	0	0	0	0	0	0	0	0	0	0	0	0	0	0	0	0	0	0	0	0	0	0	0	0	0	0	0	0	0	0
Solyc01g065680.2	mRNA	34	19	34	19	28	28	21	48	1	1	2	0	5	2	0	6	19	33	16	38	15	26	19	36	2	3	2	2	14	8	9	9	23	27	25	30	25	26	36	17	23	5	10	2	2	12	2	49
Solyc01g065690.3	mRNA	244	201	161	148	178	132	191	140	143	341	263	264	310	364	232	302	149	145	143	183	155	162	168	174	165	227	148	106	157	140	211	266	200	153	120	112	169	152	162	176	296	371	403	276	258	253	342	190
Solyc01g065700.3	mRNA	3	6	1	4	1	0	1	2	128	275	708	272	336	636	209	310	7	4	11	3	5	7	11	4	113	319	222	118	150	239	314	710	3	5	3	3	5	1	6	3	1122	1661	2243	503	547	2053	2045	5
Solyc01g065710.3	mRNA	111	112	149	171	107	119	116	117	51	34	65	38	29	38	47	42	132	102	118	139	151	119	126	90	38	60	49	91	87	75	81	94	105	115	133	108	115	135	154	139	145	69	134	81	72	146	140	137
Solyc01g065720.4	mRNA	397	283	365	310	414	319	400	333	253	381	293	361	297	275	215	270	358	373	379	359	387	386	271	409	569	410	551	460	580	385	509	466	369	356	337	370	339	327	426	403	503	235	322	404	429	427	355	428
Solyc01g065725.1	mRNA	0	0	0	0	0	0	0	0	0	0	0	0	0	0	0	0	0	0	0	0	0	0	0	0	0	0	0	0	0	0	0	0	0	0	0	0	0	0	0	0	0	0	0	0	0	0	0	0
Solyc01g065740.3	mRNA	35	44	68	43	44	53	37	36	2	4	4	4	3	2	2	2	34	36	43	50	22	50	36	39	5	4	4	11	6	10	4	6	24	35	52	33	32	62	57	41	10	3	6	5	7	4	2	66
Solyc01g065750.2	mRNA	28	17	9	9	8	13	32	13	18	18	23	11	22	14	13	23	23	17	17	24	23	20	15	16	11	17	17	21	15	20	18	37	14	14	22	20	17	21	20	13	31	19	27	25	13	19	22	18
Solyc01g065810.2	mRNA	0	0	0	0	0	0	0	0	0	0	0	0	0	0	0	0	0	0	0	0	0	0	0	0	0	0	0	0	0	0	0	0	0	0	0	0	0	0	0	0	0	0	0	0	0	0	0	0
Solyc01g065840.4	mRNA	237	196	276	210	213	190	224	270	76	75	93	76	74	62	52	44	200	197	248	243	191	245	186	198	144	122	153	180	197	150	157	180	230	217	221	248	213	249	264	270	227	71	128	116	115	155	118	273
Solyc01g065845.1	mRNA	0	0	0	0	0	0	0	0	0	0	0	0	0	1	0	0	0	0	0	0	0	0	0	0	1	0	2	0	0	0	0	0	0	0	0	0	0	0	0	0	0	0	0	0	0	0	2	0
Solyc01g065900.3	mRNA	0	0	0	0	0	0	0	0	0	0	0	0	0	0	0	0	0	0	0	0	0	0	0	0	0	0	0	0	0	0	0	0	0	0	1	0	0	0	0	0	0	0	0	0	0	0	0	0
Solyc01g065903.1	mRNA	0	0	0	0	0	0	0	0	0	0	0	0	0	0	0	0	0	0	0	0	0	0	0	0	1	0	0	0	0	0	0	0	0	0	0	0	0	0	0	0	0	0	0	0	0	0	0	0
Solyc01g065907.1	mRNA	0	0	0	0	0	0	0	0	0	0	0	0	0	0	0	0	0	0	0	0	0	0	0	0	0	0	0	0	0	0	0	0	0	0	0	0	0	0	0	0	0	0	0	0	0	0	0	0
Solyc01g065910.1	mRNA	0	0	0	0	0	0	0	0	0	0	0	0	0	0	0	0	0	0	0	0	0	0	0	0	0	0	0	0	0	0	0	0	0	0	0	0	0	0	0	0	0	0	0	0	0	0	0	0
Solyc01g065930.1	mRNA	1	0	1	0	1	0	2	2	0	0	0	0	0	0	0	0	1	2	0	1	0	1	0	1	0	0	0	0	0	0	0	0	1	2	2	0	0	0	2	1	0	0	0	0	0	0	0	1
Solyc01g065960.2	mRNA	0	2	0	0	0	0	1	0	0	0	0	0	0	0	0	0	0	5	0	0	0	2	1	1	0	0	0	2	0	0	0	0	0	4	2	0	0	2	0	0	0	0	0	0	0	0	1	0
Solyc01g065970.1	mRNA	0	0	0	0	0	0	0	0	0	0	0	0	0	0	0	0	0	0	0	0	0	0	0	0	0	0	0	0	0	0	0	0	0	0	0	0	0	0	0	0	0	0	0	0	0	0	0	0
Solyc01g065980.4	mRNA	6725	7616	6816	8118	6233	7404	8533	7623	152	188	174	213	176	220	156	133	7165	6805	7215	5594	6834	7097	7016	7158	222	266	258	182	523	266	493	445	7351	5876	6606	7453	6529	5834	5633	6326	423	164	292	276	333	320	434	6339
Solyc01g065983.1	mRNA	0	0	0	0	0	0	0	0	0	0	0	0	0	0	0	0	0	0	0	0	0	0	0	0	0	0	0	0	0	0	1	0	0	0	0	0	0	0	0	0	0	0	0	0	0	0	0	0
Solyc01g065987.1	mRNA	0	0	0	0	0	0	1	0	1	0	0	0	0	0	0	0	0	0	0	0	0	0	0	0	0	0	0	0	0	0	0	0	0	0	0	0	0	1	0	0	0	0	0	0	0	0	0	0
Solyc01g066020.3	mRNA	1	2	3	1	2	1	5	2	0	0	0	0	0	0	0	0	4	6	0	2	2	1	1	2	0	0	0	1	0	0	0	0	2	0	3	3	2	4	4	1	0	0	0	0	0	0	0	3
Solyc01g066040.2	mRNA	1	0	0	1	1	2	1	2	1	28	7	6	2.9	16	10	1	0	1	0	4	1	2	2	0	6	15	2	0	1	7	13	6.55	0	1	4	0	1	3	2	2	3	5	5	12	10.32	12	34	1
Solyc01g066050.3	mRNA	2258	2065	1961	2032	2086	1916	2218	1978	525	738	764	739	702	774	567	550	1851	2146	1982	1876	1881	1989	1750	1972	1076	810	1087	921	1211	839	1239	1307	1831	1719	1700	2034	1844	1890	1731	1963	1117	808	1039	851	961	1025	1022	2141
Solyc01g066055.1	mRNA	0	0	0	0	0	0	0	0	0	0	0	0	0	0	0	0	0	0	0	0	0	0	0	0	0	0	0	0	0	0	0	0	0	0	0	0	0	0	0	0	0	0	0	0	0	0	0	0
Solyc01g066060.4	mRNA	221	188	217	207	216	197	224	241	63	54	61	51	41	57	54	32	234	225	262	209	231	248	226	208	118	126	99	110	158	114	108	126	224	207	238	214	224	208	189	243	138	35	87	81	75	95	90	223
Solyc01g066065.1	mRNA	0	0	0	0	0	0	0	0	0	0	0	0	0	0	0	0	0	0	0	0	0	0	0	0	0	0	0	0	0	0	0	0	0	0	0	0	0	0	0	0	0	0	0	0	0	0	0	0
Solyc01g066070.3	mRNA	1	0	2	0	0	0	0	0	1	0	1	1	0	2	0	0	0	0	0	1	1	0	0	0	0	0	1	0	0	0	0	0	0	1	0	0	2	2	0	0	0	0	0	0	0	0	0	0
Solyc01g066080.3	mRNA	0	0	0	0	0	0	0	0	0	1	0	0	0	0	0	0	0	0	0	0	0	0	0	0	0	1	0	0	0	0	0	0	0	0	0	0	0	0	0	0	0	0	0	0	0	0	0	0
Solyc01g066090.3	mRNA	0	0	0	0	0	0	0	0	0	0	0	0	0	0	0	0	0	0	0	0	0	0	0	0	0	0	0	0	0	0	0	0	0	0	0	0	0	0	0	0	0	0	0	0	0	0	0	0
Solyc01g066100.2	mRNA	1	0	0	2	3	1	4	1	0	0	0	0	0	1	1	0	0	2	0	3	2	2	3	3	1	2	0	0	1	0	1	1	6	1	0	1	1	0	3	1	1	0	0	1	1	2	0	0
Solyc01g066110.2	mRNA	0	1	0	0	0	0	1	0	0	0	0	0	0	0	0	0	0	0	0	0	1	1	0	0	0	0	0	0	0	0	0	0	3	0	0	0	0	0	1	1	0	0	0	0	0	0	0	0
Solyc01g066115.1	mRNA	0	0	0	0	0	0	0	0	0	0	0	0	0	0	0	0	0	0	0	0	0	0	0	0	0	0	0	0	0	0	0	0	0	0	0	0	0	0	0	0	0	0	0	0	0	0	0	0
Solyc01g066120.3	mRNA	0	0	0	0	0	0	0	0	0	0	0	0	0	0	0	0	0	0	0	0	0	0	0	1	0	0	0	0	0	0	0	0	0	0	0	0	0	0	0	0	0	0	0	0	0	0	0	0
Solyc01g066130.1	mRNA	0	0	0	0	0	0	0	0	0	0	0	0	0	0	0	0	0	0	0	0	0	0	0	0	0	0	0	0	0	0	0	0	0	0	0	0	0	0	0	0	0	0	0	0	0	0	0	0
Solyc01g066140.2	mRNA	0	0	0	0	0	0	0	0	0	0	0	0	0	0	0	0	0	0	0	0	0	0	0	0	0	1	0	0	0	0	0	0	0	0	0	0	0	0	0	0	0	0	0	0	0	0	0	0
Solyc01g066145.1	mRNA	0	0	0	0	0	0	0	0	0	0	0	0	0	0	0	0	0	0	0	0	0	0	0	0	0	0	0	0	0	0	0	0	0	0	0	0	0	0	0	0	0	0	0	0	0	0	0	0
Solyc01g066150.1	mRNA	0	0	0	0	0	0	0	0	0	0	0	0	0	0	0	0	0	0	0	0	0	0	0	0	0	0	0	0	0	0	0	0	0	0	0	0	0	0	0	0	0	0	0	0	0	0	0	0
Solyc01g066160.1	mRNA	0	0	0	0	0	0	0	0	0	0	0	0	0.1	1	0	0	0	0	0	1	0	0	0	0	0	0	0	0	0	0	0	1.45	0	0	0	0	0	0	0	0	0	0	0	0	1.68	1	0	0
Solyc01g066190.1	mRNA	0	0	0	0	0	0	0	0	0	12	0	0	0	3	3	0	0	0	0	0	0	0	0	0	1	0	2	0	0	2	5	0	0	0	0	0	0	0	0	0	0	0	3	2	7	1	2	0
Solyc01g066200.1	mRNA	0	0	0	0	0	0	0	0	3	8	3	5	3	4	5	2	0	0	0	0	0	0	0	0	13	6	18	22	29	11	17	7	0	0	0	0	0	0	0	0	15	0	10	7	6	15	2	0
Solyc01g066205.1	mRNA	0	0	0	0	0	0	0	0	0	0	0	0	0	0	0	0	0	0	0	0	0	0	0	0	0	0	0	0	0	0	0	0	0	0	0	0	0	0	0	0	0	0	0	0	0	0	0	0
Solyc01g066210.1	mRNA	0	0	0	0	0	0	0	0	0	0	0	0	0	0	0	0	0	0	0	0	0	0	0	0	0	0	0	0	0	0	0	0	0	0	0	0	0	0	0	0	0	0	0	0	0	0	0	0
Solyc01g066230.1	mRNA	0	0	1	0	6	1	1	2	0	0	0	0	0	0	0	0	1	1	0	1	0	0	0	0	0	0	0	0	0	0	0	0	0	0	0	1	0	1	1	0	0	0	0	0	0	0	0	1
Solyc01g066235.1	mRNA	0	0	0	1	0	0	0	1	0	0	0	0	0	0	0	0	0	0	0	0	1	0	0	2	0	0	0	0	0	0	0	0	0	0	0	0	1	0	3	0	0	0	0	0	0	0	0	2
Solyc01g066260.2	mRNA	0	0	1	0	1	1	0	0	14	58	57	45	30	27	64	3	1	0	0	0	0	0	0	0	55	101	49	7	21	1	38	2	1	0	0	0	0	0	0	0	55	8	145	113	35	44	62	0
Solyc01g066270.3	mRNA	0	0	0	0	0	0	0	0	4	5	7	0	4	0	1	1	0	0	0	0	0	0	0	0	13	8	13	19	13	4	2	4	1	0	0	0	0	0	0	0	10	5	7	2	2	3	5	0
Solyc01g066280.1	mRNA	0	0	0	0	0	0	0	0	0	0	0	0	0	0	0	0	0	0	0	0	0	0	0	0	0	0	0	0	0	0	0	0	0	0	0	0	0	0	0	0	0	0	0	0	0	0	0	0
Solyc01g066290.2	mRNA	0	0	0	1	0	0	1	1	163	95	338	71	156	33	148	69	2	0	0	6	1	6	1	0	428	199	210	625	274	90	139	81	7	5	2	1	2	2	1	1	390	46	283	186	74	171	89	4
Solyc01g066293.1	mRNA	0	0	0	0	0	0	0	0	0	0	0	0	0	0	0	0	0	0	0	0	0	0	0	0	0	0	0	0	0	0	0	0	0	0	0	0	0	0	0	0	0	0	0	0	0	0	0	0
Solyc01g066297.1	mRNA	0	0	0	0	0	0	0	0	0	0	0	0	0	0	0	0	0	0	0	0	0	0	0	0	0	0	0	0	0	0	0	0	0	0	0	0	0	0	0	0	0	0	0	0	0	0	0	0
Solyc01g066310.4	mRNA	590	512	642	503	585	515	596	547	553	797	540	767	677	572	538	457	669	710	627	627	566	634	545	724	1315	1040	1349	1178	1247	1053	1263	1180	696	654	602	819	631	738	869	708	1800	475	1275	1398	1078	1367	1188	620
Solyc01g066320.1	mRNA	1	1	0	0	0	0	0	0	0	0	0	0	0	0	0	0	0	0	1	0	0	0	0	0	0	0	0	0	0	0	0	0	0	1	0	0	1	0	1	0	0	1	0	0	0	0	0	0
Solyc01g066330.1	mRNA	0	0	0	0	0	0	0	0	0	0	0	0	0	0	0	0	0	0	0	0	0	1	0	0	0	0	0	0	0	0	0	0	0	2	0	0	1	0	0	0	0	0	0	0	0	0	0	0
Solyc01g066340.4	mRNA	0	0	0	0	0	0	1	0	0	0	0	0	0	0	0	0	0	0	0	0	0	0	0	0	0	0	0	0	1	0	0	0	1	0	0	0	1	0	0	0	0	0	0	0	0	0	0	0
Solyc01g066345.1	mRNA	0	0	0	0	0	0	0	0	0	0	0	0	0	0	0	0	0	0	0	0	0	0	0	0	0	0	0	0	0	0	0	0	0	0	0	0	0	0	0	0	0	0	0	0	0	0	0	0
Solyc01g066350.1	mRNA	0	0	0	0	0	0	0	0	0	0	0	0	0	0	0	0	0	0	0	0	0	0	0	0	0	0	0	0	0	0	0	0	0	0	0	0	0	1	0	0	0	0	0	0	0	0	0	0
Solyc01g066360.3	mRNA	0	0	0	0	0	0	1	0	11	0	18	1	0	2	0	2	0	0	1	0	1	1	0	0	0	1	2	6	5	0	0	1	0	0	0	0	0	0	0	0	2	3	1	0	1	0	1	0
Solyc01g066380.4	mRNA	0	0	0	0	0	0	0	0	1	0	3	0	0	0	0	0	0	0	0	0	0	0	0	0	0	0	0	0	1	0	0	0	0	0	0	0	0	0	0	0	0	0	0	0	0	0	0	0
Solyc01g066390.4	mRNA	0	0	0	0	0	0	0	0	12.66	1	10.29	0	0	0	0	2	0	0	0	0	0	0	0	0	0	6.39	2	5	1	0	0	1.15	0	0	0	0	2	0	0	0	3	1.18	0	0	0	0	0	0
Solyc01g066410.1	mRNA	0	0	0	0	0	0	0	0	0	0	0	0	0	0	0	0	0	0	0	0	0	0	0	0	0	0	0	0	0	0	0	0	0	0	0	0	0	0	0	0	0	0	0	0	0	0	0	0
Solyc01g066420.3	mRNA	0	0	0	0	0	0	0	0	50.34	4	59.71	6	0	3	1	9	0	0	0	0	2	0	0	1	0	12.61	20	24	22	0	0	7.85	1	0	0	0	0	0	0	0	5	6.82	10	3	7	3	2	0
Solyc01g066425.1	mRNA	0	0	0	0	0	0	0	0	0	0	0	0	0	0	0	0	0	0	0	0	0	0	0	0	0	0	0	0	0	0	0	0	0	0	0	0	0	0	0	0	0	0	0	0	0	0	0	0
Solyc01g066430.3	mRNA	95	96	111	137	100	107	97	107	134	301	152	278	189	237	199	126	87	101	128	118	122	102	81	114	512	310	656	496	871	192	660	2899	95	100	83	73	96	103	128	99	5045	141	295	323	336	253	289	150
Solyc01g066440.3	mRNA	240	222	305	253	240	225	275	295	18	4	45	13	19	11	7	25	449	384	508	468	500	390	420	358	63	96	84	133	87	224	106	225	310	386	438	337	402	484	392	398	56	54	141	42	68	136	120	309
Solyc01g066445.1	mRNA	0	0	0	0	0	0	0	0	0	0	0	0	0	0	0	0	0	0	0	0	0	0	0	0	0	0	0	0	0	0	0	0	0	0	0	0	0	0	0	0	0	0	0	0	0	0	0	0
Solyc01g066450.3	mRNA	37	13	29	26	19	17	16	15	2	2	12	3	4	5	3	9	29	25	31	27	46	22	39	20	5	5	15	6	17	10	4	8	45	22	30	31	23	27	36	25	10	7	6	5	7	5	7	32
Solyc01g066455.1	mRNA	0	0	0	0	0	0	0	0	0	0	0	0	0	0	0	0	0	0	0	0	0	0	0	0	0	0	0	0	0	0	0	0	0	0	0	0	0	0	0	0	0	0	0	0	0	0	0	0
Solyc01g066457.1	mRNA	126.27	129.58	198.11	156.19	327.23	153	205.96	176.7	6.47	39.81	39.52	46.06	74.84	64.97	15.19	92.24	151.76	139.7	215.15	222.73	168.94	206.55	103.24	174.47	48.3	38.23	81.94	20.61	48.09	56.1	28.11	56.05	188.16	206.42	197.1	60.87	208.52	186.97	346.44	268.69	83.05	51.47	71.32	24.44	52.81	98.17	77.82	233.65
Solyc01g066480.3	mRNA	493	570	429	579	461	504	638	533	255	403	211	344	230	371	293	189	503	642	579	490	621	601	653	572	583	559	535	467	546	554	484	446	601	487	593	776	577	611	551	595	530	270	615	666	656	556	671	443
Solyc01g066490.2	mRNA	0	0	0	0	0	0	0	0	0	0	0	0	0	0	0	0	0	0	0	0	0	0	0	0	0	0	0	0	0	0	0	0	0	0	0	0	0	0	0	0	0	0	0	0	0	0	0	0
Solyc01g066500.1	mRNA	3	4	2	1	4	6	1	3	0	1	0	0	1	0	0	0	2	1	5	4	1	3	2	1	0	0	2	0	0	0	0	2	2	6	7	3	8	5	3	8	1	0	0	0	0	0	0	5
Solyc01g066510.3	mRNA	2	5	5	1	4	4	1	2	0	0	1	0	0	0	0	0	4	3	8	7	6	5	3	5	0	1	0	0	0	0	0	2	4	7	2	4	7	6	10	6	2	0	0	2	0	3	2	8
Solyc01g066520.3	mRNA	433	412	426	453	458	481	523	443	100	128	118	109	149	125	72	83	437	505	564	450	512	479	449	574	352	175	294	378	334	200	310	306	486	402	396	545	453	423	434	468	304	116	192	182	189	259	215	490
Solyc01g066560.3	mRNA	48	21	39	23	36	27	29	59	0	0	0	0	0	0	0	0	48	28	55	78	39	42	50	23	0	0	1	1	0	0	1	1	28	74	42	32	36	63	64	68	1	3	4	0	1	11	1	56
Solyc01g066570.3	mRNA	1398	1341	1513	1553	1337	1355	1505	1390	1	0	7	9	2	10	4	1	1752	2104	2047	1912	2161	1827	1982	1692	117	135	128	167	127	172	200	305	1481	1571	1980	1863	1890	2159	1446	1844	119	5	65	45	27	84	61	1223
Solyc01g066575.1	mRNA	0	0	0	0	0	0	0	0	0	0	0	0	0	0	0	0	0	0	0	0	0	0	0	0	0	0	0	0	0	0	0	0	0	0	0	0	0	0	0	0	0	0	0	0	0	0	0	0
Solyc01g066590.3	mRNA	1257	1292	1360	1519	1319	1262	1461	1370	1380	1014	1518	1206	1105	1274	1300	1381	1404	1266	1332	1334	1544	1444	1171	1343	1518	1107	1694	2192	2050	1379	1862	1704	1318	1225	1436	1373	1331	1472	1547	1264	1671	1119	1595	1524	1443	1517	1467	1495
Solyc01g066610.4	mRNA	169	102	135	108	182	120	125	133	13	11	6	13	11	15	7	4	114	175	150	145	129	163	121	146	10	62	8	3	4	28	8	17	128	155	101	148	130	146	148	175	14	19	14	16	21	9	21	173
Solyc01g066612.1	mRNA	0	0	0	0	0	0	0	0	0	0	0	0	0	0	0	0	0	0	0	0	0	0	0	0	0	0	0	0	0	0	0	0	0	0	0	0	0	0	2	0	0	0	0	0	0	0	0	0
Solyc01g066614.1	mRNA	0	0	0	0	0	0	0	0	1	0	0	1	0	0	0	0	0	0	0	0	0	0	0	0	0	0	0	0	0	0	0	0	0	0	0	0	0	0	0	0	0	0	0	0	0	0	1	0
Solyc01g066616.1	mRNA	0	0	0	0	0	0	0	0	0	0	0	2	0	0	0	0	0	0	0	0	0	0	0	0	0	0	0	0	0	0	0	0	0	0	0	0	0	0	0	0	0	0	0	0	0	0	1	0
Solyc01g066618.1	mRNA	0	0	0	0	0	0	0	0	0	0	0	0	0	0	0	0	0	0	0	0	0	0	0	0	0	0	0	0	0	0	0	0	0	0	0	0	0	0	0	0	0	0	0	0	0	0	0	0
Solyc01g066620.4	mRNA	65	54	106	72	94	75	56	97	7	4	13	10	6	5	7	19	98	76	104	89	56	71	60	66	17	20	14	24	13	19	11	31	52	77	91	73	98	93	159	79	21	7	20	24	13	28	18	90
Solyc01g066625.1	mRNA	0	0	0	0	0	0	0	0	0	0	0	0	0	0	0	0	0	0	0	0	0	0	0	0	0	0	0	0	0	0	0	0	0	0	0	0	0	0	0	0	0	0	0	0	0	0	0	0
Solyc01g066630.1	mRNA	0	0	0	0	0	0	0	0	0	0	0	0	0	0	0	0	0	0	0	0	0	0	0	0	0	0	0	0	0	0	0	0	0	0	0	0	0	0	0	0	0	0	0	0	0	0	0	0
Solyc01g066640.2	mRNA	696	622	614	567	625	586	633	470	18	3	54	12	24	8	6	26	642	625	558	716	687	636	597	660	25	24	44	146	78	112	79	96	851	685	733	692	802	915	1106	839	100	14	35	28	15	90	29	768
Solyc01g066650.2	mRNA	0	0	0	0	0	0	0	0	0	0	0	0	0	0	0	0	0	0	0	0	0	0	0	0	0	0	0	0	0	0	0	0	0	0	0	0	0	0	0	0	0	0	0	0	0	0	0	0
Solyc01g066660.1	mRNA	0	0	0	0	0	0	0	0	0	0	0	0	0	0	0	0	0	0	0	0	0	0	0	0	0	0	0	0	0	0	0	0	0	0	0	0	0	0	0	0	0	0	0	0	0	0	0	0
Solyc01g066670.1	mRNA	0	0	0	0	0	0	0	0	0	0	0	0	0	0	0	0	0	0	0	0	0	0	0	0	0	0	0	0	0	0	0	0	0	0	0	0	0	0	0	0	0	0	0	0	0	0	0	0
Solyc01g066680.3	mRNA	1	1	0	0	1	0	0	2	260	660	621	1070	1338	623	671	771	0	0	1	0	1	2	1	1	662	1321	1078	709	424	695	565	858	0	1	2	1	0	0	2	0	270	399	850	1861	1609	876	663	1
Solyc01g066690.3	mRNA	967	1015	1017	1056	975	901	1028	955	454	463	452	473	448	484	362	417	888	1058	1079	960	1022	971	981	963	490	422	546	635	682	500	534	597	883	906	891	995	1041	938	870	908	786	542	458	395	412	444	457	941
Solyc01g066700.4	mRNA	8	3	2	3	4	4	4	1	15	39	6	27	27	28	27	16	2	4	5	0	4	3	7	3	24	20	19	15	17	3	20	15	8	4	3	2	2	1	4	4	10	19	27	34	31	19	16	3
Solyc01g066710.4	mRNA	2	0	1	1	0	0	2	2	3	4	0	11	3	3	1	3	1	0	1	1	0	0	0	1	5	3	3	2	3	0	2	3	1	0	1	1	2	1	0	0	1	4	3	6	1	2	5	0
Solyc01g066720.3	mRNA	706	818	748	910	764	721	1090	736	129	289	196	268	260	278	169	178	716	864	889	728	919	835	763	844	368	265	324	247	355	214	335	259	690	633	716	795	797	615	748	706	332	233	309	298	301	298	264	691
Solyc01g066730.4	mRNA	20	13	32	21	25	17	20	20	13	31	18	23	20	9	16	20	23	21	39	26	26	19	28	23	25	40	20	25	11	39	19	20	19	22	24	22	23	30	23	25	29	22	20	30	21	11	33	26
Solyc01g066740.3	mRNA	1148	990	1059	1025	1159	878	1087	999	556	235	477	242	466	208	240	425	819	1103	1033	932	1082	1002	811	1028	313	225	347	589	420	538	428	632	1226	1139	975	1114	1008	1267	1332	1312	752	515	332	256	362	779	488	1056
Solyc01g066750.1	mRNA	0	0	0	0	0	0	0	0	0	0	0	0	0	0	0	0	0	0	0	0	0	0	0	0	0	0	0	0	0	0	0	0	0	0	0	0	0	0	0	0	0	0	0	0	0	0	0	0
Solyc01g066760.2	mRNA	9	2	5	4	12	3	6	7	0	1	1	0	0	0	0	0	9	16	8	12	28	22	10	18	0	0	0	1	2	0	1	0	11	11	7	8	20	9	5	5	1	0	0	0	0	1	0	3
Solyc01g066770.3	mRNA	168	211	203	231	204	213	224	200	35	48	33	29	30	36	27	29	225	283	254	236	281	228	195	232	77	44	80	81	113	46	78	83	250	240	222	264	220	290	298	246	157	16	64	62	67	88	62	213
Solyc01g066775.1	mRNA	0	0	0	0	0	0	0	0	0	0	0	0	0	0	0	0	0	0	0	0	0	0	0	0	0	0	0	0	0	0	0	0	0	0	0	0	0	0	0	0	0	0	0	0	0	0	0	0
Solyc01g066790.1	mRNA	0	0	0	0	0	0	0	0	0	0	0	0	0	0	0	0	0	0	0	0	0	0	0	0	0	0	0	0	0	0	0	0	0	0	0	0	0	0	0	0	0	0	0	0	0	0	0	0
Solyc01g066800.1	mRNA	0	0	0	0	0	0	0	0	0	0	0	0	0	0	0	0	0	0	0	0	0	0	0	0	0	0	0	0	0	0	0	0	0	0	0	0	0	0	0	0	0	0	0	0	0	0	0	0
Solyc01g066810.4	mRNA	0	0	1	0	0	0	0	0	32	1	41	5	0	10	1	7	0	0	0	0	0	0	0	0	3	5	12	23	8	5	0	9	1	0	0	0	0	0	0	0	10	2	7	3	1	2	1	0
Solyc01g066820.4	mRNA	42	39	53	42	45	35	32	35	19	6	15	16	17	21	33	11	48	56	48	49	58	45	34	44	11	11	13	14	7	22	15	23	56	58	44	57	36	44	58	53	32	27	17	25	19	19	26	55
Solyc01g066830.3	mRNA	258	210	255	229	279	230	238	277	133	134	152	144	150	128	108	88	197	240	261	247	236	238	224	235	233	203	239	229	273	194	259	256	218	267	253	221	247	292	294	275	307	117	159	172	175	180	148	241
Solyc01g066840.3	mRNA	6213	6471	6506	8524	6606	6758	7252	7361	3148	3446	2571	3269	2933	3572	3615	2404	6666	7216	7764	6776	8311	7055	7340	6273	3303	2851	3163	2640	4721	2675	3298	2467	5139	5683	6743	6404	7268	6288	5564	5648	3420	3441	3484	2871	3601	2571	2909	5810
Solyc01g066850.4	mRNA	24	26	11	20	16	19	28	13	3	7	6	6	9	2	6	8	17	18	13	17	31	18	33	16	2	5	1	1	6	4	2	6	19	10	7	7	12	10	4	15	8	5	13	6	16	7	11	24
Solyc01g066860.3	mRNA	809	850	544	797	606	611	810	475	29	155	259	161	196	400	141	313	784	750	651	727	733	635	1081	726	145	233	407	187	182	232	298	687	962	749	690	499	660	768	628	759	287	638	846	197	197	540	437	666
Solyc01g066870.3	mRNA	324	318	313	285	296	307	347	297	1059	917	1058	899	1002	818	699	807	286	235	244	238	237	224	261	252	316	287	303	308	197	279	256	279	264	251	261	304	269	310	262	288	486	749	509	598	475	547	507	280
Solyc01g066880.3	mRNA	36	40	30	33	24	20	34	24	118	181	209	207	160	194	257	185	45	28	26	36	23	35	47	23	268	227	232	302	411	375	377	458	29	38	27	15	30	40	31	26	312	224	330	236	233	277	225	27
Solyc01g066890.2	mRNA	0	0	0	0	0	0	0	0	1	0	0	0	1	0	0	0	0	0	0	0	0	0	0	0	0	0	2	2	3	0	3	0	0	0	0	0	0	0	0	0	3	0	0	0	0	0	2	0
Solyc01g066895.1	mRNA	0	0	0	0	0	0	0	0	0	0	0	0	0	0	0	0	0	0	0	0	0	0	0	0	0	0	0	0	0	0	0	0	0	0	0	0	0	0	0	0	0	0	0	0	0	0	0	0
Solyc01g066900.4	mRNA	291	281	363	364	395	346	322	446	38	47	58	54	50	56	37	58	276	339	315	354	381	342	278	251	59	63	54	53	62	39	46	88	245	307	312	284	321	355	250	282	76	74	87	64	85	68	91	359
Solyc01g066905.1	mRNA	0	0	0	0	0	0	0	0	0	0	0	0	0	0	0	0	0	0	0	0	0	0	0	0	0	0	0	0	0	0	0	0	0	0	0	0	0	0	0	0	0	0	0	0	0	0	0	0
Solyc01g066910.3	mRNA	2566	2526	3212	3754	3081	2773	2365	3199	7	0	11	0	0	1	3	7	822	1038	989	1279	1226	1121	1184	1023	0	0	0	1	2	0	0	0	1382	1667	1896	1567	1606	2140	1379	1835	1	9	0	0	0	2	2	2962
Solyc01g066915.1	mRNA	0	0	0	0	0	0	0	0	0	0	0	0	0	0	0	0	0	0	0	0	0	0	0	0	0	0	0	0	0	0	0	0	0	0	0	0	0	0	0	0	0	0	0	0	0	0	0	0
Solyc01g066940.3	mRNA	219	251	225	282	226	226	290	196	57	115	74	96	58	96	107	69	200	232	234	241	252	210	213	250	232	109	230	172	315	121	250	182	242	235	233	277	211	195	215	201	274	127	143	139	115	146	99	232
Solyc01g066950.1	mRNA	0	0	0	0	0	0	0	0	0	0	0	0	0	0	0	0	0	0	0	0	0	0	0	0	0	0	0	0	0	0	0	0	0	0	0	0	0	0	0	0	0	0	0	0	0	0	0	0
Solyc01g066970.2	mRNA	0	2	0	0	2	0	2	0	0	0	0	0	0	0	0	0	0	0	2	3	1	0	1	0	0	0	0	0	0	0	0	0	1	0	1	0	0	1	3	0	0	0	0	0	0	0	0	2
Solyc01g066980.3	mRNA	73	77	68	67	94	64	78	57	0	1	2	0	1	2	2	2	59	60	114	98	73	95	80	139	17	2	105	42	523	417	665	453	148	107	85	73	131	122	181	158	24	0	2	4	107	135	56	82
Solyc01g066990.1	mRNA	0	0	0	0	0	0	0	0	0	0	0	1	0	0	1	0	0	0	0	0	0	0	0	0	0	1	0	0	0	0	0	0	0	0	0	0	0	1	0	0	0	0	0	0	0	0	0	0
Solyc01g067000.4	mRNA	185	217	174	206	155	198	223	177	386	531	455	518	455	480	383	326	211	203	206	173	258	209	201	225	860	644	923	645	807	496	987	896	257	178	230	211	225	200	180	214	1147	335	632	788	709	687	647	190
Solyc01g067005.1	mRNA	0	0	0	0	0	0	0	0	0	0	0	0	0	0	0	0	0	0	0	0	0	0	0	0	0	0	0	0	0	0	0	0	0	0	0	0	0	0	0	0	0	0	0	0	0	0	0	0
Solyc01g067010.3	mRNA	45	46	41	48	46	49	58	40	219	222	222	278	232	224	251	171	52	44	47	40	75	30	48	61	101	146	95	97	121	59	119	172	67	60	36	54	51	66	55	54	565	243	434	753	466	348	485	60
Solyc01g067020.4	mRNA	0	0	0	1	0	0	0	0	468	1289	659	1079	584	797	541	301	1	0	1	0	1	0	0	2	1461	718	1563	774	1083	197	1396	524	1	0	0	0	1	0	1	2	1319	276	940	1446	1411	768	835	0
Solyc01g067030.2	mRNA	61	69	63	69	80	78	68	62	15	19	18	11	19	5	7	13	58	76	52	79	69	58	49	76	39	34	38	32	24	20	30	34	57	89	60	69	78	60	73	60	33	16	18	17	12	26	16	75
Solyc01g067040.2	mRNA	57	25	48	34	59	34	36	42	0	1	0	0	0	0	0	0	37	27	56	59	36	51	31	31	2	0	1	0	0	0	0	0	39	42	48	32	56	45	52	53	0	0	1	1	1	1	0	56
Solyc01g067045.1	mRNA	0	0	0	0	0	0	0	0	0	0	0	0	0	0	0	0	0	0	0	0	0	0	0	0	0	0	0	0	0	0	0	0	0	0	0	0	0	0	0	0	0	0	0	0	0	0	0	0
Solyc01g067070.3	mRNA	308	321	327	334	349	272	343	312	193	208	230	235	211	289	140	223	248	299	272	295	330	308	342	315	469	370	539	544	602	438	553	511	307	247	290	319	310	355	350	306	850	301	483	410	362	530	392	306
Solyc01g067080.3	mRNA	132	128	142	146	141	138	154	131	30	63	47	73	46	57	32	35	125	132	152	142	131	169	130	124	78	82	112	81	91	83	81	75	136	126	133	135	143	146	120	124	112	37	72	82	86	70	66	114
Solyc01g067090.4	mRNA	362	292	369	274	394	294	356	324	129	109	124	118	165	121	91	94	304	340	387	319	342	368	281	445	202	185	193	145	222	156	212	313	413	435	283	348	375	321	466	436	344	128	200	210	222	241	205	438
Solyc01g067100.4	mRNA	1616	1438	1394	1426	1459	1369	1717	1339	1007	1220	1058	1260	1090	975	756	850	1860	1983	1841	1666	1866	1695	1579	1893	2430	2007	2289	2101	2216	1858	2283	2270	1911	1665	1351	1771	1591	1650	1819	1807	2058	857	1439	1570	1419	1560	1335	1767
Solyc01g067120.4	mRNA	3	1	4	2	1	3	1	0	161	311	103	342	157	207	182	149	9	1	7	4	6	4	2	3	79	74	63	28	40	12	69	42	5	3	4	2	3	4	10	4	27	145	46	102	97	15	39	1
Solyc01g067130.4	mRNA	0	0	1	1	0	0	0	0	0	0	0	0	0	1	0	0	1	0	0	0	0	0	0	0	0	0	0	0	0	0	0	0	0	0	0	0	0	0	0	0	0	0	0	0	0	0	0	0
Solyc01g067140.2	mRNA	0	0	0	0	0	0	0	0	0	0	0	0	0	0	0	0	0	0	0	0	0	0	0	0	0	0	0	0	0	0	0	0	0	0	0	0	0	0	0	0	0	0	0	0	0	0	0	0
Solyc01g067145.1	mRNA	0	0	0	0	0	0	0	0	0	0	0	0	0	0	0	0	0	0	0	0	0	0	0	0	0	0	0	0	0	0	0	0	0	0	0	0	0	0	0	0	0	0	0	0	0	0	0	0
Solyc01g067150.1	mRNA	0	0	0	0	0	0	0	0	0	0	0	0	0	0	0	0	0	0	0	0	0	0	0	0	0	0	0	0	0	0	0	0	0	0	0	0	0	0	0	1	0	0	0	0	0	0	0	0
Solyc01g067160.4	mRNA	4	8	2	7	13	4	7	6	0	3	0	1	3	0	3	1	6	6	10	21	13	6	17	6	3	2	0	0	4	3	4	7	13	10	8	5	12	10	7	7	1	5	3	3	3	2	0	11
Solyc01g067170.1	mRNA	0	0	0	0	0	0	0	0	0	0	0	0	0	0	0	0	0	0	0	0	0	0	0	0	0	0	0	0	0	0	0	0	0	0	0	0	0	0	0	0	0	0	0	0	0	0	0	0
Solyc01g067173.1	mRNA	0	0	0	0	0	0	0	0	0	0	0	0	0	0	0	0	0	0	0	0	0	0	0	0	0	0	0	0	0	0	0	0	0	0	0	0	0	0	0	0	0	0	0	0	0	0	0	0
Solyc01g067177.1	mRNA	0	0	0	0	0	0	0	0	0	0	0	0	0	0	0	0	0	0	0	0	0	0	0	0	0	0	0	0	0	0	0	0	0	0	0	0	0	0	0	0	0	0	0	0	0	0	0	0
Solyc01g067190.1	mRNA	0	0	0	0	0	0	0	0	0	0	0	0	0	0	0	0	0	0	0	0	0	0	0	0	0	0	0	0	0	0	0	0	0	0	0	0	0	0	0	0	0	0	0	0	0	0	0	0
Solyc01g067200.1	mRNA	1	1	0	1	5	3	0	4	0	1	0	1	0	0	0	0	4	2	5	4	3	2	2	1	0	0	0	0	0	0	0	0	2	3	1	2	3	2	3	4	0	1	0	1	0	1	0	6
Solyc01g067210.4	mRNA	21	10	18	15	34	20	18	24	3	2	7	5	4	0	2	4	13	18	26	33	10	21	12	19	5	6	3	1	3	11	1	10	19	20	16	13	25	25	27	21	12	0	8	7	7	9	5	32
Solyc01g067220.1	mRNA	0	0	0	0	0	0	0	0	0	0	0	0	0	0	0	0	0	0	0	0	0	0	0	0	0	0	0	0	0	0	0	0	0	0	0	0	0	0	0	0	0	0	0	0	0	0	0	0
Solyc01g067230.4	mRNA	1	0	1	3	0	1	3	1	1	0	0	0	1	0	0	1	1	2	0	2	0	0	2	3	0	0	0	0	1	0	0	0	0	2	0	0	2	1	0	4	1	1	0	0	0	2	0	2
Solyc01g067250.3	mRNA	4	1	2	1	2	3	2	1	0	1	3	4	1	1	3	4	3	5	5	3	3	3	3	1	1	1	3	4	3	2	2	0	2	2	4	6	6	0	2	4	6	3	2	2	2	1	0	4
Solyc01g067255.1	mRNA	1	0	0	0	2	1	0	1	0	0	1	0	1	0	0	0	0	0	0	1	0	0	0	0	1	1	2	1	0	1	0	0	0	1	0	2	0	0	0	0	1	0	1	0	1	0	0	1
Solyc01g067270.4	mRNA	17	25	29	26	29	23	18	23	29	13	21	18	24	13	39	21	12	18	29	27	30	31	18	20	23	33	24	28	24	30	25	25	15	32	23	27	18	20	28	25	40	21	11	26	35	35	22	26
Solyc01g067280.3	mRNA	89	131	128	139	99	96	136	96	192	275	185	184	160	234	201	165	124	111	119	138	154	121	115	120	431	206	449	384	549	275	501	299	148	142	117	152	127	130	179	117	305	100	311	413	442	358	314	105
Solyc01g067290.3	mRNA	1090	960	1084	1233	1093	1127	1193	961	2476	1819	2408	2652	2845	2162	2692	2303	947	1007	901	876	955	818	976	803	762	2040	641	967	456	1346	502	880	805	871	969	1143	1019	1052	778	931	1412	3471	2375	2402	2381	1959	2900	1192
Solyc01g067295.1	mRNA	26	27	7	15	14	6	26	22	423	196	154	324	219	423	481	217	19	23	4	31	43	6	32	15	152	158	229	87	106	145	213	108	18	17	10	21	10	10	32	6	63	242	101	383	227	148	309	30
Solyc01g067300.3	mRNA	8	10	20	23	17	10	11	13	9	5	8	5	35	3	1	31	10	6	18	14	5	14	6	9	274	3	10	10	19	12	22	8	9	9	10	3	2	10	11	3	13	13	56	5	10	69	4	12
Solyc01g067320.1	mRNA	0	0	0	0	0	0	0	0	0	0	0	0	0	0	0	0	0	0	0	0	0	0	0	0	0	0	0	0	0	0	0	0	0	0	0	0	0	0	0	0	0	0	0	0	0	0	0	0
Solyc01g067330.3	mRNA	1	1	0	0	2	0	0	0	18	40	2	26	6	19	15	9	1	0	1	0	3	5	1	10	165	111	224	146	102	27	135	41	4	1	0	1	1	0	4	0	26	2	8	42	38	20	28	0
[truncated: 32,077 more rows]
[truncated: 47 more columns]

## Sheet: S3_ReadCountsNormalized
Dataset S2: Gene expression data, normalized read counts
Gene ID	Type	T0_Fruit_NFR_rep1	T0_Fruit_NFR_rep2	T0_Fruit_NFR_rep3	T0_Fruit_NFR_rep4	T0_Fruit_FR_rep1	T0_Fruit_FR_rep2	T0_Fruit_FR_rep3	T0_Fruit_FR_rep4	T0_Leaf_NFR_rep1	T0_Leaf_NFR_rep2	T0_Leaf_NFR_rep3	T0_Leaf_NFR_rep4	T0_Leaf_FR_rep1	T0_Leaf_FR_rep2	T0_Leaf_FR_rep3	T0_Leaf_FR_rep4	T6_Fruit_NFR_rep1	T6_Fruit_NFR_rep2	T6_Fruit_NFR_rep3	T6_Fruit_NFR_rep4	T6_Fruit_FR_rep1	T6_Fruit_FR_rep2	T6_Fruit_FR_rep3	T6_Fruit_FR_rep4	T6_Leaf_NFR_rep1	T6_Leaf_NFR_rep2	T6_Leaf_NFR_rep3	T6_Leaf_NFR_rep4	T6_Leaf_FR_rep1	T6_Leaf_FR_rep2	T6_Leaf_FR_rep3	T6_Leaf_FR_rep4	T12_Fruit_NFR_rep1	T12_Fruit_NFR_rep2	T12_Fruit_NFR_rep3	T12_Fruit_NFR_rep4	T12_Fruit_FR_rep1	T12_Fruit_FR_rep2	T12_Fruit_FR_rep3	T12_Fruit_FR_rep4	T12_Leaf_NFR_rep1	T12_Leaf_NFR_rep2	T12_Leaf_NFR_rep3	T12_Leaf_NFR_rep4	T12_Leaf_FR_rep1	T12_Leaf_FR_rep2	T12_Leaf_FR_rep3	T24_Fruit_NFR_rep1
Solyc00g005280.1	mRNA	0	0	0	0	0	0	0	0	0	0	0	0	0	0	0	0	0	0	0	0	0	0	0	0	0	0	0	0	0	0	0	0	0	0	0	0	0	0	0	0	0	0	0	0	0	0	0	0
Solyc00g006650.1	mRNA	0	0	0	0	0	0	0	0	0	0	0	0	0	0	0	0	0	0	0	0	0	0	0	0	0	0	0	0	0	0	0	0	0	0	0	0	0	0	0	0	0	0	0	0	0	0	0	0
Solyc00g007330.1	mRNA	0	0	0	0	0	0	0	0	0	0	0	0	0	0	0	0	0	0	0	0	0	0	0	0	0	0	0	0	0	0	0	0	0	0	0	0	0	0	0	0	0	0	0	0	0	0	0	0
Solyc00g007340.1	mRNA	0	0	0	0	0	0	0	0	0	0	0	0	0	0	0	0	0	0	0	0	0	0	0	0	0	0	0	0	0	0	0	0	0	0	0	0	0	0	0	0	0	0	0	0	0	0	0	0
Solyc00g007350.1	mRNA	0	0	0.800272	0.833405	0	0	0.795393	0.847306	0	0	0	0	0	0	0	0	0	0.785146	2.30156	1.62465	0.779317	2.3804	0.869182	0	0	0	0	0	0	0	0	0	0	1.63974	0	2.35656	0	0	1.51244	1.54449	0	0	0	0	0	0	0	0
Solyc00g007450.1	mRNA	0	0	0	0	0	0	0	0	0	0	0	0	0	0	0	0	0	0	0	0	0	0	0	0	0	0	0	0	0	0	0	0	0	0	0	0	0	0	0	0	0	0	0	0	0	0	0	0
Solyc00g007920.1	mRNA	0	0	0	0	0	0	0	0	0	0	0	0	0	0	0	0	0	0	0	0	0	0	0	0	0	0	0	0	0	0	0	0	0	0	0	0	0	0	0	0	0	0	0	0	0	0	0	0
Solyc00g007930.1	mRNA	0	0	0	0	0	0	0	0	0	0	0	0	0	0	0	0	0	0	0	0	0	0	0	0	0	0	0	0	0	0	0	0	0	0	0	0	0	0	0	0	0	0	0	0	0	0	0	0
Solyc00g007940.1	mRNA	0	0	0	0	0	0	0	0	0	0	0	0	0	0	0	0	0	0	0	0	0	0	0	0	0	0	0	0	0	0	0	0	0	0	0	0	0	0	0	0	0	0	0	0	0	0	0	0
Solyc00g011560.1	mRNA	0	0	0	1.66681	0	0	0	0.847306	0	0	0	0	0	0	0	0	0	1.57029	0	1.62465	2.33795	1.58693	0	0	0	0	0	0	0	0	0	0	0.792198	0	0	0.78552	0.801294	2.29325	0	2.31674	0	0	0	0	0	0	0	0.758432
Solyc00g011660.1	mRNA	11.893	16.1736	3.20109	10.8343	3.98588	10.5416	10.3401	3.38923	0	0	0	0	0	0	1.71202	0	5.75677	3.14058	11.5078	10.5602	17.9243	6.34772	6.08427	18.5338	0	0	0	0	0	0	0	0	15.0518	22.9564	5.79311	5.49864	12.0194	4.58651	9.83084	14.6727	0	0	0	0	0	0	0	9.85962
Solyc00g011670.1	mRNA	0	0	0	0	0	0	0	0	0	0	0	0	0	0	0	0	0	0	0	0	0	0	0	0	0	0	0	0	0	0	0	0	0	0	0	0	0	0	0	0	0	0	0	0	0	0	0	0
Solyc00g012540.1	mRNA	1.58573	0	0	0	0	0	0.795393	2.54192	0	0	0	0	0	0	0	0	0	0	2.30156	3.2493	1.55863	0	0	1.61164	0	0	0	0	0	0	0	0	1.5844	0	1.65517	0	0	0.764418	2.26866	0	0	0	0	0	0	0	0	1.51686
Solyc00g013100.1	mRNA	0	0	0	0	0	0	0	0	0	0	0	0	0	0	0	0	0	0	0	0	0	0	0	0	0	0	0	0	0	0	0	0	0	0	0	0	0	0	0	0	0	0	0	0	0	0	0	0
Solyc00g013110.1	mRNA	0	0	0	0	0	0	0	0	0	0	0	0	0	0	0	0	0	0	0	0	0	0	0	0	0	0	0	0	0	0	0	0	0	0	0	0	0	0	0	0	0	0	0	0	0	0	0	0
Solyc00g013170.1	mRNA	0	0	0	0	0	0	0	0	0	0	0	0	0	0	0	0	0	0	0	0	0	0	0	0	0	0	0	0	0	0	0	0	0	0	0	0	0	0	0.756219	0	0	0	0	0	0	0	0	0
Solyc00g013180.1	mRNA	0	0	0	0	0	0	0	0	0	0	0	0	0	0	0	0	0	0	0	0	0	0	0	0	0.998991	0	0	0	0	0	0	0	0	0	0	0	0	0	0	0	0	0	0	0	0	0	0	0
Solyc00g014290.1	mRNA	0	0	0	0	0	0	0	0	0	0	0	0	0	0	0	0	0	0	0	0	0	0	0	0	0	0	0	0	0	0	0	0	0	0	0	0	0	0	0	0	0	0	0	0	0	0	0	0
Solyc00g014790.2	mRNA	0	0	0	0	0	0	0	0	0	0	0	0	0	0	0	0	0	0	0	0	0	0	0	0	0	0	0	0	0	0	0	0	0	0	0	0	0	0	0	0	0	0	0	0	0	0	0	0
Solyc00g014800.1	mRNA	0	0	0	0	0	0	0	0	0	0	0	0	0	0	0	0	0	0	0	0	0	0	0	0	0	0	0	0	0	0	0	0	0	0	0	0	0	0	0	0	0	0	0	0	0	0	0	0
Solyc00g014810.1	mRNA	0	0	0	0	0	0	0	0	0	0	0	0	0	0	0	0	0	0	0	0	0	0	0	0	0	0	0	0	0	0	0	0	0	0	0	0	0	0	0	0	0	0	0	0	0	0	0	0
Solyc00g014850.1	mRNA	0	0	0	0	0.797176	0	0	0	0	0	0	0	0	0	0	0	0	0	0	0	0	0	0	0	0	1.10349	0	0	0	0	0	0	0	0	0	0	0	0	0	0	0	0	0	0	0	0	0	0
Solyc00g014860.1	mRNA	0	0	0	0	0	0	0	0	0	0	0	0	0	0	0	0	0	0	0	0	0	0	0	0	0	0	0	0	0	0	0	0	0	0	0	0	0	0	0	0	0	0	0	0	0	0	0	0
Solyc00g015600.1	mRNA	0	0	0	0	0	0	0	0	0	0	0	0	0	0	0	0	0	0	0	0	0	0	0	0	0	0	0	0	0	0	0	0	0	0	0	0	0	0	0	0	0	0	0	0	0	0	0	0
Solyc00g016590.1	mRNA	0	0	0	0	0	0	0	0	0	0	0	0	0	0	0	0	0	0	0	0	0	0	0	0	0	0	0	0	0	0	0	0	0	0	0	0	0	0	0	0	0	0	0	0	0	0	0	0
Solyc00g019730.1	mRNA	0	0	0	0	0	0	0	0	0	1.38441	0	0	0	0	0	0	0.822396	0	0.767188	0	0.779317	0	0	0	0	0	0	0	1.81679	0	0	0	0	0.81987	0	0	0	0	0	0	0	0	0	0	0	0	0	0
Solyc00g019750.1	mRNA	0	0	0	0	0	0	0	0	0	0	0	0	0	0	0	0	0	0	0	0	0	0	0	0	0	0	0	0	0	0	0	0	0	0	0	0	0	0	0	0	0	0	0	0	0	0	0	0
Solyc00g019950.1	mRNA	0	0	0	0	0	0	0	0	0	0	0	0	0	0	0	0	0	0	0	0.812326	0	0	0	0	0	0	0	0	0	0	0	0	0	0	0	0	0	0	0	0	0.76883	0	0.993601	0	0	0	0	0
Solyc00g019970.2	mRNA	0	0	0	0	0	0	0	0	0	0	0	0	0	0	0	0	0	0	0	0	0	0	0	0	0.998991	0	0	0	0	0	0	0	0	0	0	0	0	0	0	0	0	0	0	0	0	0	0	0
Solyc00g019980.2	mRNA	0	0	0	0	0	0	0	0	0	0	0	0	0	0	0	0	0	0	0	0	0	0	0	0	0	0	0	0	0	0	0	0	0	0	0	0	0	0	0	0	0	0	0	0	0	0	0	0
Solyc00g019990.1	mRNA	0	0	0	0	0	0	0	0	0	0	0	0	0	0	0	0	0	0	0	0	0	0	0	0	0	0	0	0	0	0	0	0	0	0	0	0	0	0	0	0	0	0	0	0	0	0	0	0
Solyc00g020000.1	mRNA	0	0	0	0	0	0	0	0	0	0	0	0	0	0	0	0	0	0	0	0	0	0	0	0	0	0	0	0	0	0	0	0	0	0	0	0	0	0	0	0	0	0	0	0	0	0	0	0
Solyc00g020010.1	mRNA	0	0.898535	0	0	0	0	0	0	0	0	0	0	0	0	0	0	0	0	0	0	0	0	0	0	0	0	0	0	0	0	0	0	0	0	0	0	0	0	0	0	0	0	0	0	0	0	0	0
Solyc00g020020.2	mRNA	0	0	0	0	0	0	0	0	0	0	0	0	0	0	0	0	0	0	0	0	0	0	0	0	0	0	0	0	0	0	0	0	0	0	0	0	0	0	0	0	0	0	0	0	0	0	0	0
Solyc00g020030.1	mRNA	0	0	0	0	0	0	0	0	0	0	0	0	0	0	0	0	0	0	0	0	0	0	0	0	0	0	0	0	0	0	0	0	0	0	0	0	0	0	0	0	0	0	0	0	0	0	0	0
Solyc00g020040.1	mRNA	0	0	0	0	0	0	0	0	0	0	0	0	0	0	0	0	0	0	0	0	0	0	0	0	0	0	0	0	0	0	0	0	0	0	0	0	0	0	0	0	0	0	0	0	0	0	0	0
Solyc00g021630.1	mRNA	0	0	0	0	0	0	0	0	0	0	0	0	0	0	0	0	0	0	0	0	0	0	0	0	0	0	0	0	0	0	0	0	0	0	0	0	0.801294	0	0	0	0	0	0	0	0	0.903115	0	0.758432
Solyc00g021640.2	mRNA	0	0	0	1.66681	0	0.878464	0	0	0	1.38441	0	0	0	0	0	0	0	0	0	0	0	0	0	0	0	0	0	0	0	0	0	0	0.792198	0	0	1.57104	0	0	0	0	0	0	0.993601	0	1.04659	0	0	0.758432
Solyc00g021650.1	mRNA	0	0	0	0	0	0	0	0	0	0	0	0	0	0	0	0	0	0	0	0	0	0	0	0	0	0	0	0	0	0	0	0	0	0	0	0	0	0	0	0	0	0	0	0	0	0	0	0
Solyc00g021660.1	mRNA	0	0	0	0	0	0	0	0	0	0	0	0	0	0	0	0	0	0	0	0	0	0	0	0	0	0	0	0	0	0	0	0	0	0	0	0	0	0	0	0	0	0	0	0	0	0	0	0
Solyc00g022070.1	mRNA	0	0	0	0	0	0	0	0	0	0	0	0	0	0	0	0	0	0	0	0	0	0	0	0	0	0	0	0	0	0	0	0	0	0	0	0	0	0	0	0	0	0	0	0	0	0	0	0
Solyc00g022080.1	mRNA	0	0	0	0	0	0	0	0	0	0	0	0	0	0	0	0	0	0	0	0	0	0	0	0	0	0	0	0	0	0	0	0	0	0	0	0	0	0	0	0	0	0	0	0	0	0	0	0
Solyc00g022090.1	mRNA	0.792867	0	0	0	0	0	0	0	0	0	0	0	0	0	1.71202	0	0	0	0	0	0	0	0	0	0	0	0	0	0	0	0	0	0	0	0	0	0	0	0	0	0	0	0	0	0	0	0	0
Solyc00g022100.1	mRNA	0	0	0	0	0	0	0	0.847306	0	2.76882	1.37188	0	0	0	1.71202	1.70653	0	0	0	0	1.55863	0	0	0	0.998991	0	0	0	0	0	0	0	0	0	0	0	0	0	0	0	0	0	0.993601	0	0	0	0	0
Solyc00g023570.1	mRNA	0	0	0	0	0	0	0	0	0	0	0	0	0	0	0	0	0	0	0	0	0	0	0	0	0	0	0	0	0	0	0	0	0	0	0	0	0	0	0	0	0	0	0	0	0	0	0	0
Solyc00g023580.1	mRNA	0	0	0	0	0	0	0	0	0	0	0	0	0	0	0	0	0	0	0	0	0	0	0	0	0	0	0	0	0	0	0	0	0	0	0	0	0	0	0	0	0	0	0	0	0	0	0	0
Solyc00g023590.2	mRNA	0	0	0	0	0	0	0	0	0	0	0	0	0	0	0	0	0	0	0	0	0	0	0	0	0	0	0	0	0	0	0	0	0	0	0	0	0	0	0	0	0	0	0	0	0	0	0	0
Solyc00g023600.1	mRNA	0	0	0	0	0	0	0	0	0	0	0	0	0	0	0	0	0	0	0	0	0	0	0	0	0	0	0	0	0	0	0	0	0	0	0	0	0	0	0	0	0	0	0	0	0	0	0	0
Solyc00g023700.2	mRNA	0	0	0	0	0	0	0	0	0	0	0	0	0	0	0	0	0	0	0	0	0	0	0	0	0	0	0	0	0	0	0	0	0	0	0	0	0	0	0	0	0	0	0	0	0	0	0	0
Solyc00g023710.1	mRNA	0	0	0	0	0	0	0	0	0	0	0	0	0	0	0	0	0	0	0	0	0	0	0	0	0	0	0	0	0	0	0	0	0	0	0	0	0	0	0	0	0	0	0	0	0	0	1.0143	0
Solyc00g025290.1	mRNA	3.17147	1.79707	2.40081	2.50022	1.59435	0	3.18157	3.38923	4.5665	0	1.37188	4.17644	2.80103	2.8885	5.13605	0	0.822396	1.57029	5.37032	1.62465	2.33795	1.58693	5.21509	1.61164	4.99495	0	1.03423	0	0	0	1.93119	0.919233	1.5844	4.09935	5.79311	3.14208	4.00647	5.35093	3.78109	1.54449	0	10.8718	0	0	0	0	0	2.2753
Solyc00g025300.1	mRNA	0	0	0	0	0	0	0	0	0	0	0	0	0	0	0	0	0	0	0	0	0	0	0	0	0	0	0	0	0	0	0	0	0	0	0	0	0	0	0	0	0	0	0	0	0	0	0	0
Solyc00g025400.2	mRNA	0	0	0	0	0	0	0	0	0	0	0	0	0	0	0	0	0	0	0	0	0	0	0	0	0	0	0	0	0	0	0	0	0	0	0	0	0	0	0	0	0	0	0	0	0	0	0	0
Solyc00g028960.1	mRNA	0	0	0	0	0	0	0	0	133.951	42.9167	50.7595	52.9015	51.8191	37.5505	44.5124	93.8593	0	0	0	0	0	0	0	0	49.9495	6.62093	22.753	135.271	47.2364	69.5193	38.6238	29.4155	0	0	0	0	0	0	0	0	30.7532	24.4616	9.93601	2.01643	2.09319	1.80623	6.08578	0
Solyc00g032030.1	mRNA	1.58573	0.898535	0	0	0	0	0.795393	0	0	0	0	0	0	0	0	0	0.822396	0.785146	0	2.43698	0.779317	0	0	0.805818	0	0	0	0	0	0	0	0	0	2.45961	0	0	0	0	0	0	0	0	0	0	0	0	0	1.51686
Solyc00g036520.1	mRNA	0	0	0	0	0	0	0	0	0	0	0	0	0	0	0	0	0	0	0	0	0	0	0	0	0	0	0	0	0	0	0	0	0	0	0	0	0	0	0	0	0	0	0	0	0	0	0	0
Solyc00g036530.1	mRNA	0	0	0	0	0	0	0	0	0	0	0	0	0	0	0	0	0	0	0	0	0	0	0	0	0	0	0	0	0	0	0	0	0	0	0	0	0	0	0	0	0	0	0	0	0	0	0	0
Solyc00g047180.1	mRNA	0	0	0	0	0	0	0	0	0	0	0	0	0	0	0	0	0	0	0	0	0	0	0	0	0	0	0	0	0	0	0	0	0	0	0	0	0	0	0	0	0	0	0	0	0	0	0	0
Solyc00g047190.1	mRNA	0	0	0	0	0	0	0	0	0	0	0	0	0	0	0	0	0	0	0	0	0	0	0	0	0	0	0	0	0	0	0	0	0	0	0	0	0	0	0	0	0	0	0	0	0	0	0	0
Solyc00g047200.1	mRNA	0	0	0	0	0	0	0	0	0	0	0	0	0	0	0	0	0	0	0	0	0	0	0	0	0	0	0	0	0	0	0	0	0	0	0	0	0	0	0	0	0	0	0	0	0	0	0	0
Solyc00g049210.1	mRNA	0	0	0	0	0	0	0	0	0	0	0	0	0	0	1.71202	0	0	0	0	0	0.779317	0	0	0	0	1.10349	0	0	0	0	0	0	0	0	0	0	0	0	0	0	0	0	0	0	0	0	0	0
Solyc00g049220.1	mRNA	0	0	0	0	0	0	0	0	0	0	0	0	0	0	0	0	0	0	0	0	0	0	0	0	0	0	0	0	0	0	0	0	0	0	0	0	0	0	0	0	0	0	0	0	0	0	0	0
Solyc00g052430.2	mRNA	0	0	0	0.833405	0	0.878464	0	0	0	0	0	2.78429	0	0	0	0	0	0	0	0	0	0	0.869182	0	0	0	1.03423	1.0326	0	0	0	0	0	0	0	0	0	0.764418	0	0	0	0	0	0	0	0	0	0.758432
Solyc00g052530.2	mRNA	0	0	0	0	0	0	0	0	0	0	0	0	0	0	0	0	0	0	0	0	0	0	0	0	0	0	0	0	0	0	0	0	0	0	0	0	0	0	0	0	0	0	0	0	0	0	0	0
Solyc00g052540.1	mRNA	0	0	0	0	0	0	0	0	0	0	0	0	0	0	0	0	0	0	0	0	0	0	0	0	0	0	0	0	0	0	0	0	0	0	0	0	0	0	0	0	0	0	0	0	0	0	0	0
Solyc00g069880.2	mRNA	0	0	0	0	0	0	0	0	0	0	0	0	0	0	0	0	0	0	0	0	0	0	0	0	0	0	0	0	0	0	0	0	0	0	0	0	0	0	0	0	0	0	0	0	0	0	0	0
Solyc00g072800.2	mRNA	0	0	0	0	0	0	0	0	0	0	0	0	0	0	0	0	0	0	0	0	0	0	0	0	0	0	0	0	0	0	0	0	0	0	0	0	0	0	0	0	0	0	0	0	0	0	0	0
Solyc00g076250.1	mRNA	0	0	0	0	0	0	0	0	0	0	0	0	0	0	0	0	0	0	0	0	0	0	0	0	0	0	0	0	0	0	0	0	0	0	0	0	0	0	0	0	0	0	0	0	0	0	0	0
Solyc00g094520.1	mRNA	0	0	0	0.833405	0	0	0	0	0	0	0	0	0	0	0	0	0	0	0	0	0	0	0	0	0	0	0	0	0	0	0	0	0	0	0	0	0	0	0	0	0	0	0	0	0	0	0	0
Solyc00g094530.1	mRNA	0	0	0	0.833405	0	0	0	0	0	0	0	0	0	0	0	0	0	0	0	0	0	0	0	0	0	0	1.03423	0	0	0	0	0	0	0	0	0	0	0	0	0	0	0	0	0	0	0	0	0
Solyc00g094540.1	mRNA	0	0	0	0	0	0	0	0	0	0	0	0	0	0	0	0	0	0	0	0	0	0	0	0	0	0	0	0	0	0	0	0	0	0	0	0	0	0	0	0	0	0	0	0	0	0	0	0
Solyc00g094550.1	mRNA	0	0	0	0	0	0	0	0	0	0	0	0	0	0	0	0	0	0	0	0	0	0	0	0	0	0	0	0	0	0	0	0	0	0	0	0	0	0	0	0	0	0	0	0	0	0	0	0
Solyc00g112190.2	mRNA	0	0	0	0	0	0	0	0	0	0	0	0	0	0	0	0	0	0	0	0	0	0	0	0	0	0	0	0	0	0	0	0	0	0	0	0	0	0	0	0	0	0	0	0	0	0	0	0
Solyc00g118680.2	mRNA	0	0	0	0	0	0	0	0	0	0	0	0	0	0	0	0	0	0	0	0	0	0	0	0	0	0	0	0	0	0	0	0	0	0	0	0	0	0	0	0	0	0	0	0	0	0	0	0
Solyc00g118690.1	mRNA	0	0	0	0	0	0	0	0	0	0	0	0	0	0	0	0	0	0	0	0	0	0	0	0	0	0	0	0	0	0	0	0	0	0	0	0	0	0	0	0	0	0	0	0	0	0	0	0
Solyc00g125980.1	mRNA	0	0	0.800272	0	0	0.878464	0.795393	0	1.52217	1.38441	0	0	1.40052	0	0	1.70653	0	0	0.767188	0.812326	0	0	1.73836	0	0	0	1.03423	0	0	0	0.965594	0	0	0.81987	0	1.57104	0	0	0	0.772246	0	0	0.993601	0	0	0	0	0
Solyc00g125990.1	mRNA	0	0	0	0	0	0	0	0	0	0	0	0	0	0	0	0	0	0	0	0	0	0	0	0	0	0	0	0	0	0	0	0	0	0	0	0	0	0	0	0	0	0	0	0	0	0	0	0
Solyc00g126000.1	mRNA	0	0	0	0	0	0	0	0	0	0	0	0	0	0	0	0	0	0	0	0	0	0	0	0	0	0	0	0	0	0	0	0	0	0	0	0	0	0	0	0	0	0	0	0	0	0	0	0
Solyc00g126010.1	mRNA	0	0	0	0	0	0	0	0	0	0	0	0	0	0	0	0	0	0	0	0	0	0	0	0	0	0	0	0	0	0	0	0	0	0	0	0	0	0	0	0	0	0	0	0	0	0	0	0
Solyc00g142160.1	mRNA	0	0	0	0	0	0	0	0	0	0	0	0	0	0	0	0	0	0.785146	0	0	0	0	0	0	0	0	0	0	0	0	0	0	0.792198	0	0	0	0	0	0	0	0	1.35898	0.993601	1.00822	0	0	0	0.758432
Solyc00g142170.2	mRNA	0.792867	0	0	0	0	0	0	0	0	2.76882	1.37188	0	0	0	0	0	0.822396	0	0	0	0	0	0	0	0	0	0	0	0	0	0	0	0	0	0	0.78552	0	0.764418	0	0	0	0	0	0	0	0	0	0
Solyc00g153980.1	mRNA	0	0	0	0	0	0	0	0	0	0	0	0	0	0	0	0	0	0	0	0	0	0	0	0	0	0	0	0	0	0	0	0	0	0	0	0	0	0	0	0	0	0	0	0	0	0	0	0
Solyc00g164580.1	mRNA	0	0	0	0	0	0	0	0	0	0	0	0	0	0	0	0	0	0	0	0	0	0	0	0	0	0	0	0	0	0	0	0	0	0	0	0	0	0	0	0	0	0	0	0	0	0	0	0
Solyc00g180440.1	mRNA	0	0	0	0	0	0	0	0	1.52217	0	0	0	0	0	0	0	0	0	0	0	0	0	0	0	0	0	0	1.0326	0	0	0	0	0	0	0	0	0	0	0	0	0	0	0	0	0	0	0	0
Solyc00g181240.1	mRNA	0	0	0	0	0	0	0	0	0	0	0	0	0	0	0	0	0	0	0	0	0	0	0	0	0	0	0	0	0	0	0	0	0	0	0	0	0	0	0	0	0	0	0	0	0	0	0	0
Solyc00g181250.2	mRNA	0	0	0	0	0	0	0	0	0	0	0	0	0	0	0	0	0	0	0	0	0	0	0	0	0	0	0	0	0	0	0	0	0	0	0	0	0	0	0	0	0	0	0	0	0	0	0	0
Solyc00g198360.1	mRNA	0	0	0	0	0	0	0	0	0	0	0	0	0	0	0	0	0	0	0	0	0	0	0	0	0	0	0	0	0	0	0	0	0	0	0	0	0	0	0	0	0	0	0	0	0	0	0	0
Solyc00g210860.1	mRNA	0	0	0	0	0	0	0	0	0	0	0	0	0	0	0	0	0	0	0	0	0	0	0	0	0	0	0	0	0	0	0	0	0	0	0	0	0	0	0	0	0	0	0	0	0	0	0	0
Solyc00g230060.1	mRNA	0	0	0	0	0	0	0	0	0	0	0	0	0	0	0	0	0	0	0	0	0	0	0	0	0	0	0	0	0	0	0	0	0	0	0	0	0	0	0	0	0	0	0	0	0	0	0	0
Solyc00g230070.1	mRNA	0	0	0	0	0	0	0	0	0	0	0	0	0	0	0	0	0	0	0	0	0	0	0	0	0	0	0	0	0	0	0	0	0	0	0	0	0	0	0	0	0	0	0	0	0	0	0	0
Solyc00g230080.1	mRNA	0	0	0	0	0	0	0	0	0	0	0	0	0	0	0	0	0	0	0	0	0	0	0	0	0	0	0	1.0326	0	0	0	0	0	0	0	0	0	0	0	0	0	0	0	0	0	0	0	0
Solyc00g244280.1	mRNA	0	0	0	0	0	0	0	0	0	0	0	0	0	0	0	0	0	0	0	0	0	0	0	0	0	0	0	0	0	0	0	0	0	0	0	0	0	0	0	0	0	0	0	0	0	0	0	0
Solyc00g244290.1	mRNA	0.792867	2.6956	5.6019	1.66681	0	4.39232	3.18157	0	1.52217	4.15323	0	1.39215	2.80103	2.8885	1.71202	0	1.64479	0	0	0.812326	0.779317	2.3804	6.08427	3.22327	1.99798	1.10349	0	0	1.81679	1.10348	3.86238	1.83847	3.96099	0	4.13794	0.78552	4.80777	0	6.04975	0	0	0	1.9872	0	3.13978	0	0	1.51686
Solyc00g244300.1	mRNA	0	0	0	0	0	0	0	0	0	0	0	0	0	0	0	0	0	0	0	0	0	0	0	0	0	0	0	0	0	0	0	0	0	0	0	0	0	0	0	0	0	0	0	0	0	0	0	0
Solyc00g254910.1	mRNA	0	0.898535	0	0	0	0	0.795393	0	0	0	0	0	0	0	0	0	0	0	0	0	0	0	0	0	0	0	0	0	0	0	0	0	0	0	0	0	0.801294	0	0	0	0	0	0	0	0	0	0	0
Solyc00g266110.1	mRNA	0	0	0	0	0	0	0	0	0	0	0	0	0	0	0	0	0	0	0	0	0	0	0	0	0	0	0	0	0	0	0	0	0	0	0	0	0	0	0	0	0	0	0	0	0	0	0	0
Solyc00g277510.1	mRNA	0	0	0	0	0	0	0	0	1.52217	1.38441	0	0	1.40052	0	0	0	0	0	0	0	0	0	0	0	0	0	0	0	0	0	0	0	0	0	0	0	0	0	0	0	0	0	0	0	0	0	0	0
Solyc00g281110.1	mRNA	0	0	0	0	0	0	0	0	0	0	0	0	0	0	0	0	0	0	0	0	0	0	0	0	0	0	0	0	0	0	0	0	0	0	0	0	0	0	0	0	0	0	0	0	0	0	0	0
Solyc00g284510.1	mRNA	0	0	0	0	0	0	0	0	0	0	0	0	0	0	0	0	0	0	0	0	0	0	0	0	0	0	0	0	0	0	0	0	0	0	0	0	0	0	0	0	0	0	0	0	0	0	0	0
Solyc00g308530.1	mRNA	0	0	0	0	0	0	0	0	0	0	0	0	0	0	0	0	0	0	0	0	0	0	0	0	0	0	0	0	0	0	0	0	0	0	0	0	0	0	0	0	0	0	0	0	0	0	0	0
Solyc00g309530.1	mRNA	0	0	0	0	0	0	0	0	0	0	0	0	0	0	0	0	0	0	0	0	0	0	0	0	0	0	0	0	0	0	0	0	0	0	0	0	0	0	0	0	0	0	0	0	0	0	0	0
Solyc00g316530.1	mRNA	0	0	0	0	0	0	0	0	0	0	0	0	0	0	0	0	0	0	0	0	0	0	0	0	0	0	0	0	0	0	0	0	0	0	0	0	0	0	0	0	0	0	0	0	0	0	0	0
Solyc00g320430.1	mRNA	0	0	0	0	0	0	0	0	0	0	0	0	0	0	0	0	0	0	0	0	0	0	0	0	0	0	0	0	0	0	0	0	0	0	0	0	0	0	0	0	0	0	0	0	0	0	0	0
Solyc00g322630.1	mRNA	0	0	0	0	0	0	0	0	0	0	0	0	0	0	0	0	0	0	0	0	0	0	0	0	0	0	0	0	0	0	0	0	0	0	0	0	0	0	0	0	0	0	0	0	0	0	0	0
Solyc00g500001.1	mRNA	0	0	0	0	0	0	0	0	0	0	0	0	0	0	0	0	0	0	0	0	0	0	0	0	0	0	0	0	0	0	0	0	0	0	0	0	0	0	0	0	0	0	0	0	0	0	0	0
Solyc00g500002.1	mRNA	0	0	0	0	0	0	0	0	0	0	0	0	0	0	0	0	0	0	0	0	0	0	0	0	0	0	0	0	0	0	0	0	0	0	0	0	0	0	0	0	0	0	0	0	0	0	0	0
Solyc00g500003.1	mRNA	0.792867	0	1.60054	0	0	0.878464	1.59079	2.54192	3.04433	0	2.74376	0	2.80103	1.44425	0	1.70653	0	0.785146	2.30156	0	0	0.793466	0	0	0.998991	0	1.03423	3.09781	0.908393	2.20696	0	0.919233	0.792198	0.81987	0	0.78552	0.801294	0.764418	0.756219	0.772246	0	0	0.993601	1.00822	0	0.903115	0	1.51686
Solyc00g500004.1	mRNA	0	0	0	0	0	0	0	0	0	0	0	0	0	0	0	0	0	0	0	0	0	0	0	0	0	0	0	0	0	0	0	0	0	0	0	0	0	0	0	0	0	0	0	0	0	0	0	0
Solyc00g500005.1	mRNA	0	0	0	0	0	0	0	0	0	0	0	0	0	0	0	0	0	0	0	0	0	0	0	0	0	0	0	0	0	0	0	0	0	0	0	0	0	0	0	0	0	0	0	0	0	0	0	0
Solyc00g500006.1	mRNA	0	0	0	0	0	0	0	0	0	0	0	0	0	0	0	0	0	0	0	0	0	0	0	0	0	0	0	0	0	0	0	0	0	0	0	0	0	0	0	0	0	0	0	0	0	0	0	0
Solyc00g500007.1	mRNA	0	0	0	0	0	0	0	0	0	0	0	0	0	0	0	0	0	0	0	0	0	0	0	0	0	0	0	0	0	0	0	0	0	0	0	0	0	0	0	0	0	0	0	0	0	0	0	0
Solyc00g500008.1	mRNA	0	0	0	0	0	0	0	0	0	0	0	0	0	0	0	0	0	0	0	0	0	0	0	0	0	0	0	0	0	0	0	0	0	0	0	0	0	0	0	0	0	0	0	0	0	0	0	0
Solyc00g500009.1	mRNA	0	0	0	0	0	0	0	0	0	0	0	0	0	0	0	0	0	0	0	0	0	0	0	0	0	0	0	0	0	0	0	0	0	0	0	0	0	0	0	0	0	0	0	0	0	0	0	0
Solyc00g500010.1	mRNA	0	0	0	0	0	0	0	0	0	0	0	0	0	0	0	0	0	0	0	0	0	0	0	0	0	0	0	0	0	0	0	0	0	0	0	0	0	0	0	0	0	0	0	0	0	0	0	0
Solyc00g500011.1	mRNA	0	0	0	0	0	0	0	0	0	0	0	0	0	0	0	0	0	0	0	0	0	0	0	0	0	0	0	0	0	0	0	0	0	0	0	0	0	0	0	0	0	0	0	0	0	0	0	0
Solyc00g500012.1	mRNA	0	0	0	0	0	0	0	0	0	0	0	0	0	0	0	0	0	0	0	0	0	0	0	0	0	0	0	0	0	0	0	0	0	0	0	0	0	0	0	0	0	0	0	0	0	0	0	0
Solyc00g500013.1	mRNA	0	0	0	0	0	0	0	0	0	0	0	0	0	0	0	0	0	0	0	0	0	0	0	0	0	0	0	0	0	0	0	0	0	0	0	0	0	0	0	0	0	0	0	0	0	0	0	0
Solyc00g500014.1	mRNA	0	0	0	0	0	0	0	0	0	0	0	0	0	0	0	0	0	0	0	0	0	0	0	0	0	0	0	0	0	0	0	0	0	0	0	0	0	0	0	0	0	0	0	0	0	0	0	0
Solyc00g500015.1	mRNA	0	0	0	0	0	0	0	0	0	0	0	0	0	0	0	0	0	0	0	0	0	0	0	0	0	0	0	0	0	0	0	0	0	0	0	0	0	0	0	0	0	0	0	0	0	0	0	0
Solyc00g500016.1	mRNA	0	0	0	0	0	0	0	0	0	0	0	0	0	0	0	0	0	0	0	0	0	0	0	0	0	0	0	0	0	0	0	0	0	0	0	0	0	0	0	0	0	0	0	0	0	0	0	0
Solyc00g500017.1	mRNA	0	0	0	0	0	0	0	0	0	0	0	0	0	0	0	0	0	0	0	0	0	0	0	0	0	0	0	0	0	0	0	0	0	0	0	0	0	0	0	0	0	0	0	0	0	0	0	0
Solyc00g500018.1	mRNA	0	0	0	0	0	0	0	0	0	0	0	0	0	0	0	0	0	0	0	0	0	0	0	0	0	0	0	0	0	0	0	0	0	0	0	0	0	0	0	0	0	0	0	0	0	0	0	0
Solyc00g500019.1	mRNA	0	0	0	0	0	0	0	0	0	0	0	0	0	0	0	0	0	0	0	0	0	0	0	0	0	0	0	0	0	0	0	0	0	0	0	0	0	0	0	0	0	0	0	0	0	0	0	0
Solyc00g500020.1	mRNA	2.3786	0.898535	0.800272	1.66681	1.59435	2.63539	0.795393	1.69461	22.8325	16.6129	17.8344	20.8822	23.8088	20.2195	17.1202	32.4241	0.822396	1.57029	1.53438	1.62465	1.55863	1.58693	0.869182	1.61164	15.9838	14.3454	15.5134	17.5543	13.6259	16.5522	17.3807	14.7077	1.5844	0.81987	1.65517	2.35656	0.801294	1.52884	1.51244	3.08898	13.0701	23.1026	14.904	15.1233	11.5125	16.2561	25.3574	2.2753
Solyc00g500021.1	mRNA	0.792867	1.79707	2.40081	1.66681	1.59435	2.63539	0.795393	1.69461	10.6552	8.30646	6.85939	9.74502	15.4057	4.33275	17.1202	10.2392	0.822396	0.785146	0.767188	0.812326	3.11727	2.3804	1.73836	1.61164	4.99495	3.31047	9.30803	8.26083	9.08393	8.82785	4.82797	4.59617	2.3766	0.81987	0.827587	1.57104	2.40388	2.29325	0.756219	1.54449	4.61298	6.79489	6.95521	9.07395	4.18637	9.93426	5.07148	0.758432
Solyc00g500022.1	mRNA	7.13581	3.59414	6.40217	5.00043	1.59435	7.90618	7.95393	5.08384	62.4089	33.2259	48.0157	51.5094	36.4134	40.439	54.7845	68.2613	4.93438	3.14058	2.30156	4.06163	3.11727	3.17386	4.34591	0.805818	22.9768	36.4151	31.0268	44.4019	29.0686	38.6218	36.6926	40.4463	2.3766	4.91922	8.27587	5.49864	4.00647	5.35093	4.53731	4.63347	22.2961	44.8463	43.7184	33.2712	30.3512	37.0277	39.5576	5.30903
Solyc00g500023.1	mRNA	3.17147	4.49267	4.00136	3.33362	7.17459	4.39232	3.97697	7.62576	44.1429	42.9167	46.6438	43.1565	56.0207	27.4408	44.5124	59.7286	9.86876	3.14058	6.1375	0.812326	5.45522	5.55426	6.95346	9.66982	31.9677	22.0698	41.369	47.4997	35.4273	55.1741	32.8302	28.4962	3.16879	4.91922	4.96552	6.28416	4.00647	5.35093	4.53731	4.63347	33.0597	46.2053	37.7568	47.3862	39.7705	49.6713	43.6147	2.2753
Solyc00g500024.1	mRNA	1.58573	1.79707	0	0.833405	0.797176	0.878464	0	0.847306	51.7537	17.9973	34.2969	25.0586	35.0129	25.9965	34.2403	35.8372	0	0.785146	0	0.812326	1.55863	0.793466	1.73836	1.61164	17.9818	27.5872	18.6161	29.9455	27.2518	45.2427	31.8646	23.9001	0.792198	0.81987	0.827587	0.78552	0.801294	1.52884	0.756219	0.772246	18.4519	19.0257	23.8464	20.1643	27.2114	19.8685	20.2859	0.758432
Solyc00g500025.1	mRNA	0	0	0	0	0	0	0	0	0	0	1.37188	0	0	0	0	0	0	0	0	0	0	0	0	0	0	0	0	0	0	0	0	0.919233	0	0	0	0	0	0	0	0	0	0	0.993601	0	0	0	0	0
Solyc00g500026.1	mRNA	0	0	0	0	0	0	0	0	0	0	0	0	0	0	0	0	0	0	0	0	0	0	0	0	0	0	0	0	0	0	0	0	0	0	0	0	0	0	0	0	0	0	0	0	0	0	0	0
Solyc00g500027.1	mRNA	0	0	0.800272	0	0	0	0.795393	0	7.61084	0	8.23127	13.9215	18.2067	4.33275	13.6961	13.6523	0	0	0	0	0	0	0	0	5.99394	11.0349	5.17113	7.22822	6.35875	11.0348	12.5527	7.35387	0	0	0.827587	0	0	0.764418	0	0.772246	8.45713	2.71796	4.968	4.03287	11.5125	2.70934	0	0
Solyc00g500028.1	mRNA	0	0	0	0	0	0.878464	0	0	0	1.38441	0	4.17644	0	2.8885	3.42403	3.41306	0.822396	0	0	0	0	0	0	0	0.998991	4.41396	0	0	0	3.31044	3.86238	1.83847	0	0	0	0	0	0.764418	0	0	0.76883	0	0	0	3.13978	0	0	0
Solyc00g500029.1	mRNA	0	0	0	0	0	0	0	0	1.52217	0	0	1.39215	0	0	5.13605	1.70653	0	0	0	0	0	0	0.869182	0	0.998991	1.10349	2.06845	0	0.908393	1.10348	0	0.919233	0	0	0.827587	0	0	0	0	0	0	0	0.993601	0	0	0.903115	1.0143	0
Solyc00g500030.1	mRNA	0	0.898535	0.800272	0	0	0	0.795393	0	6.08867	2.76882	1.37188	4.17644	1.40052	4.33275	3.42403	1.70653	0	0.785146	0	0.812326	0.779317	0	0	0	0.998991	1.10349	4.1369	1.0326	0.908393	1.10348	0.965594	0.919233	0.792198	0	0	0	0.801294	0.764418	0	0	0.76883	2.71796	1.9872	2.01643	2.09319	1.80623	3.04289	0
Solyc00g500031.1	mRNA	0.792867	0.898535	0	0.833405	0.797176	0.878464	1.59079	0	3.04433	4.15323	1.37188	4.17644	2.80103	4.33275	3.42403	8.53266	0.822396	0.785146	0	0	0.779317	1.58693	0	0	1.99798	2.20698	2.06845	4.13041	2.72518	1.10348	3.86238	3.67693	0.792198	0.81987	0.827587	0.78552	0	1.52884	0	0	1.53766	2.71796	2.9808	3.02465	3.13978	1.80623	2.02859	0
Solyc00g500032.1	mRNA	0	0	0.800272	0.833405	0	0	0	0.847306	1.52217	1.38441	1.37188	2.78429	1.40052	1.44425	0	0	0	0	0	0.812326	0.779317	0	0.869182	0	0.998991	1.10349	1.03423	0	0	1.10348	0.965594	0.919233	0	0	0	0.78552	0	1.52884	0.756219	0	0	2.71796	1.9872	1.00822	1.04659	0.903115	1.0143	0.758432
Solyc00g500033.1	mRNA	0	0	0	0	0	0	0	0	1.52217	0	0	0	2.80103	0	0	0	0	0	0	0	0	0	0	0	0	0	0	0	1.81679	2.20696	0	0	0	0	0	0	0	0	0	0	0.76883	0	0	0	0	0	1.0143	0
Solyc00g500034.1	mRNA	1.58573	1.79707	0.800272	1.66681	1.59435	1.75693	0	2.54192	9.133	5.53764	2.74376	5.56858	4.20155	7.22126	8.56008	6.82613	0.822396	3.14058	2.30156	0	1.55863	0.793466	0	2.41745	1.99798	2.20698	9.30803	5.16302	6.35875	4.41392	4.82797	0.919233	0	1.63974	1.65517	2.35656	0.801294	3.05767	1.51244	0.772246	2.30649	10.8718	5.9616	2.01643	12.5591	8.12803	6.08578	2.2753
Solyc00g500035.1	mRNA	3.96434	5.39121	5.6019	5.83384	3.98588	5.27079	3.97697	5.08384	56.3202	33.2259	39.7845	37.5879	43.416	37.5505	89.0248	52.9025	4.93438	5.49602	6.90469	4.06163	8.57248	5.55426	3.47673	4.02909	29.9697	27.5872	27.9241	48.5324	48.1448	48.5532	24.1398	29.4155	3.96099	7.37883	4.96552	7.06968	3.20518	8.4086	3.02487	3.86123	29.2155	40.7694	33.7824	29.2383	32.4444	30.7059	28.4003	5.30903
Solyc00g500036.1	mRNA	3.17147	1.79707	3.20109	4.16703	1.59435	3.51386	1.59079	1.69461	16.7438	17.9973	17.8344	15.3136	23.8088	8.66551	23.9682	18.7719	3.28959	3.14058	2.30156	1.62465	2.33795	1.58693	4.34591	3.22327	9.98991	13.2419	14.4792	17.5543	11.8091	29.794	12.5527	15.627	3.16879	4.09935	4.13794	3.9276	2.40388	3.05767	3.02487	2.31674	14.6078	17.6667	15.8976	12.0986	12.5591	10.8374	15.2144	3.03373
Solyc00g500037.1	mRNA	0	0.898535	0.800272	0.833405	0.797176	0.878464	0.795393	0.847306	7.61084	5.53764	5.48751	6.96073	4.20155	5.77701	6.84806	8.53266	0	0.785146	0	0	0.779317	0.793466	0.869182	0	3.99596	3.31047	3.10268	4.13041	2.72518	3.31044	2.89678	4.59617	0.792198	0.81987	0.827587	0	0.801294	0.764418	0	0.772246	3.07532	6.79489	3.9744	5.04109	6.27956	4.51557	6.08578	0.758432
Solyc00g500038.1	mRNA	0	0	0	0	0	0	0	0	0	0	0	0	0	0	0	0	0	0	0	0	0	0	0	0	0	0	0	0	0	0	0	0	0	0	0	0	0	0	0	0	0	0	0	0	0	0	0	0
Solyc00g500039.1	mRNA	0	0	0	0	0	0	0	0	0	1.38441	0	0	0	0	0	0	0	0	0	0	0	0	0	0	0	0	0	0	0	0	0	0	0	0	0	0	0	0	0	0	0	0	0	0	0	0	0	0
Solyc00g500040.1	mRNA	0	0.898535	0	0	0	0	0	0	0	0	0	0	0	1.44425	0	0	0	0	0	0	0	0	0.869182	0	0	0	0	0	0.908393	0	0.965594	0.919233	0	0	0	0	0	0	0	0	0	1.35898	0	0	0	0	0	0
Solyc00g500041.1	mRNA	0	0	0	0	0	0	0	0	30.4433	12.4597	26.0657	13.9215	1.40052	10.1098	22.2562	30.7176	0	0	0	0	0	0	0	0	0	0	29.9925	19.6195	15.4427	17.6557	17.3807	30.3347	0	0.81987	0	0	3.20518	0.764418	0	0	9.99479	19.0257	0	15.1233	0	18.0623	17.243	0
Solyc00g500042.1	mRNA	2.3786	5.39121	4.00136	2.50022	2.39153	5.27079	3.18157	3.38923	7.61084	11.0753	2.74376	11.1372	15.4057	8.66551	11.9841	18.7719	3.28959	0	4.60313	2.43698	3.89658	3.96733	3.47673	1.61164	5.99394	3.31047	7.23958	8.26083	6.35875	8.82785	3.86238	2.7577	1.5844	2.45961	4.96552	3.9276	0.801294	3.05767	2.26866	5.40572	3.07532	14.9488	6.95521	16.1315	12.5591	10.8374	4.05719	2.2753
Solyc00g500043.1	mRNA	0	0	0	0	0	0	0	0.847306	0	0	0	0	0	0	0	1.70653	0	0.785146	0	0.812326	0	0	0	0.805818	0	0	0	1.0326	0	0	0.965594	0	0	0	0	0	0	0	0	0	0	0	0.993601	0	0	0	0	0
Solyc00g500044.1	mRNA	0	0	0	0	0	0	0	0	0	1.38441	0	0	0	0	0	0	0	0	0	0	0	0	0	0	0	0	0	0	0	0	0	0	0	0	0	0	0	0	0	0	0	0	0	0	0	0	0	0
Solyc00g500045.1	mRNA	0	0	0	0	0	0	0	0	0	0	0	0	0	0	0	0	0	0	0	0	0	0	0	0	0	0	0	0	0	0	0	0	0	0	0	0	0	0	0	0	0	0	0	0	0	0	0	0
Solyc00g500046.1	mRNA	0	0.898535	0.800272	0.833405	0.797176	0.878464	0.795393	0.847306	7.61084	5.53764	5.48751	6.96073	4.20155	5.77701	6.84806	8.53266	0	0.785146	0	0	0.779317	0.793466	0.869182	0	3.99596	3.31047	3.10268	4.13041	2.72518	3.31044	2.89678	4.59617	0.792198	0.81987	0.827587	0	0.801294	0.764418	0	0.772246	3.07532	6.79489	3.9744	5.04109	6.27956	4.51557	6.08578	0.758432
Solyc00g500047.1	mRNA	10.3073	13.478	7.20244	9.16746	7.17459	6.14925	21.4756	16.9461	129.384	34.6103	79.5689	90.4895	109.24	59.2143	131.825	119.457	12.3359	3.92573	13.0422	8.12326	15.5863	7.93466	27.8138	8.05818	89.9092	55.1744	51.7113	69.1844	70.8547	73.9332	55.0388	60.6694	15.0518	4.09935	8.27587	6.28416	19.2311	6.87976	12.0995	10.8114	70.7324	44.8463	69.5521	57.4684	52.3297	76.7647	46.6576	7.58432
Solyc00g500048.1	mRNA	0.792867	0.898535	1.60054	1.66681	0.797176	0.878464	0.795393	0.847306	6.08867	2.76882	4.11563	2.78429	2.80103	2.8885	3.42403	3.41306	0.822396	1.57029	1.53438	0.812326	1.55863	1.58693	0.869182	0.805818	0.998991	4.41396	3.10268	1.0326	2.72518	2.20696	1.93119	1.83847	0.792198	1.63974	1.65517	1.57104	0.801294	1.52884	1.51244	1.54449	1.53766	2.71796	1.9872	2.01643	3.13978	2.70934	3.04289	0.758432
Solyc00g500049.1	mRNA	0	0	0	0	0	0	0.795393	0	3.04433	0	1.37188	1.39215	1.40052	0	1.71202	1.70653	0.822396	0	0	0.812326	0	0	0	0	0	1.10349	0	1.0326	0.908393	1.10348	0.965594	1.83847	0	0	0	0	0	0	0	0	0	1.35898	0.993601	1.00822	0	0	0	0
Solyc00g500050.1	mRNA	7.13581	20.6663	3.20109	0.833405	7.97176	18.4478	3.97697	5.93114	25.8768	49.8388	17.8344	30.6272	166.661	1.44425	1.71202	1.70653	14.8031	14.1326	6.90469	2.43698	15.5863	0	8.69182	4.83491	61.9374	58.4849	1.03423	3.09781	0.908393	15.4487	14.4839	14.7077	12.6752	0	4.96552	18.067	2.40388	11.4663	3.02487	8.4947	36.135	74.7438	26.8272	1.00822	0	46.0588	20.2859	0.758432
Solyc00g500051.1	mRNA	0	0	0.800272	0.833405	0.797176	1.75693	0.795393	0	41.0985	40.1479	10.975	5.56858	4.20155	67.8798	152.369	68.2613	0	0	0.767188	0	0.779317	0	0.869182	0	52.9465	32.0012	50.6771	72.2822	114.458	33.1044	35.727	38.6078	0	1.63974	1.65517	0.78552	0	0	0	0	18.4519	39.4104	24.84	44.3615	46.0501	38.8339	30.4289	0
Solyc00g500052.1	mRNA	0	0	0	0	0	0	0	0	0	0	0	4.17644	0	2.8885	0	3.41306	0	0	0	0	0	0	0	0	0	0	0	0	2.72518	3.31044	0	0	0	0.81987	0.827587	0	0	0	0	0	0	2.71796	0	0	3.13978	2.70934	5.07148	0.758432
Solyc00g500053.1	mRNA	0	0	0	0	0	0.878464	0	0	0	0	0	0	1.40052	0	0	1.70653	0	0	0	0	0	0	0	0.805818	0	0	0	1.0326	0.908393	1.10348	0	0	0	0	0	0	0.801294	0.764418	0	0	1.53766	1.35898	2.9808	1.00822	0	0.903115	0	0
Solyc00g500054.1	mRNA	1.58573	2.6956	2.40081	2.50022	1.59435	2.63539	3.18157	1.69461	54.798	40.1479	28.8094	37.5879	33.6124	36.1063	44.5124	34.1306	3.28959	3.14058	3.83594	2.43698	2.33795	3.17386	2.60755	2.41745	19.9798	24.2768	24.8214	22.7173	19.9847	23.1731	30.899	19.3039	2.3766	2.45961	1.65517	3.14208	3.20518	2.29325	2.26866	0.772246	11.5324	24.4616	22.8528	28.2301	28.258	18.0623	23.3288	3.79216
Solyc00g500055.1	mRNA	0	0.898535	0.800272	0.833405	0	0	0	0	4.5665	4.15323	0	1.39215	1.40052	1.44425	3.42403	1.70653	0	0	0	0	0	0	0	0	1.99798	1.10349	2.06845	0	0.908393	2.20696	0.965594	0.919233	0	0	0	0	0	0	0.756219	0	0.76883	1.35898	1.9872	1.00822	1.04659	2.70934	2.02859	0
Solyc00g500056.1	mRNA	0.792867	0.898535	0.800272	0.833405	0.797176	1.75693	0.795393	0.847306	27.399	16.6129	12.3469	18.0979	7.00258	8.66551	17.1202	11.9457	1.64479	0.785146	0.767188	0.812326	1.55863	0.793466	1.73836	1.61164	13.9859	14.3454	13.4449	8.26083	6.35875	9.93133	13.5183	6.43463	0.792198	1.63974	0.827587	0.78552	1.60259	1.52884	0.756219	1.54449	6.91947	4.07694	8.94241	22.1808	13.6057	6.3218	8.11437	1.51686
Solyc00g500057.1	mRNA	0	0	0	0	0	2.63539	1.59079	0.847306	30.4433	26.3038	9.60314	15.3136	12.6046	10.1098	27.3922	6.82613	0	0	0	0.812326	0	1.58693	0	0	17.9818	6.62093	16.5476	11.3586	7.26715	8.82785	4.82797	10.1116	1.5844	0	0.827587	0.78552	0	0	2.26866	0	6.91947	0	11.9232	19.1561	19.8853	0	9.12867	0
Solyc00g500058.1	mRNA	0	0	0	0	0	0	0	0	0	0	0	0	0	0	0	0	0	0	0.767188	0.812326	0	0	0	0	0	0	0	0	0	0	0	0	0	0	0	0	0.801294	0	0	0	0	0	0	0	0	0	0	0
Solyc00g500059.1	mRNA	0	0	0	0	0	0	0	0	0	0	0	0	0	0	0	0	0	0	0	0	0	0	0	0	0	0	0	0	0	0	0	0	0	0	0	0	0	0	0	0	0	0	0	0	0	0	0	0
Solyc00g500060.1	mRNA	0	0	0	0	0	0	0	2.54192	0	0	0	0	0	0	6.84806	5.1196	0	0	0	0	2.33795	0	0	0	2.99697	0	0	3.09781	2.72518	3.31044	0	2.7577	0	0	0	0	0	0	0	0	0	4.07694	5.9616	6.0493	6.27956	0	3.04289	2.2753
Solyc00g500061.1	mRNA	0	0	1.60054	0	0	0.878464	0.795393	0	27.399	8.30646	16.4625	16.7058	15.4057	2.8885	18.8322	10.2392	0	0.785146	0	0	0	0.793466	0.869182	0	6.99293	19.8628	10.3423	10.326	7.26715	18.7592	6.75916	14.7077	0	0.81987	0.827587	0	0	0	0	0.772246	13.0701	16.3077	7.94881	13.1068	10.4659	6.3218	7.10007	0
Solyc00g500062.1	mRNA	3.17147	2.6956	0	0.833405	0.797176	0.878464	2.38618	0	129.384	65.0673	78.197	68.2152	82.6305	66.4356	124.977	102.392	1.64479	2.35544	0.767188	2.43698	2.33795	3.17386	0.869182	1.61164	82.9162	76.1407	83.7723	112.554	56.3204	107.038	73.3851	75.3771	1.5844	1.63974	0	1.57104	1.60259	0.764418	4.53731	1.54449	53.0493	59.7951	92.4049	78.6409	64.8888	71.3461	76.0722	3.79216
Solyc00g500063.1	mRNA	4.7572	2.6956	4.00136	9.16746	4.78306	5.27079	8.74932	2.54192	207.015	119.059	120.725	116.94	154.057	122.761	236.258	170.653	5.75677	7.06632	4.60313	0.812326	5.45522	4.76079	4.34591	7.25236	94.9041	97.107	105.491	110.489	102.648	125.797	90.7658	68.9425	11.883	4.91922	6.6207	6.28416	12.0194	2.29325	8.31841	3.08898	68.4259	108.718	121.219	113.929	120.358	88.5052	105.487	2.2753
Solyc00g500064.1	mRNA	62.6365	82.6652	63.2214	72.5063	62.1798	82.5757	108.173	58.4641	984.842	591.143	887.605	957.796	1099.41	736.568	1073.43	1324.27	82.2396	85.5809	88.2266	51.9889	75.5937	64.2707	79.9647	95.8924	660.333	755.89	665.007	729.018	460.555	871.75	489.556	751.014	83.973	91.0055	64.5518	102.903	88.9437	65.74	85.4527	90.3527	515.885	943.131	758.117	492.01	662.494	667.402	735.365	74.3264
Solyc00g500065.1	mRNA	0	0	0	0.833405	0	0.878464	0	0.847306	7.61084	12.4597	4.11563	6.96073	5.60207	4.33275	0	6.82613	0	0	0	0	0	0	0	0.805818	2.99697	2.20698	7.23958	3.09781	5.45036	5.51741	1.93119	4.59617	0	0	0	0	0	0	0	0.772246	0.76883	4.07694	2.9808	6.0493	2.09319	3.61246	2.02859	0
Solyc00g500066.1	mRNA	0	0	0	0	0	0.878464	0	1.69461	0	2.76882	2.74376	0	2.80103	0	0	3.41306	0	0	0	0.812326	0	0	0	0	0	1.10349	0	1.0326	0	2.20696	0	0	0	0	0.827587	0.78552	0.801294	0	0	0	1.53766	2.71796	0.993601	0	1.04659	0	0	0
Solyc00g500067.1	mRNA	2.3786	0.898535	0.800272	1.66681	1.59435	2.63539	0.795393	1.69461	22.8325	16.6129	17.8344	20.8822	23.8088	20.2195	17.1202	32.4241	0.822396	1.57029	1.53438	1.62465	1.55863	1.58693	0.869182	1.61164	15.9838	14.3454	15.5134	17.5543	13.6259	16.5522	17.3807	14.7077	1.5844	0.81987	1.65517	2.35656	0.801294	1.52884	1.51244	3.08898	13.0701	23.1026	14.904	15.1233	11.5125	16.2561	25.3574	2.2753
Solyc00g500068.1	mRNA	0.792867	1.79707	2.40081	1.66681	1.59435	2.63539	0.795393	1.69461	10.6552	8.30646	6.85939	9.74502	15.4057	4.33275	17.1202	10.2392	0.822396	0.785146	0.767188	0.812326	3.11727	2.3804	1.73836	1.61164	4.99495	3.31047	9.30803	8.26083	9.08393	8.82785	4.82797	4.59617	2.3766	0.81987	0.827587	1.57104	2.40388	2.29325	0.756219	1.54449	4.61298	6.79489	6.95521	9.07395	4.18637	9.93426	5.07148	0.758432
Solyc00g500069.1	mRNA	0	0	0	0	0	0	0	0	0	0	0	0	0	0	0	0	0	0	0	0	0	0	0	0	0	0	0	0	0	0	0	0	0	0	0	0	0	0	0	0	0	0	0	0	0	0	0	0
Solyc00g500070.1	mRNA	0	0	0	0	0	0	0	0	0	0	0	0	0	0	0	0	0	0	0	0	0	0	0	0	0.998991	1.10349	0	0	0	0	0	0	0	0	0.827587	0.78552	0	0	0	0	0	0	0	0	0	0	0	0
Solyc00g500071.1	mRNA	1.58573	1.79707	0	0.833405	0.797176	0.878464	0	0.847306	51.7537	17.9973	34.2969	25.0586	35.0129	25.9965	34.2403	35.8372	0	0.785146	0	0.812326	1.55863	0.793466	1.73836	1.61164	17.9818	27.5872	18.6161	29.9455	27.2518	45.2427	31.8646	23.9001	0.792198	0.81987	0.827587	0.78552	0.801294	1.52884	0.756219	0.772246	18.4519	19.0257	23.8464	20.1643	27.2114	19.8685	20.2859	0.758432
Solyc00g500072.1	mRNA	0	0	0	0	0	0	0	0	0	0	0	0	0	0	0	0	0	0	0	0	0	0	0	0	0	0	0	0	0	0	0	0	0	0	0	0	0	0	0	0	0	0	0	0	0	0	0	0
Solyc00g500073.1	mRNA	0	0	0	0	0	0	1.59079	0	19.7882	2.76882	0	2.78429	0	0	0	3.41306	0	0	0	0	0	0	0	0	0	0	0	0	1.81679	0	0	0	0	0	0	0.78552	0	0	0	0	0	0	3.9744	1.00822	0	0	3.04289	0
Solyc00g500074.1	mRNA	0	0	0	0	0	0	0	0	1.52217	0	0	1.39215	0	0	5.13605	1.70653	0	0	0	0	0	0	0.869182	0	0.998991	1.10349	2.06845	0	0.908393	1.10348	0	0.919233	0	0	0.827587	0	0	0	0	0	0	0	0.993601	0	0	0.903115	1.0143	0
Solyc00g500075.1	mRNA	0	0.898535	0.800272	0	0	0	0.795393	0	6.08867	2.76882	1.37188	4.17644	1.40052	4.33275	3.42403	1.70653	0	0.785146	0	0.812326	0.779317	0	0	0	0.998991	1.10349	4.1369	1.0326	0.908393	1.10348	0.965594	0.919233	0.792198	0	0	0	0.801294	0.764418	0	0	0.76883	2.71796	1.9872	2.01643	2.09319	1.80623	3.04289	0
Solyc00g500076.1	mRNA	0.792867	0.898535	0	0.833405	0.797176	0.878464	1.59079	0	3.04433	4.15323	1.37188	4.17644	2.80103	4.33275	3.42403	8.53266	0.822396	0.785146	0	0	0.779317	1.58693	0	0	1.99798	2.20698	2.06845	4.13041	2.72518	1.10348	3.86238	3.67693	0.792198	0.81987	0.827587	0.78552	0	1.52884	0	0	1.53766	2.71796	2.9808	3.02465	3.13978	1.80623	2.02859	0
Solyc00g500077.1	mRNA	0	0	0.800272	0.833405	0	0	0	0.847306	1.52217	1.38441	1.37188	2.78429	1.40052	1.44425	0	0	0	0	0	0.812326	0.779317	0	0.869182	0	0.998991	1.10349	1.03423	0	0	1.10348	0.965594	0.919233	0	0	0	0.78552	0	1.52884	0.756219	0	0	2.71796	1.9872	1.00822	1.04659	0.903115	1.0143	0.758432
Solyc00g500078.1	mRNA	0	0	0	0	0	0	0	0	1.52217	0	0	0	2.80103	0	0	0	0	0	0	0	0	0	0	0	0	0	0	0	1.81679	2.20696	0	0	0	0	0	0	0	0	0	0	0.76883	0	0	0	0	0	1.0143	0
Solyc00g500079.1	mRNA	3.96434	5.39121	5.6019	5.83384	3.98588	5.27079	3.97697	5.08384	56.3202	33.2259	39.7845	37.5879	43.416	37.5505	89.0248	52.9025	4.93438	5.49602	6.90469	4.06163	8.57248	5.55426	3.47673	4.02909	29.9697	27.5872	27.9241	48.5324	48.1448	48.5532	24.1398	29.4155	3.96099	7.37883	4.96552	7.06968	3.20518	8.4086	3.02487	3.86123	29.2155	40.7694	33.7824	29.2383	32.4444	30.7059	28.4003	5.30903
Solyc00g500080.1	mRNA	3.17147	1.79707	3.20109	4.16703	1.59435	3.51386	1.59079	1.69461	16.7438	17.9973	17.8344	15.3136	23.8088	8.66551	23.9682	18.7719	3.28959	3.14058	2.30156	1.62465	2.33795	1.58693	4.34591	3.22327	9.98991	13.2419	14.4792	17.5543	11.8091	29.794	12.5527	15.627	3.16879	4.09935	4.13794	3.9276	2.40388	3.05767	3.02487	2.31674	14.6078	17.6667	15.8976	12.0986	12.5591	10.8374	15.2144	3.03373
Solyc00g500081.1	mRNA	0	0.898535	0.800272	0.833405	0.797176	0.878464	0.795393	0.847306	7.61084	5.53764	5.48751	6.96073	4.20155	5.77701	6.84806	8.53266	0	0.785146	0	0	0.779317	0.793466	0.869182	0	3.99596	3.31047	3.10268	4.13041	2.72518	3.31044	2.89678	4.59617	0.792198	0.81987	0.827587	0	0.801294	0.764418	0	0.772246	3.07532	6.79489	3.9744	5.04109	6.27956	4.51557	6.08578	0.758432
Solyc00g500082.1	mRNA	0	0	0	0	0	0	0	0	0	0	0	0	0	0	0	0	0	0	0	0	0	0	0	0	0	0	0	0	0	0	0	0	0	0	0	0	0	0	0	0	0	0	0	0	0	0	0	0
Solyc00g500083.1	mRNA	0	0	0	0	0	0	0	0	0	1.38441	0	0	0	0	0	0	0	0	0	0	0	0	0	0	0	0	0	0	0	0	0	0	0	0	0	0	0	0	0	0	0	0	0	0	0	0	0	0
Solyc00g500084.1	mRNA	0	2.6956	0	0	2.39153	0	2.38618	0	13.6995	0	4.11563	6.96073	9.80361	8.66551	10.2721	8.53266	0	0	0.767188	0	0.779317	1.58693	1.73836	1.61164	2.99697	6.62093	5.17113	7.22822	4.54197	5.51741	0.965594	3.67693	0.792198	3.27948	0.827587	0	0.801294	0.764418	0	3.08898	1.53766	4.07694	4.968	5.04109	6.27956	7.22492	4.05719	0
Solyc00g500085.1	mRNA	0	0	0	0	0	0	0	0.847306	0	6.92205	2.74376	4.17644	2.80103	2.8885	11.9841	3.41306	0	0.785146	0	0	0	0	0	0	1.99798	2.20698	2.06845	6.19562	3.63357	4.41392	4.82797	3.67693	0.792198	0.81987	0	0	0	0.764418	1.51244	0	1.53766	4.07694	2.9808	4.03287	5.23297	2.70934	2.02859	0
Solyc00g500086.1	mRNA	0	0	0	0.833405	0	0.878464	0.795393	0	0	0	0	0	7.00258	0	0	0	0.822396	0.785146	0	0.812326	1.55863	0	0	0	5.99394	5.51744	0	0	0	0	0	0.919233	0.792198	0	0	0	0	0	0.756219	0	0	0	3.9744	0	3.13978	0	0	0.758432
Solyc00g500087.1	mRNA	1.58573	1.79707	0.800272	0	0	0	2.38618	0.847306	10.6552	0	6.85939	6.96073	2.80103	2.8885	17.1202	6.82613	0	0	1.53438	0	1.55863	2.3804	1.73836	0	1.99798	3.31047	3.10268	5.16302	0	0	2.89678	1.83847	0	1.63974	0	1.57104	1.60259	1.52884	2.26866	1.54449	1.53766	4.07694	7.94881	6.0493	3.13978	1.80623	5.07148	1.51686
Solyc00g500088.1	mRNA	0	0	0	0	0	0	0	0	0	0	0	0	4.20155	0	0	0	0	0	0	0	0	0	0	0	0	0	0	0	0	0	0	0	0	2.45961	0	0	0	0	0	0	0	0	0	0	0	0	0	0
Solyc00g500089.1	mRNA	0	0	0	0	0	0	0	0	0	0	0	0	0	0	0	0	0	0	0	0	0	0	0	0	0	0	0	0	0	0	0	0	0	0	0	0	0	0	0	0	0	0	0	0	0	0	0	0
Solyc00g500090.1	mRNA	0	0	0	0	0	0	0	0	0	0	0	0	0	0	0	0	0	0	0	0	0	0	0	0	0	0	0	0	0	0	0	0	0	0	0	0	0	0	0	0	0	0	0	0	0	0	0	0
Solyc00g500091.1	mRNA	0.792867	0.898535	3.20109	0.833405	0	2.63539	3.18157	1.69461	0	0	0	0	0	0	0	0	3.28959	0	2.30156	2.43698	6.23453	1.58693	0	1.61164	0	0	0	0	0	0	0	0	0	2.45961	0	2.35656	5.60906	0	0.756219	0	0	0	0	0	0	0	0	1.51686
Solyc00g500092.1	mRNA	63.4294	77.274	8.00272	49.1709	31.8871	12.2985	76.3577	21.1827	0	0	0	0	0	0	0	0	32.0735	18.0584	55.2375	47.9272	90.4007	43.6406	28.683	97.504	0	0	0	0	0	0	0	0	81.5964	88.5459	21.5173	32.9918	110.579	12.9951	26.4677	49.4237	0	0	0	0	0	0	0	36.4048
Solyc00g500093.1	mRNA	0	0	0	0	0.797176	1.75693	0	0	0	0	0	0	0	0	0	0	0	0	0	0	0	0	0	0	0	0	0	0	0	0	0	0	0	0	0	0	0	0.764418	0	0	0	0	0	0	2.09319	0	0	0
Solyc00g500094.1	mRNA	0	0	0	0	0	0	0	0	0	0	0	0	0	0	0	0	0	0	0	0	0	0	0	0	0	0	0	0	0	0	0	0	0	0	0	0	0	0	0	0	0	0	0	0	0	0	0	0
Solyc00g500095.1	mRNA	0	0	0	0	0	0	0	0	0	0	0	0	1.40052	0	0	0	0	0	0	0	0	0	0	0	2.99697	2.20698	2.06845	0	0	0	0	1.83847	0.792198	0	0	0	0	0	0	0	17.6831	0	0	1.00822	0	0.903115	0	0
Solyc00g500096.1	mRNA	8.72154	0	7.20244	5.83384	6.37741	3.51386	1.59079	11.8623	0	0	0	0	0	0	0	0	0	3.92573	6.1375	2.43698	2.33795	7.14119	2.60755	6.44655	0	0	0	0	0	0	0	0	3.16879	7.37883	2.48276	7.06968	3.20518	6.11535	3.78109	6.95021	0	0	0	0	0	0	0	4.55059
Solyc00g500097.1	mRNA	0	0	0	0	0	0	0	0	0	0	0	0	0	0	0	0	0	0	0	0	0	0	0	0	0	0	0	0	0	0	0	0	0	0	0	0	0	0	0	0	0	0	0	0	0	0	0	0
Solyc00g500098.1	mRNA	0	0	0	0	0	0	0	0	1.52217	0	1.37188	0	0	0	0	0	0	0	0	0	0	0	0	0	0	0	0	0	0	0	0.965594	0	0	0	0	0	0	0	0	0	0.76883	0	0	0	0	0	0	0
Solyc00g500099.1	mRNA	0	0.898535	0	0	0.797176	0.878464	0	0	1.52217	1.38441	0	1.39215	1.40052	0	1.71202	1.70653	0	0	0.767188	0	0	0	0.869182	0	0	1.10349	0	0	0	0	0.965594	0	0.792198	0	0	0	0	0	0	0	0	0	0	0	0	0	1.0143	0
Solyc00g500100.1	mRNA	0	0	0	0.833405	0	0	0	0	0	0	0	0	0	0	0	0	0	0	0	0	0	0	0	0.805818	0.998991	0	1.03423	0	0.908393	0	0	0	0	0	0	0	0	0	0	0	0	1.35898	0	0	1.04659	0	0	0
Solyc00g500101.1	mRNA	0	0	0	0	0	0	0	0.847306	0	0	0	0	0	0	0	0	0	0	0	0	0	0	0	0	0	0	0	0	0	0	0	0	0	0	0	0	0	0	0	0	0	0	0	0	0	0	0	0
Solyc00g500102.1	mRNA	0	0	0	0	0	0	0	0	0	0	0	0	0	0	0	0	0	0	0	0	0	0	0	0	0	0	0	0	0	0	0	0	0	0	0	0	0	0	0	0	0	0	0	0	0	0	0	0
Solyc00g500103.1	mRNA	0	0	0	0	0	0.878464	0.795393	0	0	0	0	0	0	2.8885	0	0	0	0	0	0.812326	0	0	0	0	0.998991	1.10349	1.03423	0	0	0	0.965594	0	0	0	0	0.78552	0.801294	0	0	0.772246	0	0	1.9872	0	0	0	0	0.758432
Solyc00g500104.1	mRNA	0	5.39121	0	1.66681	3.98588	0	3.18157	5.08384	10.6552	1.38441	0	2.78429	5.60207	10.1098	20.5442	8.53266	3.28959	0.785146	3.83594	0	0.779317	3.96733	2.60755	3.22327	0	2.20698	5.17113	11.3586	14.5343	5.51741	4.82797	0	0	0	3.31035	0	3.20518	3.05767	0.756219	0	6.15064	0	6.95521	6.0493	9.41934	14.4498	0	0.758432
Solyc00g500105.1	mRNA	0	0	7.20244	8.33405	3.18871	0	3.97697	5.93114	0	0	8.23127	0	7.00258	0	5.13605	0	4.93438	2.35544	0.767188	0	0	4.76079	0	0	0	0	0	2.06521	0	5.51741	0	0	0	0	4.13794	0	0	0.764418	0	4.63347	0	9.51285	0	1.00822	0	0	0	7.58432
Solyc00g500106.1	mRNA	0	0	0	0	0	0	0	0	0	0	0	0	0	0	0	0	0	0	0	0	0	0	0	0	0	0	0	0	0	0	0	0	0	0	0	0	0	0	0	0	0	0	0	0	0	0	0	0
Solyc00g500107.1	mRNA	0	0	0	0	0	0	0	0	0	0	0	0	0	0	0	0	0	0	0	0	0	0	0	0	0	0	0	0	0	0	0	0	0	0	0	0	0	0	0	0	0	0	0	0	0	0	0	0
Solyc00g500108.1	mRNA	0	0	0	0	0	0	0	0	0	0	0	0	0	0	0	0	0	0	0	0	0	0	0	0	0	0	0	0	0	0	0	0	0	0	0	0	0	0	0	0	0	0	0	0	0	0	0	0
Solyc00g500109.1	mRNA	0	0	0	0	0	0	0	0	0	0	0	0	0	0	0	0	0	0	0	0	0	0	0	0	0	0	0	0	0	0	0	0	0	0	0	0	0	0	0	0	0	0	0	0	0	0	0	0
Solyc00g500110.1	mRNA	0	0	0	0	0	0	0	0	0	0	0	0	0	0	0	0	0	0	0	0	0	0	0	0	0	0	0	0	0	0	0	0	0	0	0	0	0	0	0	0	0	0	0	0	0	0	0	0
Solyc00g500111.1	mRNA	0	0	0	0	0	0	0	0	0	0	0	0	0	0	0	0	0	0	0	0	0	0	0	0	0	0	0	0	0	0	0	0	0	0	0	0	0	0	0	0	0	0	0	0	0	0	0	0
Solyc00g500112.1	mRNA	0	0	0	0	0	0	0	0	0	0	0	0	0	0	0	0	0	0	0	0	0	0	0	0	0	0	0	0	0	0	0	0	0	0	0	0	0	0	0	0	0	0	0	0	0	0	0	0
Solyc00g500113.1	mRNA	0	0	0	0	0	0	0	0	0	0	0	0	0	0	0	0	0	0	0	0	0	0	0	0	0	0	0	0	0	0	0	0	0	0	0	0	0	0	0	0	0	0	0	0	0	0	0	0
Solyc00g500114.1	mRNA	0	0	0	0	0	0	0	0	0	0	0	0	0	0	0	0	0	0	0	0	0	0	0	0	0	0	0	0	0	0	0	0	0	0	0	0	0	0	0	0	0	0	0	0	0	0	0	0
Solyc00g500115.1	mRNA	0	0	0	0	0	0	0	0	0	0	0	0	0	0	0	0	0	0	0	0	0	0	0	0	0	0	0	0	0	0	0	0	0	0	0	0	0	0	0	0	0	0	0	0	0	0	0	0
Solyc00g500116.1	mRNA	0	0	0	0	0	0	0	0	0	0	0	0	0	0	0	0	0	0	0	0	0	0	0	0	0	0	0	0	0	0	0	0	0	0	0	0	0	0	0	0	0	0	0	0	0	0	0	0
Solyc00g500117.1	mRNA	2.3786	0.898535	0	0	0	0	1.59079	0	0	1.38441	1.37188	0	0	2.8885	0	0	0.822396	0.785146	0	0	0	0	1.73836	0	0	1.10349	0	0	0	0	0.965594	0	0	0	0	0	0	0	0.756219	0	0	0	0	1.00822	0	0	1.0143	0.758432
Solyc00g500118.1	mRNA	0	0	0	0	0	0	0	0.847306	0	0	0	0	0	0	0	0	0	0	0	0	0	0	0	0	0	0	0	0	0	0	0	0	0	0	0	0	0	0	0	0	0	0	0	0	0	0	0	0
Solyc00g500119.1	mRNA	0	0	0	0	0	0	0	0	0	0	0	0	0	0	0	0	0	0	0	0	0	0	0	0	0	0	0	0	0	0	0	0	0	0	0	0	0	0	0	0	0	0	0	0	0	0	0	0
Solyc00g500120.1	mRNA	0	0	0	0	0	0	0	0	0	0	0	0	0	0	0	0	0	0	0	0	0	0	0	0	0	0	0	0	0	0	0	0	0	0	0	0	0	0	0	0	0	0	0	0	0	0	0	0
Solyc00g500121.1	mRNA	0	0	0	0	0	0	0	0	0	0	0	0	0	0	0	0	0	0	0	0	0	0	0	0	0	0	0	0	0	0	0	0	0	0	0	0	0	0	0	0	0	0	0	0	0	0	0	0
Solyc00g500122.1	mRNA	0	0	0	0	0	0	0	0	0	0	0	0	0	0	0	0	0	0	0	0	0	0	0	0	0	0	0	0	0	0	0	0	0	0	0	0	0	0	0	0	0	0	0	0	0	0	0	0
Solyc00g500123.1	mRNA	0	0	0	0.833405	0	0.878464	0.795393	0	0	0	0	0	7.00258	0	0	0	0.822396	0.785146	0	0.812326	1.55863	0	0	0	5.99394	5.51744	0	0	0	0	0	0.919233	0.792198	0	0	0	0	0	0.756219	0	0	0	3.9744	0	3.13978	0	0	0.758432
Solyc00g500124.1	mRNA	0.792867	0.898535	0.800272	0	0	0	0.795393	0.847306	4.5665	0	1.37188	1.39215	2.80103	2.8885	5.13605	1.70653	0	0	0.767188	0	0.779317	0.793466	0.869182	0	0.998991	1.10349	2.06845	1.0326	0	0	1.93119	0.919233	0	0.81987	0	0.78552	0.801294	0.764418	0.756219	0.772246	0.76883	2.71796	2.9808	1.00822	1.04659	1.80623	2.02859	0.758432
Solyc00g500125.1	mRNA	0	0	1.60054	0	0	0	0	0	4.5665	0	0	0	0	0	6.84806	0	0	3.14058	0	0	0	0	0	0	2.99697	0	0	0	0	0	0	0	1.5844	1.63974	0	2.35656	0	0	0	0	2.30649	4.07694	0	0	3.13978	0	0	0
Solyc00g500126.1	mRNA	0	0	0	0	0	0	0	0.847306	0	0	0	0	0	0	0	1.70653	0	0.785146	0	0.812326	0	0	0	0.805818	0	0	0	1.0326	0	0	0.965594	0	0	0	0	0	0	0	0	0	0	0	0.993601	0	0	0	0	0
Solyc00g500127.1	mRNA	0	0	0	0	0	0	0	0	0	0	0	0	0	0	0	0	0	0	0	0	0	0	0	0	0	0	0	0	0	0	0	0	0	0	0	0	0	0	0	0	0	0	0	0	0	0	0	0
Solyc00g500128.1	mRNA	0	0.898535	0.800272	0.833405	0.797176	0.878464	0.795393	0.847306	7.61084	5.53764	5.48751	6.96073	4.20155	5.77701	6.84806	8.53266	0	0.785146	0	0	0.779317	0.793466	0.869182	0	3.99596	3.31047	3.10268	4.13041	2.72518	3.31044	2.89678	4.59617	0.792198	0.81987	0.827587	0	0.801294	0.764418	0	0.772246	3.07532	6.79489	3.9744	5.04109	6.27956	4.51557	6.08578	0.758432
Solyc00g500129.1	mRNA	0	0	0	0	0	0	0	0	0	0	0	0	0	0	0	0	0	0	0	0	0	0	0	0	0	0	0	0	0	0	0	0	0	0	0	0	0	0	0	0	0	0	0	0	0	0	0	0
Solyc00g500130.1	mRNA	0.792867	0.898535	0.800272	1.66681	0.797176	1.75693	0.795393	0.847306	45.665	27.6882	23.3219	12.5293	19.6072	20.2195	39.3764	17.0653	1.64479	1.57029	0.767188	1.62465	0.779317	0.793466	1.73836	0.805818	24.9748	19.8628	17.5818	28.9129	19.9847	25.3801	20.2775	14.7077	0.792198	0.81987	1.65517	0.78552	1.60259	1.52884	1.51244	0.772246	13.8389	14.9488	17.8848	21.1726	25.1182	18.0623	14.2001	0.758432
Solyc00g500131.1	mRNA	0.792867	0.898535	1.60054	1.66681	0.797176	0.878464	0.795393	0.847306	6.08867	2.76882	4.11563	2.78429	2.80103	2.8885	3.42403	3.41306	0.822396	1.57029	1.53438	0.812326	1.55863	1.58693	0.869182	0.805818	0.998991	4.41396	3.10268	1.0326	2.72518	2.20696	1.93119	1.83847	0.792198	1.63974	1.65517	1.57104	0.801294	1.52884	1.51244	1.54449	1.53766	2.71796	1.9872	2.01643	3.13978	2.70934	3.04289	0.758432
Solyc00g500132.1	mRNA	0	0	0	0	0	0	0.795393	0	3.04433	0	1.37188	1.39215	1.40052	0	1.71202	1.70653	0.822396	0	0	0.812326	0	0	0	0	0	1.10349	0	1.0326	0.908393	1.10348	0.965594	1.83847	0	0	0	0	0	0	0	0	0	1.35898	0.993601	1.00822	0	0	0	0
Solyc00g500133.1	mRNA	7.13581	20.6663	3.20109	0.833405	7.97176	18.4478	3.97697	5.93114	25.8768	49.8388	17.8344	30.6272	166.661	1.44425	1.71202	1.70653	14.8031	14.1326	6.90469	2.43698	15.5863	0	8.69182	4.83491	61.9374	58.4849	1.03423	3.09781	0.908393	15.4487	14.4839	14.7077	12.6752	0	4.96552	18.067	2.40388	11.4663	3.02487	8.4947	36.135	74.7438	26.8272	1.00822	0	46.0588	20.2859	0.758432
Solyc00g500134.1	mRNA	0	0	0	0	0	0	0	0	18.266	0	16.4625	8.35288	8.4031	0	0	0	0	0.785146	0	0	0	0	0	0	0	0	0	0	10.9007	13.2418	0	0	0	0	0	0	0	0	0.756219	0	4.61298	0	5.9616	0	0	0	0	0
Solyc00g500135.1	mRNA	0	0	0	0	0	0	0	0	0	0	0	4.17644	0	2.8885	0	3.41306	0	0	0	0	0	0	0	0	0	0	0	0	2.72518	3.31044	0	0	0	0.81987	0.827587	0	0	0	0	0	0	2.71796	0	0	3.13978	2.70934	5.07148	0.758432
Solyc00g500136.1	mRNA	1.58573	2.6956	2.40081	2.50022	1.59435	2.63539	3.18157	1.69461	54.798	40.1479	28.8094	37.5879	33.6124	36.1063	44.5124	34.1306	3.28959	3.14058	3.83594	2.43698	2.33795	3.17386	2.60755	2.41745	19.9798	24.2768	24.8214	22.7173	19.9847	23.1731	30.899	19.3039	2.3766	2.45961	1.65517	3.14208	3.20518	2.29325	2.26866	0.772246	11.5324	24.4616	22.8528	28.2301	28.258	18.0623	23.3288	3.79216
Solyc00g500137.1	mRNA	0	0.898535	0.800272	0.833405	0	0	0	0	4.5665	4.15323	0	1.39215	1.40052	1.44425	3.42403	1.70653	0	0	0	0	0	0	0	0	1.99798	1.10349	2.06845	0	0.908393	2.20696	0.965594	0.919233	0	0	0	0	0	0	0.756219	0	0.76883	1.35898	1.9872	1.00822	1.04659	2.70934	2.02859	0
Solyc00g500138.1	mRNA	0.792867	0.898535	0.800272	0.833405	0.797176	1.75693	0.795393	0.847306	27.399	16.6129	12.3469	18.0979	7.00258	8.66551	17.1202	11.9457	1.64479	0.785146	0.767188	0.812326	1.55863	0.793466	1.73836	1.61164	13.9859	14.3454	13.4449	8.26083	6.35875	9.93133	13.5183	6.43463	0.792198	1.63974	0.827587	0.78552	1.60259	1.52884	0.756219	1.54449	6.91947	4.07694	8.94241	22.1808	13.6057	6.3218	8.11437	1.51686
Solyc00g500139.1	mRNA	0	2.6956	0	0	0.797176	0	0	0	0	0	0	0	0	15.8868	0	25.598	2.46719	0	0.767188	0	0.779317	0	0	3.22327	3.99596	2.20698	0	0	0	0	10.6215	0	0	0	0	0	0.801294	0.764418	0	1.54449	0	12.2308	0	0	0	12.6436	0	2.2753
Solyc00g500140.1	mRNA	15.8573	17.9707	12.0041	19.1683	15.9435	19.3262	18.294	18.6407	275.512	195.202	201.666	207.43	218.481	248.411	653.99	329.361	17.2703	10.2069	13.0422	15.4342	19.4829	14.2824	31.2906	13.6989	142.856	144.557	145.826	175.543	234.365	229.524	126.493	136.966	11.883	17.2173	25.6552	17.2814	11.2181	19.8749	12.0995	17.7617	83.0336	258.206	230.515	140.142	256.415	144.498	160.259	11.3765
Solyc00g500141.1	mRNA	0	0	0	0	0	0	0	0.847306	0	0	0	0	0	0	0	6.82613	0	0	0.767188	0	0	0	0	0	0	0	0	0	0	0	0	0	0	0	0	0	0	0	0	0	0	0	0	0	0	0	2.02859	0
Solyc00g500142.1	mRNA	0	0	0	0	0	0	0	0	0	0	0	0	0	0	0	0	0	0	0	0	0	0	0	0	0	0	0	0	0	0	0	0	0	0	0	0	0	0	0	0	0	0	0	0	0	0	0	0
Solyc00g500143.1	mRNA	0	0	0	0	0	0	0	0	1.52217	1.38441	1.37188	0	0	2.8885	10.2721	3.41306	0	0.785146	0	0	0	0	0	0	1.99798	2.20698	0	2.06521	0.908393	2.20696	2.89678	4.59617	0.792198	0	0	0	0.801294	0	0.756219	0	0.76883	4.07694	0.993601	0	1.04659	1.80623	3.04289	0
Solyc00g500144.1	mRNA	0	0	0	0	0	0	0	0	0	0	0	0	0	0	0	0	0	0	0	0	0	0	0	0	0	0	0	0	0	0	0	0	0	0	0	0	0	0	0	0	0	0	0	0	0	0	0	0
Solyc00g500145.1	mRNA	0	0	0	0	0	0	0	0	0	0	0	0	0	0	0	0	0	0	0	0	0.779317	0	0	0	0	0	0	0	0	0	0	0	0	0	0	0	0	0	0	0.772246	0	0	0	0	0	0	0	0
Solyc00g500146.1	mRNA	3.17147	3.59414	3.20109	2.50022	4.78306	0	2.38618	1.69461	36.532	20.7662	37.0407	54.2937	51.8191	24.5523	18.8322	18.7719	3.28959	2.35544	3.06875	3.2493	2.33795	2.3804	5.21509	0	30.9687	26.4837	45.5059	25.8151	5.45036	32.001	18.3463	34.0116	3.16879	1.63974	4.96552	5.49864	3.20518	2.29325	2.26866	2.31674	33.0597	39.4104	28.8144	24.1972	17.7921	28.8997	39.5576	2.2753
Solyc00g500147.1	mRNA	0	0	0	0	0	0	0	0	0	0	0	0	0	0	0	0	0	0	0	0	0	0	0	0	0	0	0	0	0	0	0	0	0	0	0	0	0	0	0	0	0	0	0	0	0	0	0	0
Solyc00g500148.1	mRNA	0	0	0	0	0	0	0	0	0	0	0	0	0	0	0	0	0	0	0	0	0	0	0	0	0	0	0	0	0	0	0	0	0	0	0	0	0	0	0	0	0	0	0	0	0	0	0	0
Solyc00g500149.1	mRNA	0	0	0	0	0	0	0	0	0	0	0	0	0	0	0	0	0	0	0	0	0	0	0	0	0	0	0	0	0	0	0	0	0	0	0	0	0	0	0	0	0	0	0	0	0	0	0	0
Solyc00g500150.1	mRNA	0	0	0	0	0	0	0	0	0	0	0	0	0	0	0	0	0	0	0	0	0	0	0	0	0	0	0	0	0	0	0	0	0	0	0	0	0	0	0	0	0	0	0	0	0	0	0	0
Solyc00g500151.1	mRNA	0	0	0	0	0	0	0	0	0	0	0	0	0	0	0	0	0	0	0	0	0	0	0	0	0	0	0	0	0	0	0	0	0	0	0	0	0	0	0	0	0	0	0	0	0	0	0	0
Solyc00g500152.1	mRNA	0	0	0	0	0	0	0	0	0	0	0	0	0	0	0	0	0	0	0	0	0	0	0	0	0	0	0	0	0	0	0	0	0	0	0	0	0	0	0	0	0	0	0	0	0	0	0	0
Solyc00g500153.1	mRNA	0	0	0	0	0	0	0	0	0	0	0	0	0	0	0	0	0	0	0	0	0	0	0	0	0	0	0	0	0	0	0	0	0	0	0	0	0	0	0	0	0	0	0	0	0	0	0	0
Solyc00g500154.1	mRNA	0	0	0	0	0	0	0	0	0	0	0	0	0	0	0	0	0	0	0	0	0	0	0	0	0	0	0	0	0	0	0	0	0	0	0	0	0	0	0	0	0	0	0	0	0	0	0	0
Solyc00g500155.1	mRNA	0	0	0	0	0	0	0	0	0	0	0	0	0	0	0	0	0	0	0	0	0	0	0	0	0	0	0	0	0	0	0	0	0	0	0	0	0	0	0	0	0	0	0	0	0	0	0	0
Solyc00g500156.1	mRNA	0	0	0	0	0	0	0	0	0	0	0	0	0	0	0	0	0	0	0	0	0	0	0	0	0	0	0	0	0	0	0	0	0	0	0	0	0	0	0	0	0	0	0	0	0	0	0	0
Solyc00g500157.1	mRNA	0.792867	0	0	0	0	0	0	0.847306	3.04433	1.38441	4.11563	6.96073	1.40052	1.44425	5.13605	5.1196	0	0	0	0	0	0	0	0	1.99798	3.31047	5.17113	3.09781	2.72518	5.51741	0	3.67693	0.792198	0	1.65517	0	0	0	0	0.772246	0.76883	1.35898	3.9744	0	2.09319	0	2.02859	0
Solyc00g500158.1	mRNA	0.792867	0.898535	0	0	0	0	0	0	1.52217	0	4.11563	5.56858	1.40052	0	3.42403	3.41306	0	0	0	0	0.779317	0	0	0	0	2.20698	2.06845	3.09781	2.72518	4.41392	2.89678	1.83847	0	0	0	0	0	0	0	0	0	2.71796	0	3.02465	2.09319	1.80623	0	0
Solyc00g500159.1	mRNA	0	0	0	0	0	0	0	0	0	0	0	0	0	0	0	0	0	0	0	0	0	0	0	0	0	0	0	0	0	0	0	0	0	0	0	0	0	0	0	0	0	0	0	0	0	0	0	0
Solyc00g500160.1	mRNA	0	0	0	0	0	0	0	0	0	0	0	0	0	0	0	0	0	0	0	0	0	0	0	0	0	0	0	0	0	0	0	0	0	0	0	0	0	0	0	0	0	0	0	0	0	0	0	0
Solyc00g500161.1	mRNA	0	0	0	0	0	0	0	0	0	0	0	0	0	0	0	0	0	0	0	0	0	0	0	0	0	0	0	0	0	0	0	0	0	0	0	0	0	0	0	0	0	0	0	0	0	0	0	0
Solyc00g500162.1	mRNA	0	0	0	0	0	0	0	0	0	0	0	0	0	0	0	0	0	0	0	0	0	0	0	0	0	0	0	0	0	0	0	0	0	0	0	0	0	0	0	0	0	0	0	0	0	0	0	0
Solyc00g500163.1	mRNA	0	0	0	0	0	0	0	0	0	0	0	0	0	0	0	0	0	0	0	0	0	0	0	0	0	0	0	0	0	0	0	0	0	0	0	0	0	0	0	0	0	0	0	0	0	0	0	0
Solyc00g500164.1	mRNA	0	0	0	0	0	0	0	0	0	0	0	0	0	0	0	0	0	0	0	0	0	0	0	0	0	0	0	0	0	0	0	0	0	0	0	0	0	0	0	0	0	0	0	0	0	0	0	0
Solyc00g500165.1	mRNA	0	0	0	0	0	0	0	0	0	0	0	0	0	0	0	0	0	0	0	0	0	0	0	0	0	0	0	0	0	0	0	0	0	0	0	0	0	0	0	0	0	0	0	0	0	0	0	0
Solyc00g500166.1	mRNA	0	0	0	0	0	0	0	0	0	0	0	0	0	0	0	0	0	0	0	0	0	0	0	0	0	0	0	0	0	0	0	0	0	0	0	0	0	0	0	0	0	0	0	0	0	0	0	0
Solyc00g500167.1	mRNA	0	0	0	0	0	0	0	0	0	0	0	0	0	0	0	0	0	0	0	0	0	0	0	0	0	0	0	0	0	0	0	0	0	0	0	0	0	0	0	0	0	0	1.9872	0	0	0	0	0
Solyc00g500168.1	mRNA	0	0	0	0	0	0	0	0	0	0	0	0	0	0	0	0	0	0	0	0.812326	0	0	0	0	0	0	0	0	0	0	0	0	0	0	0	0	0	0	0	0	0	0	0	0	0	0	0	0
Solyc00g500169.1	mRNA	1.58573	5.39121	6.40217	5.83384	3.18871	2.63539	5.56775	3.38923	0	4.15323	0	1.39215	0	17.331	18.8322	3.41306	1.64479	3.92573	8.43907	4.06163	3.11727	3.96733	5.21509	4.83491	3.99596	5.51744	3.10268	1.0326	6.35875	4.41392	2.89678	2.7577	1.5844	9.01857	5.79311	5.49864	7.21165	5.35093	4.53731	4.63347	2.30649	8.15387	4.968	6.0493	9.41934	2.70934	2.02859	4.55059
Solyc00g500170.1	mRNA	0	0	0	0	0	0	0	0	0	0	0	0	0	0	0	0	0	0	0	0	0	0	0	0	0	0	0	0	0	0	0	0	0	0	0	0	0	0	0	0	0	0	0	0	0	0	0	0
Solyc00g500171.1	mRNA	0	0	0	0	0	0	0	0	0	0	0	0	0	1.44425	0	0	0	0	0	0	0.779317	0	0	0	0	0	0	0	0	0	0	0	0	0	0	0	0	0	0	0	0	0	0	0	0	0	0	0
Solyc00g500172.1	mRNA	0	0	0	0	0	0	0	0	0	0	0	0	0	0	0	0	0	0	0	0	0	0	0	0	0	0	0	0	0	0	0.965594	0	0	0	0.827587	0.78552	0	0	0	0	0	0	0	0	0	0	0	0
Solyc00g500173.1	mRNA	0	0	0	0	0	0	0	0	0	0	0	0	0	0	0	0	0	0	0	0	0	0	0	0	0	0	0	0	0	0	0	0	0	0	0	0	0	0	0	0	0	0	0	0	0	0	0	0
Solyc00g500174.1	mRNA	0	0	0	0	0	0	0	0	0	0	0	0	0	0	0	0	0	0	0	0	0	0	0	0	0	0	0	0	0	0	0	0	0	0	0	0	0	0	0	0	0	0	0	0	0	0	0	0
Solyc00g500175.1	mRNA	0	0	0	0	0	0	0	0	0	0	0	0	0	0	0	0	0	0	0	0	0	0	0	0	0	0	0	0	0	0	0	0	0	0	0	0	0	0	0	0	0	0	0	0	0	0	0	0
Solyc00g500176.1	mRNA	0	0	0	0	0	0	0	0	0	0	0	0	0	0	0	0	0	0	0	0	0	0	0	0	0	0	0	0	0	0	0	0	0	0	0	0	0	0	0	0	0	0	0	0	0	0	0	0
Solyc00g500177.1	mRNA	0	0	0	0	0	0	0	0	0	0	0	0	0	0	0	0	0	0	0	0	0	0	0	0	0	0	0	0	0	0	0	0	0	0	0	0	0	0	0	0	0	0	0	0	0	0	0	0
Solyc00g500178.1	mRNA	0	0	0	0	0	0	0	0	0	0	0	0	0	0	0	0	0	0	0	0	0	0	0	0	0	0	0	0	0	0	0	0	0	0	0	0	0	0	0	0	0	0	0	0	0	0	0	0
Solyc00g500179.1	mRNA	0	0	0	0	0	0	0	0	0	0	0	0	0	0	0	0	0	0	0	0	0	0	0	0	0	0	0	0	0	0	0	0	0	0	0	0	0	0	0	0	0	0	0	0	0	0	0	0
Solyc00g500180.1	mRNA	0	0	0	0	0	0	0	0	0	0	0	0	0	0	0	0	0	0	0	0	0	0	0	0	0	0	0	0	0	0	0	0	0	0	0	0	0	0	0	0	0	0	0	0	0	0	0	0
Solyc00g500181.1	mRNA	0	0	0	0	0	0	0	0	0	0	0	0	0	0	0	0	0	0	0	0	0	0	0	0	0	0	0	0	0	2.20696	0	0	0	0	0	0	0	0	0	0	0	0	0	0	0	0	0	0
Solyc00g500182.1	mRNA	3.96434	10.7824	0	0	0	0	0	0	0	0	0	0	0	4.33275	0	6.82613	0	0	9.20626	8.12326	3.89658	0	4.34591	4.83491	4.99495	3.31047	7.23958	4.13041	8.17554	0	0	0.919233	3.96099	9.01857	0	1.57104	8.81424	5.35093	5.29353	0	1.53766	0	1.9872	0	6.27956	6.3218	0	0
Solyc00g500183.1	mRNA	0	0	0	0	0	0	0	0	0	0	0	0	0	0	0	0	0	0	0	0	0	0	0	0	0	0	0	0	0	0	0	0	0	0	0	0	0	0	0	0	0	0	0	0	0	0	0	0
Solyc00g500184.1	mRNA	0.792867	0	0	0	0	0	0.795393	0	0	0	1.37188	2.78429	0	0	0	0	0	0	0	0	0	0	0	0.805818	0	0	0	1.0326	0	1.10348	0.965594	1.83847	0.792198	0	0	0	0	0	0	0	0	0	0	0	0	0	0	0
Solyc00g500185.1	mRNA	0	0	0	0	0	0	0	0	0	0	0	0	0	0	0	0	0	0	0	0	0	0	0	0	0	0	0	0	0	0	0	0	0	0	0	0	0	0	0	0	0	0	0	0	0	0	0	0
Solyc00g500186.1	mRNA	0	0	0.800272	0.833405	0.797176	0.878464	0.795393	0	1.52217	0	0	1.39215	0	0	0	1.70653	0	0	0	0	0.779317	0	0.869182	0	0.998991	1.10349	0	1.0326	2.72518	1.10348	1.93119	0	0	0	0	0	0	0	0.756219	0	0.76883	1.35898	0	1.00822	0	0.903115	1.0143	0
Solyc00g500187.1	mRNA	0	0	0	0	0.797176	0	0	0	0	1.38441	0	2.78429	1.40052	1.44425	1.71202	0	0.822396	0.785146	0	0.812326	0	0	0	0	0.998991	1.10349	1.03423	1.0326	0	1.10348	1.93119	0	0.792198	0.81987	0	0.78552	0	0	0	0	0.76883	1.35898	0.993601	0	1.04659	0	0	0
Solyc00g500188.1	mRNA	0	0	0	0	0	0	0	0	0	0	0	0	0	1.44425	0	0	0	0	0	0	0.779317	0	0	0	0	0	0	0	0	0	0	0	0	0	0	0	0	0	0	0	0	0	0	0	0	0	0	0
Solyc00g500189.1	mRNA	0	0	0	0	0	0	0	0	0	0	0	0	0	0	0	0	0	0	0	0	0	0	0	0	0	0	0	0	0	0	0.965594	0	0	0	0.827587	0.78552	0	0	0	0	0	0	0	0	0	0	0	0
Solyc00g500190.1	mRNA	0	0	0	0	0	0	0	0	0	0	0	0	0	0	0	0	0	0	0	0	0	0	0	0	0	0	0	0	0	0	0	0	0	0	0	0	0	0	0	0	0	0	0	0	0	0	0	0
Solyc00g500191.1	mRNA	0.792867	0	0	1.66681	0	0.878464	0	0	4.5665	1.38441	0	4.17644	1.40052	0	5.13605	0	0	0	0	0	0	0.793466	0	0.805818	0	1.10349	2.06845	0	1.81679	1.10348	0	0.919233	0	0	0	0	0	1.52884	0.756219	0.772246	1.53766	0	0	1.00822	0	0.903115	3.04289	0
Solyc00g500192.1	mRNA	0.792867	0.898535	0.800272	0	0	0	0.795393	0.847306	3.04433	0	0	1.39215	1.40052	1.44425	3.42403	1.70653	0	0	0.767188	0	0.779317	0.793466	0.869182	0	0.998991	1.10349	1.03423	1.0326	0	0	0.965594	0.919233	0	0.81987	0	0.78552	0.801294	0.764418	0.756219	0.772246	0.76883	1.35898	1.9872	1.00822	1.04659	0.903115	2.02859	0.758432
Solyc00g500193.1	mRNA	0	0	0	0.833405	0	0.878464	0.795393	0	0	0	0	0	7.00258	0	0	0	0.822396	0.785146	0	0.812326	1.55863	0	0	0	5.99394	5.51744	0	0	0	0	0	0.919233	0.792198	0	0	0	0	0	0.756219	0	0	0	3.9744	0	3.13978	0	0	0.758432
Solyc00g500194.1	mRNA	0	0	0	0	0	0	0	0	0	0	0	0	0	0	0	0	0	0	0	0	0	0	0	0	0	0	0	0	0	0	0	0	0	0	0	0	0	0	0	0	0	0	0	0	0	0	0	0
Solyc00g500195.1	mRNA	0	0	0.800272	0	0	2.63539	2.38618	0	7.61084	2.76882	12.3469	11.1372	16.8062	8.66551	5.13605	13.6523	1.64479	1.57029	1.53438	1.62465	2.33795	0.793466	0.869182	0.805818	6.99293	7.72442	3.10268	16.5217	3.63357	4.41392	9.65594	5.5154	0.792198	0	0.827587	0.78552	0.801294	1.52884	0	1.54449	4.61298	6.79489	9.93601	4.03287	6.27956	15.3529	4.05719	0.758432
Solyc00g500196.1	mRNA	0	0	0	0	0	0	0	0	0	0	0	0	0	0	0	0	0	0	0	0	0	0	0	0	0	0	0	0	0	0	0	0	0	0	0	0	0	0	0	0	0	0	0	0	0	0	0	0
Solyc00g500197.1	mRNA	0	0	0	0	0	0	0	0	0	0	0	0	0	0	0	0	0	0	0	0	0	0	0	0	0	0	0	0	0	0	0	0	0	0	0	0	0	0	0	0	0	0	0	0	0	0	0	0
Solyc00g500198.1	mRNA	0	0.898535	0.800272	0.833405	0.797176	0.878464	0.795393	0.847306	7.61084	5.53764	5.48751	6.96073	4.20155	5.77701	6.84806	8.53266	0	0.785146	0	0	0.779317	0.793466	0.869182	0	3.99596	3.31047	3.10268	4.13041	2.72518	3.31044	2.89678	4.59617	0.792198	0.81987	0.827587	0	0.801294	0.764418	0	0.772246	3.07532	6.79489	3.9744	5.04109	6.27956	4.51557	6.08578	0.758432
Solyc00g500199.1	mRNA	0	0	0	0	0	0	0	0	0	0	0	0	0	0	0	0	0	0	0	0	0	0	0	0	0	0	0	0	0	0	0	0	0	0	0	0	0	0	0	0	0	0	0	0	0	0	0	0
Solyc00g500200.1	mRNA	0.792867	0.898535	0.800272	1.66681	0.797176	1.75693	0.795393	0.847306	45.665	27.6882	23.3219	12.5293	19.6072	20.2195	39.3764	17.0653	1.64479	1.57029	0.767188	1.62465	0.779317	0.793466	1.73836	0.805818	24.9748	19.8628	17.5818	28.9129	19.9847	25.3801	20.2775	14.7077	0.792198	0.81987	1.65517	0.78552	1.60259	1.52884	1.51244	0.772246	13.8389	14.9488	17.8848	21.1726	25.1182	18.0623	14.2001	0.758432
Solyc00g500201.1	mRNA	0.792867	0.898535	1.60054	1.66681	0.797176	0.878464	0.795393	0.847306	6.08867	2.76882	4.11563	2.78429	2.80103	2.8885	3.42403	3.41306	0.822396	1.57029	1.53438	0.812326	1.55863	1.58693	0.869182	0.805818	0.998991	4.41396	3.10268	1.0326	2.72518	2.20696	1.93119	1.83847	0.792198	1.63974	1.65517	1.57104	0.801294	1.52884	1.51244	1.54449	1.53766	2.71796	1.9872	2.01643	3.13978	2.70934	3.04289	0.758432
Solyc00g500202.1	mRNA	0	0	0	0	0	0	0.795393	0	3.04433	0	1.37188	1.39215	1.40052	0	1.71202	1.70653	0.822396	0	0	0.812326	0	0	0	0	0	1.10349	0	1.0326	0.908393	1.10348	0.965594	1.83847	0	0	0	0	0	0	0	0	0	1.35898	0.993601	1.00822	0	0	0	0
Solyc00g500203.1	mRNA	7.13581	20.6663	3.20109	0.833405	7.97176	18.4478	3.97697	5.93114	25.8768	49.8388	17.8344	30.6272	166.661	1.44425	1.71202	1.70653	14.8031	14.1326	6.90469	2.43698	15.5863	0	8.69182	4.83491	61.9374	58.4849	1.03423	3.09781	0.908393	15.4487	14.4839	14.7077	12.6752	0	4.96552	18.067	2.40388	11.4663	3.02487	8.4947	36.135	74.7438	26.8272	1.00822	0	46.0588	20.2859	0.758432
Solyc00g500204.1	mRNA	0	0	0	0	0	0	0	0	18.266	0	16.4625	8.35288	8.4031	0	0	0	0	0.785146	0	0	0	0	0	0	0	0	0	0	10.9007	13.2418	0	0	0	0	0	0	0	0	0.756219	0	4.61298	0	5.9616	0	0	0	0	0
Solyc00g500205.1	mRNA	0	0	0	0	0	0	0	0	0	0	0	4.17644	0	2.8885	0	3.41306	0	0	0	0	0	0	0	0	0	0	0	0	2.72518	3.31044	0	0	0	0.81987	0.827587	0	0	0	0	0	0	2.71796	0	0	3.13978	2.70934	5.07148	0.758432
Solyc00g500206.1	mRNA	1.58573	2.6956	2.40081	2.50022	1.59435	2.63539	3.18157	1.69461	54.798	40.1479	28.8094	37.5879	33.6124	36.1063	44.5124	34.1306	3.28959	3.14058	3.83594	2.43698	2.33795	3.17386	2.60755	2.41745	19.9798	24.2768	24.8214	22.7173	19.9847	23.1731	30.899	19.3039	2.3766	2.45961	1.65517	3.14208	3.20518	2.29325	2.26866	0.772246	11.5324	24.4616	22.8528	28.2301	28.258	18.0623	23.3288	3.79216
Solyc00g500207.1	mRNA	0	0.898535	0.800272	0.833405	0	0	0	0	4.5665	4.15323	0	1.39215	1.40052	1.44425	3.42403	1.70653	0	0	0	0	0	0	0	0	1.99798	1.10349	2.06845	0	0.908393	2.20696	0.965594	0.919233	0	0	0	0	0	0	0.756219	0	0.76883	1.35898	1.9872	1.00822	1.04659	2.70934	2.02859	0
Solyc00g500208.1	mRNA	0.792867	0.898535	0.800272	0.833405	0.797176	1.75693	0.795393	0.847306	27.399	16.6129	12.3469	18.0979	7.00258	8.66551	17.1202	11.9457	1.64479	0.785146	0.767188	0.812326	1.55863	0.793466	1.73836	1.61164	13.9859	14.3454	13.4449	8.26083	6.35875	9.93133	13.5183	6.43463	0.792198	1.63974	0.827587	0.78552	1.60259	1.52884	0.756219	1.54449	6.91947	4.07694	8.94241	22.1808	13.6057	6.3218	8.11437	1.51686
Solyc00g500209.1	mRNA	0	0	0	0	0	2.63539	1.59079	0.847306	30.4433	26.3038	9.60314	15.3136	12.6046	10.1098	27.3922	6.82613	0	0	0	0.812326	0	1.58693	0	0	17.9818	6.62093	16.5476	11.3586	7.26715	8.82785	4.82797	10.1116	1.5844	0	0.827587	0.78552	0	0	2.26866	0	6.91947	0	11.9232	19.1561	19.8853	0	9.12867	0
Solyc00g500210.1	mRNA	0	0	0	0	0	0	0	0	0	0	0	0	0	0	0	0	0	0	0.767188	0.812326	0	0	0	0	0	0	0	0	0	0	0	0	0	0	0	0	0.801294	0	0	0	0	0	0	0	0	0	0	0
Solyc00g500211.1	mRNA	0	0	0	0	0	0	0	0	0	0	0	0	0	0	0	0	0	0	0	0	0	0	0	0	0	0	0	0	0	0	0	0	0	0	0	0	0	0	0	0	0	0	0	0	0	0	0	0
Solyc00g500212.1	mRNA	1.58573	0.898535	4.80163	5.00043	3.18871	0	2.38618	2.54192	13.6995	8.30646	8.23127	8.35288	9.80361	14.4425	13.6961	13.6523	1.64479	3.14058	1.53438	0.812326	2.33795	2.3804	1.73836	0.805818	2.99697	11.0349	13.4449	7.22822	9.08393	5.51741	3.86238	4.59617	1.5844	0.81987	4.13794	2.35656	3.20518	3.05767	2.26866	3.86123	3.07532	9.51285	5.9616	4.03287	6.27956	9.93426	8.11437	0
Solyc00g500213.1	mRNA	0	0	0	0	0	0	0	0.847306	0	0	0	0	0	0	0	0	0	0.785146	0	0	0	0	0	0.805818	0	0	0	0	0	0	0	0	1.5844	0	0	0	0	0.764418	0	0	0	0	0	0	1.04659	0	0	0
Solyc00g500214.1	mRNA	3.96434	0	0	3.33362	0	0	0	0	0	0	0	0	0	0	0	0	0	0	0	0	2.33795	0	0	0	0	0	0	0	0	0	0	0	0	0	0	0	4.80777	1.52884	0	0	0	0	0	0	0	0	0	0
Solyc00g500215.1	mRNA	0	0	0	0	0	0	0	0	0	0	0	0	0	0	0	0	0	0	0	0	0	0	0	0	0	0	0	0	0	0	0	0	0	0	0	0	0	0	0	0	0	0	0	0	0	0	0	0
Solyc00g500216.1	mRNA	0.792867	0	0	0	0.797176	0	0	0	0	1.38441	0	0	0	0	0	0	0	0	0	0.812326	0	0.793466	0	0.805818	0	0	0	0	0	0	0	0	1.5844	0.81987	0	0	2.40388	0	0	1.54449	0.76883	0	0	0	0	0.903115	0	0
Solyc00g500217.1	mRNA	0	0	0	0	0	0	0	0	0	0	0	0	0	0	0	0	0	0	0	0	0	0	0	0	0	0	0	0	0	0	0	0	0	0	0	0	0	0	0	0	0	0	0	0	0	0	0	0
Solyc00g500218.1	mRNA	22.2003	50.3179	0	0	4.78306	4.39232	50.1098	0.847306	0	0	0	0	0	0	0	0	5.75677	13.3475	12.275	12.9972	41.3038	21.4236	12.1685	61.2422	0	0	0	0	0	0	0	0	83.1808	35.2544	0	12.5683	31.2505	0	4.53731	16.9894	0	0	0	0	0	0	0	5.30903
Solyc00g500219.1	mRNA	41.2291	51.2165	6.40217	9.16746	25.5096	35.1386	60.4499	12.7096	0	0	0	0	0	0	0	0	13.1583	30.6207	22.2485	47.1149	68.5799	64.2707	27.8138	45.9316	0	0	0	0	0	0	0	0.919233	56.2461	51.6518	4.13794	44.7746	20.0324	11.4663	25.7114	47.107	0	0	0	0	0	0	0	20.4777
Solyc00g500220.1	mRNA	0	0	0	0	0	0	0	0	0	0	0	0	0	0	0	0	0	0	0	0	0	0	0	0	0	0	0	0	0	0	0	0	0	0	0	0	0	0	0	0	0	0	0	0	0	0	0	0
Solyc00g500221.1	mRNA	10.3073	16.1736	3.20109	6.66724	9.56612	12.2985	17.4986	3.38923	0	0	0	1.39215	0	0	0	0	6.57917	3.14058	6.1375	15.4342	17.145	15.0758	6.95346	16.9222	0.998991	0	0	0	0	0	0	0	14.2596	15.5775	4.13794	5.49864	14.4233	3.82209	6.80597	14.6727	0.76883	0	0	0	0	0.903115	0	11.3765
Solyc00g500222.1	mRNA	6.34294	16.1736	1.60054	3.33362	0	6.14925	9.54472	1.69461	0	0	0	0	0	0	0	0	4.93438	3.92573	3.83594	5.68628	12.4691	5.55426	4.34591	7.25236	0	0	0	0	0	0	0	0	6.33759	8.1987	1.65517	3.9276	6.41035	2.29325	3.02487	10.0392	2.30649	0	0	0	0	0	0	3.03373
Solyc00g500223.1	mRNA	0	0	0	0	0	0	0	0	0	0	0	0	0	0	0	0	0	0	0	0	0	0	0	0	0	0	0	0	0	0	0	0	0	0	0	0	0	0	0	0	0	0	0	0	0	0	0	0
Solyc00g500224.1	mRNA	0	0	0	0	0	0	0	0	0	0	0	0	0	0	0	0	0	0	0	0	0.779317	0.793466	0	0	0	0	0	0	0	0	0	0	0	0	0	0	0	0	0	0	0	0	0	0	0	0	0	0
Solyc00g500225.1	mRNA	0	0	0	0	0	0	0	0	0	0	0	0	0	0	0	0	0	0	0	0	0	0	0	0	0	0	0	0	0	0	0	0	0	0	0	0	0	0	0	0	0	0	0	0	0	0	0	0
Solyc00g500226.1	mRNA	0	0	0	0	0	0	0	0	0	0	0	0	0	0	0	0	0	0	0	0	0	0	0	0	0	0	0	0	0	0	0	0	0	0	0	0	0	0	0	0	0	0	0	0	0	0	0	0
Solyc00g500227.1	mRNA	0	0	0	0	0	0	0	0	0	0	0	0	0	0	0	0	0	0	0	0	0	0	0	0	0	0	0	0	1.81679	0	0	0	0	1.63974	0	0	2.40388	0	0	0	0	2.71796	0	0	0	0	0	0
Solyc00g500228.1	mRNA	2.3786	0	0	0	0	0	0	0	0	5.53764	0	0	0	2.8885	8.56008	1.70653	0.822396	0.785146	0.767188	0	1.55863	0	0.869182	0.805818	1.99798	0	0	0	2.72518	1.10348	1.93119	0.919233	0	0	0.827587	0	1.60259	3.05767	0.756219	1.54449	0.76883	0	1.9872	2.01643	0	0.903115	0	0
Solyc00g500229.1	mRNA	0	0	0	0	0	0	0	0	0	0	0	0	0	0	0	0	0	0	0	0	0	0	0	0	0	0	0	0	0	0	0	0	0	0	0	0	0	0	0	0	0	0	0	0	0	0	0	0
Solyc00g500230.1	mRNA	0	0	0	0	0	0	0	0	0	0	0	0	0	0	0	0	0	0	0	0	0	0	0	0	0	0	0	0	0	0	0	0	0	0	0	0	0	0	0	0	0	0	0	0	0	0	0	0
Solyc00g500231.1	mRNA	0	0	0	0	0	0	0	0	0	0	0	0	0	0	0	0	0	0	0	0	0	0	0	0	0	0	0	0	0	0	0	0	0	0	0	0	0	0	0	0	0	0	0	0	0	0	0	0
Solyc00g500232.1	mRNA	0	0	0	0	0	0	0	0	0	0	0	0	0	0	0	0	0	0	0	0	0	0	0	0	0	0	0	0	0	0	0	0	0	0	0	0	0	0	0	0	0	0	0	0	0	0	0	0
Solyc00g500233.1	mRNA	0	0	0	0	0	0	0	0	0	0	0	0	0	0	0	0	0	0	0	0	0	0	0	0	0	0	0	0	0	0	0	0	0	0	0	0	0	0	0	0	0	0	0	0	0	0	0	0
Solyc00g500234.1	mRNA	0	0	0	0	0	0	0	0	0	0	0	0	0	0	0	0	0	0	0	0	0	0	0	0	0	0	0	0	0	0	0	0	0	0	0	0	0	0	0	0	0	0	0	0	0	0	0	0
Solyc00g500235.1	mRNA	0	0	0	0	0	0	0	0	0	0	0	0	0	0	0	0	0	0	0	0	0	0	0	0	0	0	0	0	0	0	0	0	0	0	0	0	0	0	0	0	0	0	0	0	0	0	0	0
Solyc00g500236.1	mRNA	0	0	0.800272	0	0.797176	0	0	0	1.52217	0	0	0	2.80103	0	0	1.70653	0	0	0	0	0	0.793466	0	0	1.99798	1.10349	1.03423	2.06521	0	0	0	2.7577	1.5844	0	0	0	0	0	0	0	0.76883	0	0	0	0	0.903115	0	0
Solyc00g500237.1	mRNA	0	0	0	0	0	0	0	0	0	0	0	0	0	0	0	0	0	0	0	0	0	0	0	0	0	0	0	0	0	0	0	0	0	0	0	0	0	0	0	0	0	0	0	0	0	0	0	0
Solyc00g500238.1	mRNA	0	0	0	0	0	0	0	0	0	0	0	0	0	0	0	0	0	0	0	0	0	0	0	0	0	0	0	0	0	0	0	0	0	0	0	0	0	0	0	0	0	0	0	0	0	0	0	0
Solyc00g500239.1	mRNA	0	0	0	0	0	0	0	0	0	0	0	0	0	0	0	0	0	0	0	0	0	0	0	0	0	0	0	0	0	0	0	0	0	0	0	0	0	0.764418	0	0	0	0	0	0	0	0	0	0
Solyc00g500240.1	mRNA	0	0	0	0	0	0	0	0	1.52217	0	0	0	0	1.44425	0	0	0	0	0	0	0	0	0	0	0.998991	0	0	0	0	0	0	0	0	0	0	0	0	0	0	0	0	0	0	0	0	0	0	0
Solyc00g500241.1	mRNA	0	0	0	0	0	0	0.795393	0	0	0	0	0	0	0	3.42403	0	0	0	0	0	0.779317	0.793466	0	0	0	0	0	0	0	0	0	0	0.792198	0	0	0	0	0	0	0	0.76883	0	0	0	0	0	0	0
Solyc00g500242.1	mRNA	0	0	0	0	0	0	0	0	0	0	0	0	0	0	0	0	0	0	0	0	0	0	0	0	0	0	0	0	0	0	0	0	0	0	0	0	0	0	0	0	0	0	0	0	0	0	0	0
Solyc00g500243.1	mRNA	14.2716	29.6516	9.60326	20.8351	17.5379	12.2985	15.9079	20.3354	22.8325	23.535	13.7188	26.4508	19.6072	41.8833	65.0566	20.4784	18.9151	10.992	16.8781	17.0588	20.2622	15.0758	22.5987	20.1455	17.9818	26.4837	24.8214	15.489	35.4273	33.1044	28.0022	21.1424	15.0518	23.7762	16.5517	25.9221	16.0259	12.9951	18.9055	6.17797	17.6831	27.1796	19.872	35.2876	32.4444	17.1592	17.243	13.6518
Solyc00g500244.1	mRNA	0	0	0	0	0	0	0	0.847306	0	0	0	0	0	0	0	0	0	0	0	0	0	0	0	0	0	0	0	0	0	0	0	0	0	0	0	0	0	0	0	0	0	0	0	0	0	0	0	0
Solyc00g500245.1	mRNA	0	0	0	0	0	0	0	0	0	0	0	0	0	0	0	0	0	0	0	0	0	0	0	0	0	0	0	0	0	0	0	0	0	0	0	0	0	0	0	0	0	0	0	0	0	0	0	0
Solyc00g500246.1	mRNA	0	0	0	0	0	0	0	0	0	0	0	0	0	0	0	0	0	0	0	0	0	0	0	0	0	0	0	0	0	0	0	0	0	0	0	0	0	0	0	0	0	0	0	0	0	0	0	0
Solyc00g500247.1	mRNA	1.58573	0	0	2.50022	6.37741	0	3.18157	4.23653	0	0	0	0	0	0	0	0	3.28959	1.57029	2.30156	5.68628	6.23453	1.58693	0	1.61164	0	0	0	0	0	0	0	0	1.5844	7.37883	1.65517	3.9276	4.80777	1.52884	5.29353	7.72246	0	0	0	0	0	0	0	3.03373
Solyc00g500248.1	mRNA	0	2.6956	0	0.833405	0	0	0	0	0	0	0	0	0	0	0	0	0	0	0.767188	0.812326	0	0.793466	0	0	0	0	0	0	0	0	0	0	0	1.63974	0.827587	0	2.40388	0	0	0.772246	0	0	0	0	0	0	0	0
Solyc00g500249.1	mRNA	0	0	0	0	0	0	0	0	0	0	0	0	0	0	0	0	0	0	0	0	0	0	0	0	0	0	0	0	0	0	0	0	0	0	0	0	0	0	0	0	0	0	0	0	0	0	0	0
Solyc00g500250.1	mRNA	1.58573	1.79707	0	0	0	0	0	1.69461	4.5665	2.76882	1.37188	0	2.80103	1.44425	5.13605	0	0	0	0.767188	0.812326	0	0.793466	0	1.61164	2.99697	0	5.17113	0	2.72518	0	2.89678	4.59617	0	2.45961	0.827587	1.57104	2.40388	2.29325	0	1.54449	0	0	5.9616	0	0	0	0	0
Solyc00g500251.1	mRNA	0	0	0	0	0.797176	0	0	0	0	1.38441	0	2.78429	1.40052	1.44425	1.71202	0	0.822396	0.785146	0	0.812326	0	0	0	0	0.998991	1.10349	1.03423	1.0326	0	1.10348	1.93119	0	0.792198	0.81987	0	0.78552	0	0	0	0	0.76883	1.35898	0.993601	0	1.04659	0	0	0
Solyc00g500252.1	mRNA	0	0	0	0	0	0	0	0	0	0	0	0	0	1.44425	0	0	0	0	0	0	0.779317	0	0	0	0	0	0	0	0	0	0	0	0	0	0	0	0	0	0	0	0	0	0	0	0	0	0	0
Solyc00g500253.1	mRNA	0	0	0	0	0	0	0	0	0	0	0	0	0	0	0	0	0	0	0	0	0	0	0	0	0	0	0	0	0	0	0.965594	0	0	0	0.827587	0.78552	0	0	0	0	0	0	0	0	0	0	0	0
Solyc00g500254.1	mRNA	0	0	0	0	0	0	0	0	0	0	0	0	0	0	0	0	0	0	0	0	0	0	0	0	0	0	0	0	0	0	0	0	0	0	0	0	0	0	0	0	0	0	0	0	0	0	0	0
Solyc00g500255.1	mRNA	0	0	0	0	0.797176	0	1.59079	0	0	1.38441	0	0	0	0	0	0	0	0	0	0.812326	0	0	0	0	0	1.10349	0	0	0	0	0.965594	0.919233	0	0	0.827587	0	0	0	1.51244	0	0	0	0.993601	0	0	0	0	1.51686
Solyc00g500256.1	mRNA	0	0	0	0.833405	1.59435	0.878464	0	1.69461	1.52217	0	0	0	0	1.44425	0	0	0.822396	0.785146	0.767188	0	0	0	0.869182	0.805818	0	0	0	0	0	0	0	0	1.5844	0	0.827587	0	0	0.764418	1.51244	0	0.76883	0	0.993601	0	0	0	0	0.758432
Solyc00g500257.1	mRNA	8.72154	14.3766	16.0054	1.66681	13.552	14.0554	7.95393	11.015	21.3103	26.3038	0	12.5293	0	23.108	20.5442	5.1196	8.22396	7.06632	13.0422	6.49861	10.9104	16.6628	19.122	12.8931	0	7.72442	5.17113	0	12.7175	0	5.79356	2.7577	5.54539	5.73909	19.8621	13.3538	4.80777	9.17302	8.31841	4.63347	3.07532	16.3077	10.9296	7.05752	6.27956	2.70934	0	13.6518
Solyc00g500258.1	mRNA	0	0	0	0	0	0	0	0	0	0	0	0	0	0	0	0	0	0	0	0	0	0	0	0	0	0	0	0	0	0	0	0	0	0	0	0	0	0	0	0	0	0	0	0	0	0	0	0
Solyc00g500259.1	mRNA	0	0	0	0	0	0	0	0	0	0	0	0	0	0	0	0	0	0	0	0	0	0	0	0	0	0	0	0	0	0	0	0	0	0	0	0	0	0	0	0	0	0	0	0	0	0	0	0
Solyc00g500260.1	mRNA	0	0	0	0	0	0	0	0	0	0	1.37188	0	0	0	0	0	0	1.57029	0	0	0	0	0	0	0	0	0	0	0	0	0	0	0	0	0	0	0	0	0	0	0	0	0	0	0	0	0	0
Solyc00g500261.1	mRNA	0	0	0	0	0	0	0	0.847306	0	0	0	0	0	0	0	0	0	0	0	0	0	0	0	0	0	0	0	0	0	0	0.965594	0	0	0	0	0	0	0	0	0	0	0	0	0	0	0	0	0
Solyc00g500262.1	mRNA	0	0	0	0	0	0	0	0	0	0	0	0	0	0	0	0	0	0	0	0	0	0	0	0	0	0	0	0	0	0	0	0	0	0	0	0	0	0	0	0	0	0	0	0	0	0	0	0
Solyc00g500263.1	mRNA	3.96434	10.7824	1.60054	10.0009	6.37741	5.27079	18.294	7.62576	44.1429	15.2285	27.4376	23.6665	11.2041	24.5523	29.1043	18.7719	4.11198	2.35544	4.60313	5.68628	10.1311	1.58693	6.95346	8.864	11.9879	13.2419	10.3423	30.9781	25.435	33.1044	22.2087	20.2231	13.4674	14.7577	9.10346	8.64072	0.801294	3.82209	9.83084	4.63347	16.9143	8.15387	16.8912	20.1643	6.27956	4.51557	22.3145	3.79216
Solyc00g500264.1	mRNA	0	0	0	0	0	0	0	0	0	0	0	0	0	0	0	0	0	0	0	0	0	0	0	0	0	0	0	0	0	0	0	0	0	0	0	0	0	0	0	0	0	0	0	0	0	0	0	0
Solyc00g500265.1	mRNA	0	0	0	0	0	0	0	0	0	0	0	0	0	0	0	0	0	0	0	0	0	0	0	0	0	0	0	0	0	0	0	0	0	0	0	0	0	0	0	0	0	0	0	0	0	0	0	0
Solyc00g500266.1	mRNA	0	0	0	0	0	0	0	0	0	0	0	0	0	0	0	0	0	0	0	0	0	0	0	0	0	0	0	0	0	0	0	0	0	0	0	0	0	0	0	0	0	0	0	0	0	0	0	0
Solyc00g500267.1	mRNA	0	0	0	0	0	0	0	0	0	0	0	0	0	0	0	0	0	0	0	0	0	0	0	0	0	0	0	0	0	0	0	0	0	0	0	0	0	0	0	0	0	0	0	0	0	0	0	0
Solyc00g500268.1	mRNA	1.58573	0	1.60054	0.833405	0	0	0	0	4.5665	4.15323	1.37188	8.35288	0	0	3.42403	3.41306	0	0.785146	0	0	0	0	0.869182	1.61164	0	0	0	2.06521	5.45036	2.20696	1.93119	0.919233	0	0.81987	0	0	0.801294	0.764418	0	0.772246	2.30649	1.35898	2.9808	1.00822	1.04659	0.903115	0	0
Solyc00g500269.1	mRNA	0	0	0	0	0	0	0	0	0	0	0	0	0	0	0	0	0	0	0	0	0	0	0	0	0	0	0	0	0	0	0	0	0	0	0	0	0	0	0	0	0	0	0	0	0	0	0	0
Solyc00g500270.1	mRNA	0	0	0	0	0	0	0.795393	0	0	0	0	0	0	0	0	0	0	0	0	0	0	0	0	0	0	0	0	0	0	0	0	0	0	0	0	0	0	0	0	0	0	0	0	0	0	0	0	0
Solyc00g500271.1	mRNA	0	0	0	0	0	0	0	0	1.52217	0	1.37188	0	0	0	0	0	0	0	0	0	0	0	0	0	0	0	0	0	0	0	0.965594	0	0	0	0	0	0	0	0	0	0.76883	0	0	0	0	0	0	0
Solyc00g500272.1	mRNA	0	0.898535	0	0	0.797176	0.878464	0	0	1.52217	1.38441	0	1.39215	1.40052	0	1.71202	1.70653	0	0	0.767188	0	0	0	0.869182	0	0	1.10349	0	0	0	0	0.965594	0	0.792198	0	0	0	0	0	0	0	0	0	0	0	0	0	1.0143	0
Solyc00g500273.1	mRNA	0	0.898535	0	0	0	0	0	0	0	0	0	0	0	0	1.71202	0	0	0	0	0	0	0	0	0.805818	0	0	0	0	0	0	0	0	0	0.81987	0	0	0	0	0	0	0	0	0	0	0	0	0	0
Solyc00g500274.1	mRNA	0	0	0	0.833405	0	0	0	0	0	0	0	0	0	0	0	0	0	0	0	0	0	0	0	0.805818	0.998991	0	1.03423	0	0.908393	0	0	0	0	0	0	0	0	0	0	0	0	1.35898	0	0	1.04659	0	0	0
Solyc00g500275.1	mRNA	0	0	0	0	0	0	0	0.847306	0	0	0	0	0	0	0	0	0	0	0	0	0	0	0	0	0	0	0	0	0	0	0	0	0	0	0	0	0	0	0	0	0	0	0	0	0	0	0	0
Solyc00g500276.1	mRNA	0	0	0	0	0	0	0	0	0	0	0	0	0	0	0	0	0	0	0	0	0	0	0	0	0	0	0	0	0	0	0	0	0	0	0	0	0	0	0	0	0	0	0	0	0	0	0	0
Solyc00g500277.1	mRNA	0	0	0	0	0	0	0	0	0	0	0	0	0	0	0	0	0	0	0	0	0	0	0	0	0	0	0	0	0	0	0	0	0	0	0	0	0	0	0	0	0	0	0	0	0	0	0	0
Solyc00g500278.1	mRNA	0	0	0	0	0	0	0	0.847306	0	0	0	0	0	0	0	1.70653	0	0.785146	0	0.812326	0	0	0	0.805818	0	0	0	1.0326	0	0	0.965594	0	0	0	0	0	0	0	0	0	0	0	0.993601	0	0	0	0	0
Solyc00g500279.1	mRNA	0	0	0	0	0	0	0	0	0	0	0	0	0	0	0	0	0	0	0	0	0	0	0	0	0	0	0	0	0	0	0	0	0	0	0	0	0	0	0	0	0	0	0	0	0	0	0	0
Solyc00g500280.1	mRNA	0	0	0	0	0.797176	0	0	0	0	1.38441	0	0	0	1.44425	0	0	0	0	0	0	0	0	0	0	0	0	0	0	0.908393	2.20696	0	0.919233	0	0.81987	0.827587	0	0	0	0	0	0	1.35898	0	0	0	0	0	0
Solyc00g500281.1	mRNA	0	0	0	0	0	0	0	0	0	0	0	0	0	0	0	0	0	0	0	0	0	0	0	0	0	0	0	0	0	0	0	0	0	0	0	0	0	0	0	0	0	0	0	0	0	0	0	0
Solyc00g500282.1	mRNA	0	0	0	0	0	0	0	0	0	0	0	0	0	0	0	0	0	0	0	0	0	0	0	0	0	0	0	0	0	0	0	0	0	0	0	0	0	0	0	0	0	0	0	0	0	0	0	0
Solyc00g500283.1	mRNA	0	0	0	0	0	0	0	0	0	0	0	0	0	0	0	0	0	0	0	0	0	0	0	0	0	0	0	0	0	0	0	0	0	0	0	0	0	0	0	0	0	0	0	0	0	0	0	0
Solyc00g500284.1	mRNA	0	0	0	0	0	0	0	0	0	0	0	0	0	0	0	0	0.822396	0	0	0	0	0	0	0	0	0	0	0	0	0	0	0	0	0	0	0	0	0	0	0	0	0	0	0	0	0	0	0
Solyc00g500285.1	mRNA	0	0	0	0	0	0	0	0	0	0	0	0	0	0	0	0	0	0	0	0.812326	0	0	0	0	0	0	0	0	0	0	0	0	0	0	0	0	0.801294	0	0	0	0	0	0	0	0	0	0	0
Solyc00g500286.1	mRNA	0	0.898535	0	0	0	0	0.795393	0	0	0	0	0	0	0	0	0	0	0	0	0	0	0	0	0	0	0	0	0	0	0	0	0	0	0	0	0	0.801294	0	0	0	0	0	0	0	0	0	0	0
Solyc00g500287.1	mRNA	0.792867	0	0	0	0	0	0	0	0	0	0	0	0	0	0	0	0	0	0.767188	0	0	0	1.73836	0.805818	0	0	0	0	0	0	0	0	0.792198	0.81987	0	0	0	0	0	0	0	0	0	0	0	0	0	0
Solyc00g500288.1	mRNA	0	0	0	0	0	0	0	0	0	0	0	0	0	0	0	0	0	0	0	0	0	0	0	0	0	0	0	0	0	0	0	0	0	0	0	0	0	0	0	0	0	0	0	0	0	0	0	0
Solyc00g500289.1	mRNA	0	0	0	0	0	0	0	0	0	0	0	0	0	0	0	0	0	0	0	0	0	0	0	0	0	0	0	0	0	0	0	0	0	0	0	0	0	0	0	0	0	0	0	0	0	0	0	0
Solyc00g500290.1	mRNA	2.3786	0	0.800272	0	2.39153	2.63539	1.59079	1.69461	22.8325	6.92205	8.23127	6.96073	15.4057	8.66551	27.3922	10.2392	1.64479	3.14058	0	0.812326	0	0.793466	2.60755	0.805818	6.99293	12.1384	6.20535	2.06521	0	6.62089	5.79356	2.7577	0	0	0	0	2.40388	0.764418	2.26866	0	3.07532	12.2308	10.9296	11.0904	5.23297	1.80623	0	0
Solyc00g500291.1	mRNA	0	0	0	0	0	0	0	0	18.266	0	16.4625	8.35288	8.4031	0	0	0	0	0.785146	0	0	0	0	0	0	0	0	0	0	10.9007	13.2418	0	0	0	0	0	0	0	0	0.756219	0	4.61298	0	5.9616	0	0	0	0	0
Solyc00g500292.1	mRNA	7.13581	20.6663	3.20109	0.833405	7.97176	18.4478	3.97697	5.93114	25.8768	49.8388	17.8344	30.6272	166.661	1.44425	1.71202	1.70653	14.8031	14.1326	6.90469	2.43698	15.5863	0	8.69182	4.83491	61.9374	58.4849	1.03423	3.09781	0.908393	15.4487	14.4839	14.7077	12.6752	0	4.96552	18.067	2.40388	11.4663	3.02487	8.4947	36.135	74.7438	26.8272	1.00822	0	46.0588	20.2859	0.758432
Solyc00g500293.1	mRNA	0	0.898535	0	0.833405	0.797176	0	1.59079	0.847306	3.04433	0	2.74376	11.1372	8.4031	2.8885	3.42403	5.1196	0	0	0.767188	0	1.55863	0	0.869182	0	1.99798	2.20698	1.03423	6.19562	5.45036	0	2.89678	1.83847	0	0.81987	0.827587	0.78552	0	0	1.51244	0	0.76883	1.35898	6.95521	3.02465	3.13978	0.903115	6.08578	0
Solyc00g500294.1	mRNA	0	0	0	0	0	0	0	0	0	4.15323	1.37188	11.1372	2.80103	5.77701	11.9841	13.6523	0	0	0	0	0	0	0	0	0	3.31047	3.10268	3.09781	1.81679	2.20696	0	2.7577	0	0.81987	0	0	0	0	0	0	0.76883	2.71796	2.9808	2.01643	3.13978	0.903115	2.02859	0
Solyc00g500295.1	mRNA	0.792867	0.898535	1.60054	1.66681	0.797176	0.878464	0.795393	0.847306	6.08867	2.76882	4.11563	2.78429	2.80103	2.8885	3.42403	3.41306	0.822396	1.57029	1.53438	0.812326	1.55863	1.58693	0.869182	0.805818	0.998991	4.41396	3.10268	1.0326	2.72518	2.20696	1.93119	1.83847	0.792198	1.63974	1.65517	1.57104	0.801294	1.52884	1.51244	1.54449	1.53766	2.71796	1.9872	2.01643	3.13978	2.70934	3.04289	0.758432
Solyc00g500296.1	mRNA	0.792867	0.898535	0.800272	1.66681	0.797176	1.75693	0.795393	0.847306	45.665	27.6882	23.3219	12.5293	19.6072	20.2195	39.3764	17.0653	1.64479	1.57029	0.767188	1.62465	0.779317	0.793466	1.73836	0.805818	24.9748	19.8628	17.5818	28.9129	19.9847	25.3801	20.2775	14.7077	0.792198	0.81987	1.65517	0.78552	1.60259	1.52884	1.51244	0.772246	13.8389	14.9488	17.8848	21.1726	25.1182	18.0623	14.2001	0.758432
Solyc00g500297.1	mRNA	3.96434	5.39121	5.6019	5.83384	3.98588	5.27079	3.97697	5.08384	56.3202	33.2259	39.7845	37.5879	43.416	37.5505	89.0248	52.9025	4.93438	5.49602	6.90469	4.06163	8.57248	5.55426	3.47673	4.02909	29.9697	27.5872	27.9241	48.5324	48.1448	48.5532	24.1398	29.4155	3.96099	7.37883	4.96552	7.06968	3.20518	8.4086	3.02487	3.86123	29.2155	40.7694	33.7824	29.2383	32.4444	30.7059	28.4003	5.30903
Solyc00g500298.1	mRNA	3.17147	1.79707	3.20109	4.16703	1.59435	3.51386	1.59079	1.69461	16.7438	17.9973	17.8344	15.3136	23.8088	8.66551	23.9682	18.7719	3.28959	3.14058	2.30156	1.62465	2.33795	1.58693	4.34591	3.22327	9.98991	13.2419	14.4792	17.5543	11.8091	29.794	12.5527	15.627	3.16879	4.09935	4.13794	3.9276	2.40388	3.05767	3.02487	2.31674	14.6078	17.6667	15.8976	12.0986	12.5591	10.8374	15.2144	3.03373
Solyc00g500299.1	mRNA	0	1.79707	1.60054	1.66681	1.59435	0	0	0	9.133	0	5.48751	2.78429	8.4031	0	3.42403	0	0	0	0	0	1.55863	1.58693	0	0	1.99798	5.51744	3.10268	3.09781	1.81679	3.31044	1.93119	0	1.5844	0	0	2.35656	2.40388	1.52884	0	1.54449	3.84415	0	5.9616	6.0493	3.13978	6.3218	0	1.51686
Solyc00g500300.1	mRNA	0	0	0	0	0	0	0	0	0	0	0	0	0	0	0	0	0	0	0	0	0	0	0	0	0	0	0	0	0	0	0	0	0	0	0	0	0	0	0	0	0	0	0	0	0	0	0	0
Solyc00g500301.1	mRNA	0	0	0	0	0	0	0	0	0	1.38441	0	0	0	0	0	0	0	0	0	0	0	0	0	0	0	0	0	0	0	0	0	0	0	0	0	0	0	0	0	0	0	0	0	0	0	0	0	0
Solyc00g500302.1	mRNA	0	0	0	0.833405	0	0	0	0	0	0	0	0	0	0	0	0	0	0	0	0	0	0	0	0.805818	0	0	0	0	0	0	0	0	0.792198	0	0	0	0.801294	0.764418	0	0	0	0	0.993601	0	0	0	0	0
Solyc00g500303.1	mRNA	0	0	0	0.833405	0.797176	0	0	0	0	0	0	0	0	0	0	1.70653	0	0	0	0	0	0	0	0	0.998991	0	0	0	0	0	0	0	0.792198	1.63974	0	0.78552	0	0	0	0	0	0	0	0	0	0	0	0
Solyc00g500304.1	mRNA	0	0	0	0	0	0	0	0	0	0	0	0	0	0	0	0	0	0	0	0	0	0	0	0	0	0	0	0	0	0	0	0	0	0	0	0	0	0.764418	0	0	0	0	0	0	0	0	0	0
Solyc00g500305.1	mRNA	0	0	0	0	0	0	0	0	0	0	0	0	0	0	0	0	0	0	0	0	0	0	0	0	0	0	0	0	0	0	0	0	0	0	0	0	0	0	0	0	0	0	0	0	0	0	0	0
Solyc00g500306.1	mRNA	0	0	0	0	0	0	0	0	0	0	0	0	0	0	0	0	0	0	0	0	0	0	0	0	0	0	0	0	0	0	0	0	0	0	0	0	0	0	0	0	0	0	0	0	0	0	0	0
Solyc00g500307.1	mRNA	0	0	0	0	0	0	0	0	0	0	0	0	0	0	0	0	0	0	0	0	0	0	0	0	0	0	0	0	0	0	0	0	0	0	0	0	0	0	0	0	0	0	0	0	0	0	0	0
Solyc00g500308.1	mRNA	0	0	0	0	0	0	0	0	0	0	0	0	0	0	0	0	0	0	0	0	0	0	0	0	0	0	0	0	0	0	0	0	0	0	0	0	0	0	0	0	0	0	0	0	0	0	0	0
Solyc00g500309.1	mRNA	0	0	0	0	0	0	0	0	0	1.38441	0	0	0	0	0	0	0	0	0	0	0	0	0	0	0	0	0	0	1.81679	0	0	0	0	0	0	0	0	0	0	0	0	0	0	0	0	0	1.0143	0
Solyc00g500310.1	mRNA	0	0	0	0	0	0	0	0	0	0	0	0	0	0	0	0	0	0	0	0	0	0	0	0	0	0	0	0	0	0	0	0	0	0	0	0	0	0	0	0	0	0	0	0	0	0	0	0
Solyc00g500311.1	mRNA	0	0	0	0	0	0	0	0	0	0	0	0	0	1.44425	0	0	0	0	0	0	0.779317	0	0	0	0	0	0	1.0326	0.908393	0	0	0	0	0	0	0	0	0	0	0.772246	0	0	0	0	0	0	1.0143	0
Solyc00g500312.1	mRNA	0	0	0	0	0	0	0.795393	0	0	0	0	0	0	0	0	0	0	0	0	0	0	0	0	0	0	0	0	0	0	0	0	0	0	0	0	0	0	0	0	0	0	0	0	0	0	0	0	0
Solyc00g500313.1	mRNA	1.58573	0	0.800272	0.833405	0	0	0	0.847306	0	0	0	0	0	1.44425	0	0	0.822396	0.785146	0	0	0	0.793466	0	0	0	0	0	0	0	0	0.965594	0	0	0	0	0	0	0.764418	0	0	0	0	0	1.00822	0	0	0	0
Solyc00g500314.1	mRNA	0	0	0.800272	1.66681	2.39153	0	0.795393	0.847306	0	2.76882	0	0	0	1.44425	0	0	0	0	0.767188	0	0	0	0.869182	3.22327	0	0	0	0	1.81679	1.10348	0	0	1.5844	0.81987	0	0	3.20518	0.764418	0.756219	0.772246	0	0	1.9872	1.00822	0	0	0	2.2753
Solyc00g500315.1	mRNA	4.7572	3.59414	2.40081	1.66681	3.18871	2.63539	1.59079	1.69461	4.5665	2.76882	1.37188	8.35288	0	4.33275	6.84806	0	3.28959	0.785146	6.1375	2.43698	2.33795	3.96733	3.47673	0	0	1.10349	4.1369	2.06521	1.81679	1.10348	1.93119	0	2.3766	4.09935	0.827587	1.57104	4.80777	1.52884	3.78109	0.772246	3.84415	1.35898	3.9744	3.02465	7.32615	0	2.02859	3.79216
Solyc00g500316.1	mRNA	0	7.18828	0	6.66724	0.797176	2.63539	7.95393	6.77845	0	0	0	0	0	0	5.13605	1.70653	2.46719	3.14058	5.37032	4.06163	3.89658	2.3804	4.34591	2.41745	0	0	4.1369	2.06521	0	0	0	0	2.3766	3.27948	8.27587	0	4.00647	8.4086	0	4.63347	2.30649	6.79489	0	3.02465	3.13978	0	0	0
Solyc00g500317.1	mRNA	0	0	0	0	0	0	0	0	1.52217	0	1.37188	0	0	0	0	0	0	0	0	0	0	0	0	0	0	0	0	0	0	0	0.965594	0	0	0	0	0	0	0	0	0	0.76883	0	0	0	0	0	0	0
Solyc00g500318.1	mRNA	0	0.898535	0	0	0.797176	0.878464	0	0	1.52217	1.38441	0	1.39215	1.40052	0	1.71202	1.70653	0	0	0.767188	0	0	0	0.869182	0	0	1.10349	0	0	0	0	0.965594	0	0.792198	0	0	0	0	0	0	0	0	0	0	0	0	0	1.0143	0
Solyc00g500319.1	mRNA	0.792867	0	0	1.66681	0	0	0	3.38923	4.5665	0	0	0	0	0	0	3.41306	0	0	0.767188	0	0	0	0	0	0	0	1.03423	0	0	0	0.965594	4.59617	1.5844	0	0	0.78552	1.60259	0	0.756219	2.31674	1.53766	0	0	0	0	0	0	0
Solyc00g500320.1	mRNA	0	0	0	0	0	0	0	0	18.266	0	16.4625	8.35288	8.4031	0	0	0	0	0.785146	0	0	0	0	0	0	0	0	0	0	10.9007	13.2418	0	0	0	0	0	0	0	0	0.756219	0	4.61298	0	5.9616	0	0	0	0	0
Solyc00g500321.1	mRNA	0	0	0	0	0	0	0	0	0	0	0	0	0	0	0	0	0	0	0	0	0	0	0	0	0	0	0	0	0	0	0	0	0	0	0	0	0	0	0	0	0	0	0	0	0	0	0	0
Solyc00g500322.1	mRNA	4.7572	12.5795	6.40217	9.16746	5.58023	14.0554	7.95393	6.77845	115.685	106.6	104.263	193.508	123.245	102.542	114.705	182.599	4.93438	12.5623	12.275	7.31094	8.57248	4.76079	8.69182	7.25236	71.9273	131.315	81.7038	84.6735	46.3281	89.382	60.8324	65.2656	11.0908	8.1987	3.31035	12.5683	8.01294	7.64418	6.80597	9.26695	48.4363	133.18	102.341	98.8053	98.3798	88.5052	132.873	4.55059
Solyc00g500323.1	mRNA	7.92867	15.2751	15.2052	51.6711	14.3492	8.78464	34.9973	21.1827	321.177	380.713	1002.84	533.192	317.917	697.573	739.591	735.515	4.93438	14.1326	26.8516	20.3082	13.2484	33.3256	36.5056	25.7862	104.894	366.358	258.556	178.64	171.686	264.835	170.91	163.624	8.71418	28.6954	30.6207	27.4932	80.1294	19.1105	17.393	26.2564	70.7324	646.874	559.397	332.712	880.185	177.914	514.248	25.7867
Solyc00g500324.1	mRNA	0	0	0	0	0	0	0	0	0	0	0	0	1.40052	0	0	0	0	0	0	0	0	0	0	0	0	0	0	0	0	0	0	0	0	0	0	0	0	0	0	0	0.76883	0	0	0	0	0	3.04289	0
Solyc00g500325.1	mRNA	0	0	0	0	0	0	0	0	0	1.38441	0	0	0	0	0	0	0	0	0	0	0	0	0	0	0	0	0	0	0	0	0	0	0	0	0	0	0	0	0	0	0	0	0	0	0	0	0	0
Solyc00g500326.1	mRNA	0	0	0	0	0	0	0	0	0	0	0	0	0	0	0	0	0	0	0	0	0	0	0	0	0	0	0	0	0	0	0	0	0	0	0	0	0	0	0	0	0	0	0	0	0	0	0	0
Solyc00g500327.1	mRNA	0	0.898535	0.800272	0.833405	0.797176	0.878464	0.795393	0.847306	7.61084	5.53764	5.48751	6.96073	4.20155	5.77701	6.84806	8.53266	0	0.785146	0	0	0.779317	0.793466	0.869182	0	3.99596	3.31047	3.10268	4.13041	2.72518	3.31044	2.89678	4.59617	0.792198	0.81987	0.827587	0	0.801294	0.764418	0	0.772246	3.07532	6.79489	3.9744	5.04109	6.27956	4.51557	6.08578	0.758432
Solyc00g500328.1	mRNA	0	0	0	0	0	0	0	0	0	2.76882	1.37188	0	2.80103	0	3.42403	3.41306	0	0	0	0	0	0	0	0	0.998991	0	1.03423	0	1.81679	0	1.93119	0	0	0	0	0	0	0	0	0	0	1.35898	1.9872	1.00822	1.04659	0.903115	0	0
Solyc00g500329.1	mRNA	0.792867	0.898535	0.800272	1.66681	0.797176	1.75693	0.795393	0.847306	45.665	27.6882	23.3219	12.5293	19.6072	20.2195	39.3764	17.0653	1.64479	1.57029	0.767188	1.62465	0.779317	0.793466	1.73836	0.805818	24.9748	19.8628	17.5818	28.9129	19.9847	25.3801	20.2775	14.7077	0.792198	0.81987	1.65517	0.78552	1.60259	1.52884	1.51244	0.772246	13.8389	14.9488	17.8848	21.1726	25.1182	18.0623	14.2001	0.758432
Solyc00g500330.1	mRNA	0.792867	0.898535	1.60054	1.66681	0.797176	0.878464	0.795393	0.847306	6.08867	2.76882	4.11563	2.78429	2.80103	2.8885	3.42403	3.41306	0.822396	1.57029	1.53438	0.812326	1.55863	1.58693	0.869182	0.805818	0.998991	4.41396	3.10268	1.0326	2.72518	2.20696	1.93119	1.83847	0.792198	1.63974	1.65517	1.57104	0.801294	1.52884	1.51244	1.54449	1.53766	2.71796	1.9872	2.01643	3.13978	2.70934	3.04289	0.758432
Solyc00g500331.1	mRNA	0	0	0	0	0	0	0.795393	0	3.04433	0	1.37188	1.39215	1.40052	0	1.71202	1.70653	0.822396	0	0	0.812326	0	0	0	0	0	1.10349	0	1.0326	0.908393	1.10348	0.965594	1.83847	0	0	0	0	0	0	0	0	0	1.35898	0.993601	1.00822	0	0	0	0
Solyc00g500332.1	mRNA	26.9575	24.2604	20.0068	75.0065	20.7266	29.8678	58.0637	28.8084	465.783	451.318	4.11563	989.816	385.142	823.223	1150.47	1146.79	7.40157	20.4138	38.3594	38.1793	21.8209	51.5753	53.0201	42.7084	155.843	567.193	354.739	324.237	200.755	333.251	233.674	294.155	14.2596	42.6332	40.5518	40.0615	0.801294	25.2258	47.6418	40.1568	83.8025	771.9	279.202	629.127	476.2	209.523	707.979	39.4385
Solyc00g500333.1	mRNA	0	0	0	0	0	0	0	0	0	0	0	0	0	0	0	0	0	0	0	0	0	0	0	0	0	4.41396	6.20535	0	0	4.41392	0	0	0	0	0	0	0	0	0	0	0	0	0	0	0	0	0	0
Solyc00g500334.1	mRNA	0	0	0	0	0	0	0	0	0	0	0	0	0	0	0	0	0	0	0	0	0	0	0	0	0	0	0	0	0	0	0	0	0	0	0	0	0	0	0	0	0	0	0	0	0	0	0	0
Solyc00g500335.1	mRNA	0.792867	0	0.800272	0	0	0	0	0	83.7192	42.9167	85.0564	51.5094	57.4212	44.7718	77.0407	61.4352	0	0	1.53438	0.812326	0.779317	0	1.73836	1.61164	60.9384	48.5535	62.0535	78.4778	62.6791	58.4845	52.1421	68.0233	0	0.81987	0	0	0	1.52884	0	1.54449	42.2856	40.7694	30.8016	42.3451	38.724	41.5433	34.4861	1.51686
Solyc00g500336.1	mRNA	0	0	0	0	0	0	0	0	0	0	0	0	0	0	0	0	0	0	0	0	0	0	0	0	0	0	0	0	0	0	0	0	0	0	0	0	0	0	0	0	0	0	0	0	0	0	0	0
Solyc00g500337.1	mRNA	0	0.898535	0	0	0	0	0	0	0	0	0	0	0	0	0	0	0	0	0	0	0	0	0	0.805818	0	0	0	0	0	0	0	0	0	0	0	0	0	0	0	1.54449	0	0	0	0	0	0	0	0.758432
Solyc00g500338.1	mRNA	2.3786	0.898535	0	1.66681	3.18871	0.878464	3.18157	0.847306	0	0	0	0	0	0	0	0	1.64479	2.35544	5.37032	1.62465	3.11727	2.3804	0.869182	3.22327	0	0	0	0	0	0	0	0	0.792198	3.27948	1.65517	1.57104	1.60259	0.764418	2.26866	0.772246	0	0	0	0	0	0	0	3.79216
Solyc00g500339.1	mRNA	0	0	0	0	0	0	0	0	0	0	0	0	0	0	0	0	0	0	0	0	0	0	0	0	0	0	0	0	0	0	0	0	0	0	0	0	0	0	0	0	0	0	0	0	0	0	0	0
Solyc00g500340.1	mRNA	0	0	0	0	0	0	0	0	0	0	0	0	0	0	0	0	0	0	0	0	0	0	0	0	0	0	0	0	0	0	0	0	0	0	0	0	0	0	0	0	0	0	0	0	0	0	0	0
Solyc00g500341.1	mRNA	0	0	0	0	0	0	0	0	0	0	0	0	0	0	0	0	0	0	0	0	0	0	0	0	0	0	0	0	0	0	0	0	0	0	0	0	0	0	0	0	0	0	0	0	0	0	0	0
Solyc00g500342.1	mRNA	0	0	0	0	0	0	0	0	0	0	0	0	0	0	0	0	0	0	0	0	0	0	0	0	0	0	0	0	0	0	0	0	0	0	0	0	0.801294	0	0	0	0	0	0	0	0	0	0	0
Solyc00g500343.1	mRNA	2.3786	4.49267	4.00136	6.66724	2.39153	1.75693	2.38618	1.69461	0	4.15323	0	5.56858	2.80103	12.9983	1.71202	0	2.46719	3.92573	3.83594	0.812326	4.6759	2.3804	1.73836	0	2.99697	2.20698	0	3.09781	0.908393	2.20696	0	0.919233	2.3766	1.63974	0	2.35656	0	1.52884	8.31841	5.40572	0	0	3.9744	1.00822	4.18637	0.903115	0	0
Solyc00g500344.1	mRNA	0	0	0	0	0	0	0	0	0	0	0	0	0	0	0	0	0	0	0	0	0	0	0	0	0	0	0	0	0	0	0	0	0	0	0	0	0	0	0	0	0	0	0	0	0	0	0	0
Solyc00g500345.1	mRNA	0	0	0	0	0	0	0	0	0	0	0	0	0	0	0	0	0	0	0	0	0	0	4.34591	0	0	0	0	0	0	0	0	0	0	0	0	0	0	0	0	0	0	0	0	0	0	0	0	0
Solyc00g500346.1	mRNA	0	0	0	0	0	0	0	0	0	0	0	0	0	0	0	0	0	0	0	0.812326	0	0	0	0	0	0	0	0	0	0	0	0	0	0	0	0	0	0	0	0	0	0	0	0	0	0	0	0
Solyc00g500347.1	mRNA	0	0	0	0	0	0	0	0	0	0	0	0	0	0	0	0	0	0	0	0	0	0	0	0	0	0	0	0	0	0	0	0	0	0	0	0	0	0	0	0	0	0	0	0	0	0	0	0
Solyc00g500348.1	mRNA	0	0	0	0	0	0	0	0	0	0	0	0	0	0	0	0	0	0	0	0	0	0	0	0	0	0	0	0	0	0	0	0	0	0	0	0	0	0	0	0	0	0	0	0	0	0	0	0
Solyc00g500349.1	mRNA	0	0	0.800272	0.833405	0.797176	0.878464	0.795393	0	1.52217	0	0	1.39215	0	0	0	1.70653	0	0	0	0	0.779317	0	0.869182	0	0.998991	1.10349	0	1.0326	2.72518	1.10348	1.93119	0	0	0	0	0	0	0	0.756219	0	0.76883	1.35898	0	1.00822	0	0.903115	1.0143	0
Solyc00g500350.1	mRNA	0	0	0	0	0	0	0	0	0	0	0	0	0	0	0	0	0	0	0	0	0	0	0	0	0	0	0	0	1.81679	0	0	0	0	1.63974	0	0	2.40388	0	0	0	0	2.71796	0	0	0	0	0	0
Solyc00g500351.1	mRNA	0	0	1.60054	1.66681	0	0	1.59079	1.69461	0	2.76882	0	0	0	0	0	0	0	0	0	0	0	0	0	1.61164	0	0	0	0	0	0	1.93119	0	1.5844	0	0	0	0	1.52884	0	0	0	0	1.9872	2.01643	0	0	0	0
Solyc00g500352.1	mRNA	0	0	0	0	0	0	0	0.847306	0	0	0	0	0	0	0	0	0	0.785146	0	0	0	0	0	0	0	0	0	0	0	0	0	0	0	0	0	0	0	0	0	0.772246	0	0	0	0	0	0	0	0
Solyc00g500353.1	mRNA	0	0	0	0	0	0	0	0	1.52217	17.9973	0	1.39215	0	0	3.42403	0	0	0	0.767188	3.2493	0	0	0	0	3.99596	0	0	3.09781	1.81679	0	3.86238	0.919233	0	0	0	0	0	0	0.756219	0	1.53766	2.71796	0	0	2.09319	0	0	0
Solyc00g500354.1	mRNA	0	0	0	0	0	0	0	0	0	0	0	0	0	0	0	0	0	0	0	0	0	0	0	0	0	0	0	0	0	0	0	0	0	0	0	0	0	0	0	0	0	0	0	0	0	0	0	0
Solyc00g500355.1	mRNA	0	0	0	0	0	0	0	0	0	0	0	0	0	0	0	0	0	0	0	0	0	0	0	0	0	0	0	0	0	0	0	0	0	0	0	0	0	0	0	0	0	0	0	0	0	0	0	0
Solyc00g500356.1	mRNA	0	0	0	0	0	0	0	0	0	0	0	0	0	0	0	0	0	0	0	0	0	0	0	0	0	0	0	0	0	0	0	0	0	0	0	0	0	0	0	0	0	0	0	0	0	0	0	0
Solyc00g500357.1	mRNA	0	0	0	0	0	0	0	0	0	0	0	0	0	0	0	0	0	0	0	0.812326	0	0	0	0	0	0	0	0	0	0	0	0	0	0	0	0	0	0	0	0	0	0	0	0	0	0	0	0
Solyc00g500358.1	mRNA	5.55007	2.6956	4.00136	3.33362	3.98588	1.75693	1.59079	1.69461	3.04433	8.30646	5.48751	2.78429	7.00258	8.66551	17.1202	3.41306	3.28959	4.71088	3.83594	1.62465	3.89658	3.17386	1.73836	1.61164	5.99394	2.20698	0	2.06521	1.81679	6.62089	0.965594	3.67693	1.5844	5.73909	2.48276	3.9276	2.40388	0	3.02487	2.31674	3.07532	0	7.94881	5.04109	10.4659	3.61246	2.02859	1.51686
Solyc00g500359.1	mRNA	0	0	0	0	0	0	0	0.847306	0	0	0	0	0	0	0	0	0	0	0	0	0	0	0	0	0	0	0	0	0	0	0	0	0	0	0	0	0	0	0	0	0	0	0	0	0	0	0	0
Solyc00g500360.1	mRNA	0	0	0	0	0	0	0	0	0	0	0	0	0	0	0	0	0	0	0	0	0	0	0	0	0	0	0	0	0	0	0	0	0	0	0	0	0	0	0	0	0	0	0	0	0	0	0	0
Solyc00g500361.1	mRNA	0	0	0	0	0	0	0	0	0	0	0	0	0	0	0	0	0	0	0	0	0	0	0	0	0	0	0	0	0	0	0	0	0	0	0	0	0	0	0	0	0	1.35898	0	0	0	0	0	0
Solyc00g500362.1	mRNA	0	0	0	0	0	0	0	0.847306	0	1.38441	0	1.39215	0	1.44425	0	0	0	0	0	0.812326	0.779317	0	0	0	0	1.10349	0	0	0	0	0	0	0	0	0.827587	0	0	0	0	0.772246	0	1.35898	0	2.01643	0	0	0	0
Solyc00g500363.1	mRNA	0.792867	0	0	0	0	0	0	0	0	0	0	0	0	0	0	0	0	0	0	0	0	0	0	0	0	0	0	0	0	0	0	0	0	0	0	0	0	0	0	0	0	0	0	0	0	0	0	0
Solyc00g500364.1	mRNA	0	0	0	0	0	0	0	0	1.52217	0	0	0	0	1.44425	0	0	0	0	0	0	0	0	0	0	0.998991	0	0	0	0	0	0	0	0	0	0	0	0	0	0	0	0	0	0	0	0	0	0	0
Solyc00g500365.1	mRNA	0	0	0	0	0	0	0	0	0	0	0	0	0	0	0	0	0	0	0	0	0	0	0	0	0	0	0	0	0	0	0	0	0	0	0	0	0	0	0	0	0	0	0	0	0	0	0	0
Solyc00g500366.1	mRNA	0	0	0	0	0	0	0	0	0	0	0	0	0	0	0	0	0	0	0	0	0	0	0	0	0	0	0	0	0	0	0	0	0	0	0	0	0	0	0	0	0	0	0	0	0	0	0	0
Solyc00g500367.1	mRNA	0	0	0	0	0	0	0	0	0	0	0	0	0	0	0	0	0	0	0	0	0	0	0	0	0	0	0	0	0	0	0	0	0	0	0	0	0	0	0	0	0	0	0	0	0	0	0	0
Solyc00g500368.1	mRNA	0	0	0	0	0	0	0	0	0	0	0	0	0	0	0	0	0	0	0	0	0	0	0	0	0	0	0	0	0	0	0	0	0	0	0	0	0	0	0	0	0	0	0	0	0	0	0	0
Solyc00g500369.1	mRNA	0	0	0	0	0	0	0	0	0	0	0	0	0	0	0	0	0	0	0	0	0	0	0	0	0	0	0	0	0	0	0	0	0	0	0	0	0	0	0	0	0	0	0	0	0	0	0	0
Solyc00g500370.1	mRNA	0	0	0	0	0	0	0	0	0	0	0	0	0	0	0	0	0	0	0	0	0	0	0	0	0	0	0	0	0	0	0	0	0	0	0	0	0	0	0	0	0	0	0	0	0	0	0	0
Solyc00g500371.1	mRNA	0	0	0	0	0	0	0	0	0	0	0	0	0	0	0	0	0	0	0	0	0	0	0	0	0	0	0	0	0	0	0	0	0	0	0	0	0	0	0	0	0	0	0	0	0	0	0	0
Solyc00g500372.1	mRNA	0	0	0	0	0	0	0	0	0	0	0	0	0	0	0	0	0	0	0	0	0	0	0	0	0	0	0	0	0	0	0	0	0	0	0	0	0	0	0	0	0	0	0	0	0	0	0	0
Solyc00g500373.1	mRNA	59.4651	60.2018	41.6141	50.0043	55.8023	61.4925	42.9512	58.4641	44.1429	65.0673	28.8094	43.1565	65.8243	30.3293	13.6961	52.9025	71.5485	65.9523	46.7985	57.6752	52.2142	46.021	49.5434	49.9607	61.9374	68.4163	45.5059	71.2496	23.6182	43.0358	47.3141	72.6194	73.6745	45.0928	66.207	51.0588	62.501	77.9707	69.5721	60.2352	106.099	53.0002	62.5968	80.6574	47.0967	86.699	66.9436	56.124
Solyc00g500374.1	mRNA	0	0	0	0	0	0	0	0	0	0	0	0	0	0	0	0	0	0	0	0	0	0	0	0	0	0	0	0	0	0	0	0	0	0	0	0	0	0	0	0	0	0	0	0	0	0	0	0
Solyc00g500375.1	mRNA	0	0	0	0	0	0	0	0	0	0	0	0	0	0	0	0	0	0	0	0	0	0	0	0	0	0	0	0	0	0	0	0	0	0	0	0	0	0	0	0	0	0	0	0	0	0	0	0
Solyc00g500376.1	mRNA	0	0	0	0	0	0	0	0	0	0	0	0	0	0	0	0	0	0	0	0	0	0	0	0	0	0	0	0	0	0	0	0	0	0	0	0	0	0	0	0	0	0	0	0	0	0	0	0
Solyc00g500377.1	mRNA	0	0	0	0	0	0	0	0	0	0	0	0	0	0	0	0	0	0	0	0	0	0	0	0	0	0	0	0	0	0	0	0	0	0	0	0	0	0	0	0	0	0	0	0	0	0	0	0
Solyc00g500378.1	mRNA	0.792867	0	0	0.833405	0	0	0	0.847306	0	0	0	0	0	0	0	0	0	0	0	0	0	0	0.869182	0.805818	0	0	0	0	0	0	0	0	0.792198	0.81987	0	0	0	0	0	0.772246	0	0	0	0	0	0	0	0
Solyc00g500379.1	mRNA	0	0	0	0	0	0	0	0	0	0	0	0	0	0	0	0	0	0	0	0	0	0	0	0	0	0	0	0	0	0	0	0	0	0	0	0	0	0	0	0	0	0	0	0	0	0	0	0
Solyc00g500380.1	mRNA	0	0	0	0	0	0	0	0	0	0	0	0	0	0	0	0	0	0	0	0	0	0	0	0	0	0	0	0	0	0	0	0	0	0	0	0	0	0	0	0	0	0	0	0	0	0	0	0
Solyc00g500381.1	mRNA	0	0	0	0	0	0	0	0	0	0	0	0	0	0	0	0	0	0	0	0	0	0	0	0	0	0	0	0	0	0	0	0	0	0	0	0	0	0	0	0	0	0	0	0	0	0	0	0
Solyc00g500382.1	mRNA	0	0	0	0	0	0	0	0	0	0	0	0	0	0	0	0	0	0	0	0	0	0	0	0	0	0	0	0	0	0	0	0	0	0	0	0	0	0	0	0	0	0	0	0	0	0	0	0
Solyc00g500383.1	mRNA	0	0	0	0	0	0	0	0	0	0	0	0	0	0	0	0	0	0	0	0	0	0	0	0	0	0	0	0	0	0	0	0	0	0	0	0	0	0	0	0	0	0	0	0	0	0	0	0
Solyc00g500384.1	mRNA	0	0	0	0	0	0	0	0	0	0	0	0	0	0	0	0	0	0	0	0	0	0	0	0	0	0	0	0	0	0	0	0	0	0	0	0	0	0	0	0	0	0	0	0	0	0	0	0
Solyc00g500385.1	mRNA	0	0	0	0	0	0	0	0	0	0	0	0	0	0	0	0	0	0	0	0	0	0	0	0	0	0	0	0	0	0	0	0	0	0	0	0	0	0	0	0	0	0	0	0	0	0	0	0
Solyc00g500386.1	mRNA	0	0	0	0	0	0	0	0	0	0	0	0	0	0	0	0	0	0	0	0	0	0	0	0	0	0	0	0	0	0	0	0	0	0	0	0	0	0	0	0	0	0	0	0	0	0	0	0
Solyc00g500387.1	mRNA	0	0	0	0	0	0	0	0	0	0	0	0	0	0	0	0	0	0	0	0	0	0	0	0	0	0	0	0	0	0	0	0	0	0	0	0	0	0	0	0	0	0	0	0	0	0	0	0
Solyc00g500388.1	mRNA	0	0	0	0	0	0	0	0	0	0	0	0	0	0	0	0	0	0	0	0	0	0	0	0	0	0	0	0	0	0	0	0	0	0	0	0	0	0	0	0	0	0	0	0	0	0	0	0
Solyc00g500389.1	mRNA	0	0	0	0	0	0	0	0	0	0	0	0	0	0	0	0	0	0	0	0	0	0	0	0	0	0	0	0	0	0	0	0	0	0	0	0	0	0	0	0	0	0	0	0	0	0	0	0
Solyc00g500390.1	mRNA	0	0	0	0	0	0	0	0	0	0	0	0	0	0	0	0	0	0	0	0	0	0	0	0	0	0	0	0	0	0	0	0	0	0	0	0	0	0	0	0	0	0	0	0	0	0	0	0
Solyc00g500391.1	mRNA	0	0	0	0	0	0	0	0	0	0	0	0	0	0	0	0	0	0	0	0	0	0	0	0	0	0	0	0	0	0	0	0	0	0	0	0	0	0	0	0	0	0	0	0	0	0	0	0
Solyc00g500392.1	mRNA	0	0	0	0	0	0	0	0	0	0	0	0	0	0	0	0	0	0	0	0	0	0	0	0	0	0	0	0	0	0	0	0	0	0	0	0	0	0	0	0	0	0	0	0	0	0	0	0
Solyc00g500393.1	mRNA	0	0	0	0	0	0	0	0	0	0	0	0	0	0	0	0	0	0	0	0	0	0	0	0	0	0	0	0	0	0	0	0	0	0	0	0	0	0	0	0	0	0	0	0	0	0	0	0
Solyc00g500394.1	mRNA	0	0	0	0	0	0	0	0	0	0	0	0	0	0	0	0	0	0	0	0	0	0	0	0	0	0	0	0	0	0	0	0	0	0	0	0	0	0	0	0	0	0	0	0	0	0	0	0
Solyc00g500395.1	mRNA	0	0	0	0	0	0	0	0	0	0	0	0	0	0	0	0	0	0	0	0	0	0	0	0	0	0	0	0	0	0	0	0	0	0	0	0	0	0	0	0	0	0	0	0	0	0	0	0
Solyc00g500396.1	mRNA	0	0	0	0	0	0	0	0	0	0	0	0	0	0	0	0	0	0	0	0	0	0	0	0	0	0	0	0	0	0	0	0	0	0	0	0	0	0	0	0	0	0	0	0	0	0	0	0
Solyc00g500397.1	mRNA	0	0	0	0	0	0	0	0	0	0	0	0	0	0	0	0	0	0	0	0	0	0	0	0	0	0	0	0	0	0	0	0	0	0	0	0	0	0	0	0	0	0	0	0	0	0	0	0
Solyc00g500398.1	mRNA	0	0	0	0	0	0	0	0	0	0	0	0	0	0	0	0	0	0	0	0	0	0	0	0	0	0	0	0	0	0	0	0	0	0	0	0	0	0	0	0	0	0	0	0	0	0	0	0
Solyc00g500399.1	mRNA	0	0	0	0	0	0	0	0	0	0	0	0	0	0	0	0	0	0	0	0	0	0	0	0	0	0	0	0	0	0	0	0	0	0	0	0	0	0	0	0	0	0	0	0	0	0	0	0
Solyc00g500400.1	mRNA	0	0	0	0	0	0	0	0	0	0	0	0	0	0	0	0	0	0	0	0	0	0	0	0	0	0	0	0	0	0	0	0	0	0	0	0	0	0	0	0	0	0	0	0	0	0	0	0
Solyc00g500401.1	mRNA	0	0	0	0	0	0	0	0	0	0	0	0	0	0	0	0	0	0	0	0	0	0	0	0	0	0	0	0	0	0	0	0	0	0	0	0	0	0	0	0	0	0	0	0	0	0	0	0
[truncated: 33,570 more rows]
[truncated: 47 more columns]

## Sheet: S4_Description
Dataset S4: Differentially expressed genes, per tissue, per timepoint
[truncated: 21 more rows]

[truncated: 21 more sheets: S4_Timepoint_0h, S4_Timepoint_6h, S4_Timepoint_12h, S4_Timepoint_24h, S4_Timepoint_48h, S4_Timepoint_96h, S5_Description, S5_Leaf_up_0h, S5_Leaf_up_6h, S5_Leaf_down_6h, S5_Leaf_up_12h, S5_Leaf_up_24h, S5_Leaf_down_24h, S5_Leaf_up_48h, S5_Leaf_down_48h, S5_Leaf_up_96h, S5_Leaf_down_96h, S5_Fruit_up_96h, S5_Fruit_down_96h, S6_Description …]
